# Supplementary material for: Single-cell quantification of ribosome occupancy in early mouse development
Source: Nature. 2023 Jun 21;618(7967):1057–64. doi: 10.1038/s41586-023-06228-9 (PMC10307641; doi:10.1038/s41586-023-06228-9)
Supplement: Supplementary file 3 — Basic alignment and filtering statistics for sequencing libraries. [file 41586_2023_6228_MOESM3_ESM.xlsx]

## Sheet: RibosomeProfiling
stat	100-1	100-2	100-3	10M-1	10M-2	10M-3	K562-1-1	K562-1-2	K562-1-3	K562-1-4	K562-1-5	1cell-1	1cell-2	1cell-3	1cell-4	1cell-5	2cell-1	2cell-2	2cell-3	4cell-1	4cell-2	4cell-3	8cell-1	8cell-2	8cell-3	8cell-4	GV-1	GV-2	GV-3	GV-4	GV-5	MII-1	MII-2	MII-3	MII-4	MII-5
Total Reads	67540779	71171382	65444261	17978689	19275785	19922835	3860856	5448698	1782610	6323798	10617885	37085059	60469037	32160471	33676015	46685730	61716791	46359612	46129676	55110601	56432637	42127261	23754234	53302424	24020697	35039279	17255218	29023853	31546023	20694464	17978166	29378123	24675567	28911387	53190110	33476569
Clipped Reads	60946006	62750640	59193018	16659307	18230617	18764561	2027643	2737685	1134478	3874092	7588001	29942481	48590009	26208079	27856960	38724676	54625475	39480188	37831229	43640368	47173137	35047820	18970212	44964420	19216806	28734732	13935949	23524609	25997628	16981727	15345654	25893337	21891106	26278109	45439127	29175709
rRNA & tRNA & filter	36841888	32449110	31655738	15005629	15102412	16261369	1003869	1492054	608567	589436	810466	14940202	21888576	14122428	15191367	19778281	23471055	22838899	15768657	10614145	27798471	13665662	7722146	23450782	7282520	11405020	5147806	7047450	7102255	6202918	4808388	14179874	10637224	13470440	24973290	14454091
Transcriptome Aligned Once	2690923	3408720	2724033	719917	1276291	938992	87722	104589	73061	93060	334551	1417438	2126755	867763	1305570	1954290	1543305	1203693	1547470	2695752	1252463	1742092	903033	1875252	948894	1031266	1624661	1926792	2190082	1780939	1153496	541133	619005	674088	1700978	1563076
Usable Reads After UMI Dedup	1519651	718623	855957	496082	804371	627184	23741	25285	26609	42418	132834	364866	353570	268720	339588	457278	374338	270424	354498	902628	441544	371102	283914	523253	370678	336858	382706	443062	677341	586192	427053	203263	233925	240765	375367	317673

## Sheet: RNA
	Total Reads	Clipped Reads	rRNA & tRNA	non rRNA & tRNA	Transcriptome Aligned Once	Usable Reads After UMI Dedup
20210607-RNAseq-1cell-cross-A	30351817	15376609	1324023	14052586	7409844	1629109
20210607-RNAseq-1cell-cross-B	29419106	15101442	1110212	13991230	7539732	1588138
20210607-RNAseq-1cell-cross-C	35463433	18709895	1040553	17669342	10187836	1644062
20210607-RNAseq-1cell-cross-D	33432971	19947325	1468021	18479304	9825847	1717660
20210607-RNAseq-2cell-cross-A	32812960	19478625	2261264	17217361	6633676	1205355
20210607-RNAseq-2cell-cross-B	35486640	22060507	2449871	19610636	8069918	1300435
20210607-RNAseq-2cell-cross-C	35579970	18515588	2011984	16503604	6651556	1182980
20210607-RNAseq-2cell-cross-D	26940013	12027860	1327243	10700617	3674051	947411
20210607-RNAseq-4cell-cross-A	39656558	32084873	10622520	21462353	5472117	805831
20210607-RNAseq-4cell-cross-C	44042427	31736131	8238412	23497719	8058202	1187964
20210607-RNAseq-8cell-cross-A	31194514	22247759	5129643	17118116	6675908	1319031
20210607-RNAseq-8cell-cross-B	38990956	28558981	7967509	20591472	7890561	1490598
20210607-RNAseq-8cell-cross-C	38141038	26609979	6066903	20543076	9065517	1599526
20210607-RNAseq-8cell-cross-D	38552987	29331767	9487275	19844492	5909729	1306558
20210607-RNAseq-GV-A	29253157	17546851	994621	16552230	8563240	2541134
20210607-RNAseq-GV-B	27839311	19403743	770860	18632883	9925793	2727359
20210607-RNAseq-GV-C	29284588	20749115	874500	19874615	10397278	2833507
20210607-RNAseq-GV-D	28173362	18242215	605135	17637080	9554101	2610344
20210607-RNAseq-MII-A	30113979	17161475	1313595	15847880	8764484	1582552
20210607-RNAseq-MII-B	31381582	20401399	2186562	18214837	9819950	1588516
20210607-RNAseq-MII-C	32704253	19497459	805981	18691478	10870544	1584284
20210607-RNAseq-MII-D	34491752	19377090	733201	18643889	11220679	1710447
