# Supplementary material for: Single-cell quantification of ribosome occupancy in early mouse development
Source: Nature. 2023 Jun 21;618(7967):1057–64. doi: 10.1038/s41586-023-06228-9 (PMC10307641; doi:10.1038/s41586-023-06228-9)
Supplement: Supplementary file 4 — This table contains the list of SNP positions, their allelic variants and the corresponding amino acids for genes highlighted in Fig. 4. [file 41586_2023_6228_MOESM4_ESM.csv]

gene	position	maternal	paternal	chromosome	chr_pos	maternal_codon	paternal_codon	maternal_AA	paternal_AA
Ddx21	2400	C	T	chr10	62582572	ACC	ACT	Thr	Thr
Ddx21	2397	C	T	chr10	62582575	CTC	CTT	Leu	Leu
Ddx21	1557	G	A	chr10	62589889	GCG	GCA	Ala	Ala
Ddx21	698	G	A	chr10	62598347	AGC	AAC	Ser	Asn
Cdk1	905	C	T	chr10	69340499	AAC	AAT	Asn	Asn
Cdk1	743	C	T	chr10	69340753	CAC	CAT	His	His
Cdk1	473	A	G	chr10	69342684	GGA	GGG	Gly	Gly
Cdk1	456	C	T	chr10	69342701	CAC	TAC	His	Tyr
Pa2g4	1299	T	C	chr10	128558951	AAT	AAC	Asn	Asn
Mrps9	104	T	C	chr1	42851337	TTC	CTC	Phe	Leu
Mrps9	121	A	G	chr1	42851354	AGA	AGG	Arg	Arg
Mrps9	211	T	C	chr1	42862486	CAT	CAC	His	His
Mrps9	356	G	A	chr1	42862631	GCT	ACT	Ala	Thr
Mrps9	748	A	C	chr1	42898496	GCA	GCC	Ala	Ala
Dyrk3	1680	A	G	chr1	131128938	AAA	AAG	Lys	Lys
Dyrk3	1652	G	A	chr1	131128966	GGT	GAT	Gly	Asp
Dyrk3	1645	G	A	chr1	131128973	GGC	AGC	Gly	Ser
Dyrk3	1590	C	A	chr1	131129028	CGC	CGA	Arg	Arg
Dyrk3	1278	T	G	chr1	131129340	CTT	CTG	Leu	Leu
Dyrk3	1104	C	T	chr1	131129514	AGC	AGT	Ser	Ser
Dyrk3	556	G	A	chr1	131130062	GCG	ACG	Ala	Thr
Dyrk3	507	G	A	chr1	131130111	TCG	TCA	Ser	Ser
Dyrk3	342	C	A	chr1	131136290	CCC	CCA	Pro	Pro
Dyrk3	334	A	T	chr1	131136298	AGC	TGC	Ser	Cys
Dyrk3	331	T	C	chr1	131136301	TTC	CTC	Phe	Leu
Ppp2ca	481	C	A	chr11	52113131	ATC	ATA	Ile	Ile
Ppp2ca	721	C	T	chr11	52118028	CAC	CAT	His	His
Ppp2ca	736	C	T	chr11	52118043	ATC	ATT	Ile	Ile
Slc13a2	1783	G	T	chr11	78397715	CCG	CCT	Pro	Pro
Slc13a2	1651	A	G	chr11	78397847	GCA	GCG	Ala	Ala
Slc13a2	1615	T	C	chr11	78398318	TCT	TCC	Ser	Ser
Slc13a2	1211	G	C	chr11	78400485	GAG	CAG	Glu	Gln
Slc13a2	1099	T	C	chr11	78400776	GGT	GGC	Gly	Gly
Slc13a2	1078	G	T	chr11	78400797	CCG	CCT	Pro	Pro
Slc13a2	1072	G	A	chr11	78400803	AGG	AGA	Arg	Arg
Slc13a2	799	T	C	chr11	78403185	CCT	CCC	Pro	Pro
Slc13a2	694	C	T	chr11	78403409	GGC	GGT	Gly	Gly
Slc13a2	544	T	C	chr11	78404451	GAT	GAC	Asp	Asp
Slc13a2	532	C	T	chr11	78404463	GGC	GGT	Gly	Gly
Baz1a	4133	C	G	chr12	54900011	GAC	GAG	Asp	Glu
Baz1a	3605	T	C	chr12	54909063	TAT	TAC	Tyr	Tyr
Baz1a	3197	T	C	chr12	54916475	CAT	CAC	His	His
Baz1a	3092	T	C	chr12	54916580	GCT	GCC	Ala	Ala
Baz1a	3026	G	A	chr12	54916646	CCG	CCA	Pro	Pro
Baz1a	3010	T	A	chr12	54916662	GTG	GAG	Val	Glu
Baz1a	2979	A	G	chr12	54916693	AGC	GGC	Ser	Gly
Baz1a	2561	T	C	chr12	54918481	ACT	ACC	Thr	Thr
Baz1a	2525	C	A	chr12	54918517	AAC	AAA	Asn	Lys
Baz1a	2518	A	G	chr12	54918524	AAC	AGC	Asn	Ser
Baz1a	2093	T	C	chr12	54923152	TAT	TAC	Tyr	Tyr
Baz1a	1703	C	T	chr12	54929561	GAC	GAT	Asp	Asp
Nin	6137	C	T	chr12	70017588	AAC	AAT	Asn	Asn
Nin	6110	G	A	chr12	70017615	GTG	GTA	Val	Val
Nin	5747	A	C	chr12	70026772	CAA	CAC	Gln	His
Nin	5675	A	G	chr12	70026844	CCA	CCG	Pro	Pro
Nin	5345	A	G	chr12	70030076	GAA	GAG	Glu	Glu
Nin	5279	G	C	chr12	70030892	TCG	TCC	Ser	Ser
Nin	5036	G	A	chr12	70035172	CTG	CTA	Leu	Leu
Nin	4700	A	G	chr12	70040611	ACA	ACG	Thr	Thr
Nin	4446	C	G	chr12	70042214	CAG	GAG	Gln	Glu
Nin	4282	C	T	chr12	70042378	CCG	CTG	Pro	Leu
Nin	4263	G	A	chr12	70042397	GCG	ACG	Ala	Thr
Nin	4239	A	C	chr12	70042421	AAG	CAG	Lys	Gln
Nin	3833	T	C	chr12	70042827	CTT	CTC	Leu	Leu
Nin	3770	T	C	chr12	70042890	CTT	CTC	Leu	Leu
Nin	3716	A	G	chr12	70042944	GCA	GCG	Ala	Ala
Nin	3617	A	G	chr12	70043043	CGA	CGG	Arg	Arg
Nin	3470	C	T	chr12	70043190	TCC	TCT	Ser	Ser
Nin	3182	A	G	chr12	70043478	CTA	CTG	Leu	Leu
Nin	3047	C	T	chr12	70043613	TGC	TGT	Cys	Cys
Nin	3036	A	G	chr12	70043624	ACA	GCA	Thr	Ala
Nin	2745	A	G	chr12	70043915	AAG	GAG	Lys	Glu
Nin	2570	A	G	chr12	70044090	GAA	GAG	Glu	Glu
Nin	2069	A	G	chr12	70045485	GCA	GCG	Ala	Ala
Nin	2038	G	A	chr12	70045516	CGG	CAG	Arg	Gln
Nin	1985	G	A	chr12	70045569	AAG	AAA	Lys	Lys
Nin	1976	A	G	chr12	70045578	GCA	GCG	Ala	Ala
Nin	1941	G	C	chr12	70045613	GAT	CAT	Asp	His
Nin	1934	G	T	chr12	70045620	AAG	AAT	Lys	Asn
Nin	1928	T	C	chr12	70045626	TAT	TAC	Tyr	Tyr
Nin	1673	G	A	chr12	70049145	GTG	GTA	Val	Val
Nin	1490	C	T	chr12	70051215	AAC	AAT	Asn	Asn
Nin	1284	C	T	chr12	70054558	CTG	TTG	Leu	Leu
Nin	1283	A	G	chr12	70054559	AAA	AAG	Lys	Lys
Nin	1049	G	C	chr12	70055396	ACG	ACC	Thr	Thr
Nin	968	A	G	chr12	70055905	GAA	GAG	Glu	Glu
Nin	728	A	G	chr12	70056757	ACA	ACG	Thr	Thr
Nin	719	T	C	chr12	70056766	CCT	CCC	Pro	Pro
Nin	653	C	T	chr12	70061184	TGC	TGT	Cys	Cys
Nin	515	C	T	chr12	70061322	AAC	AAT	Asn	Asn
Ccnh	370	T	C	chr13	85196254	GGT	GGC	Gly	Gly
Ccnh	496	C	T	chr13	85197405	CCC	CCT	Pro	Pro
Ccnh	724	A	G	chr13	85202404	GCA	GCG	Ala	Ala
Ccnh	820	C	T	chr13	85206131	TAC	TAT	Tyr	Tyr
Ccnh	898	T	C	chr13	85208788	AAT	AAC	Asn	Asn
Ccnh	913	C	T	chr13	85208803	TAC	TAT	Tyr	Tyr
Ccnh	919	G	A	chr13	85208809	CCG	CCA	Pro	Pro
Ccnh	956	C	T	chr13	85208846	CTG	TTG	Leu	Leu
Ccnh	964	G	A	chr13	85208854	CGG	CGA	Arg	Arg
Eif3d	1574	T	C	chr15	77959711	AGT	AGC	Ser	Ser
Eif3d	1307	C	T	chr15	77961653	TCC	TCT	Ser	Ser
Eif3d	1295	C	T	chr15	77961665	AAC	AAT	Asn	Asn
Eif3d	1277	T	C	chr15	77961683	GGT	GGC	Gly	Gly
Eif3d	1175	G	A	chr15	77961887	GAG	GAA	Glu	Glu
Eif3d	1028	T	C	chr15	77962542	AAT	AAC	Asn	Asn
Eif3d	773	A	G	chr15	77964098	ACA	ACG	Thr	Thr
Eif3d	350	A	G	chr15	77967399	GCA	GCG	Ala	Ala
Umps	1475	A	G	chr16	33956790	GCA	GCG	Ala	Ala
Umps	1020	G	A	chr16	33961587	GTT	ATT	Val	Ile
Umps	1010	T	A	chr16	33961597	ATT	ATA	Ile	Ile
Umps	863	C	T	chr16	33961744	CTC	CTT	Leu	Leu
Umps	566	C	A	chr16	33962041	CTC	CTA	Leu	Leu
Umps	500	T	C	chr16	33962107	GAT	GAC	Asp	Asp
Srpk1	2099	T	C	chr17	28590201	CTT	CTC	Leu	Leu
Srpk1	2069	G	A	chr17	28590231	AAG	AAA	Lys	Lys
Srpk1	1865	C	T	chr17	28594200	ACC	ACT	Thr	Thr
Lclat1	298	G	A	chr17	73161937	TCG	TCA	Ser	Ser
Lclat1	355	A	G	chr17	73169498	GCA	GCG	Ala	Ala
Lclat1	451	T	C	chr17	73169594	CGT	CGC	Arg	Arg
Lclat1	781	T	C	chr17	73196761	ACT	ACC	Thr	Thr
Lclat1	784	C	T	chr17	73196764	GGC	GGT	Gly	Gly
Lclat1	847	G	C	chr17	73239749	ACG	ACC	Thr	Thr
Lclat1	850	C	G	chr17	73239752	GTC	GTG	Val	Val
Lclat1	871	T	C	chr17	73239773	CCT	CCC	Pro	Pro
Lclat1	937	T	C	chr17	73239839	TAT	TAC	Tyr	Tyr
Ncoa3	990	C	G	chr2	166051663	TTC	TTG	Phe	Leu
Ncoa3	1079	G	A	chr2	166052400	AGG	AAG	Arg	Lys
Ncoa3	1562	A	G	chr2	166054521	AAC	AGC	Asn	Ser
Ncoa3	1614	T	C	chr2	166054573	CTT	CTC	Leu	Leu
Ncoa3	1617	T	C	chr2	166054576	GGT	GGC	Gly	Gly
Ncoa3	1973	C	T	chr2	166055044	CCA	CTA	Pro	Leu
Ncoa3	2031	T	C	chr2	166055102	CCT	CCC	Pro	Pro
Ncoa3	2121	G	A	chr2	166055192	CTG	CTA	Leu	Leu
Ncoa3	2325	G	T	chr2	166055396	ACG	ACT	Thr	Thr
Ncoa3	2934	C	G	chr2	166059204	CCC	CCG	Pro	Pro
Ncoa3	4275	T	C	chr2	166069377	AAT	AAC	Asn	Asn
Ncoa3	4413	C	T	chr2	166069946	CCC	CCT	Pro	Pro
Mysm1	2135	G	A	chr4	94950962	GTT	ATT	Val	Ile
Mysm1	1058	A	C	chr4	94965337	AGT	CGT	Ser	Arg
Mysm1	899	G	A	chr4	94965496	GCA	ACA	Ala	Thr
Mysm1	609	C	G	chr4	94965786	GCG	GGG	Ala	Gly
Mysm1	374	C	T	chr4	94969030	CAT	TAT	His	Tyr
Mysm1	350	G	T	chr4	94969054	GAT	TAT	Asp	Tyr
Mysm1	331	G	A	chr4	94970526	AAG	AAA	Lys	Lys
Nop14	2511	T	C	chr5	34638965	TTT	TTC	Phe	Phe
Nop14	2364	C	G	chr5	34639250	CGC	CGG	Arg	Arg
Nop14	2269	T	G	chr5	34640911	TCG	GCG	Ser	Ala
Nop14	2205	C	T	chr5	34640975	TGC	TGT	Cys	Cys
Nop14	2080	A	G	chr5	34641405	ACC	GCC	Thr	Ala
Nop14	2046	G	A	chr5	34641439	TCG	TCA	Ser	Ser
Nop14	1609	G	A	chr5	34648393	GTG	ATG	Val	Met
Nop14	1581	A	G	chr5	34648421	CCA	CCG	Pro	Pro
Nop14	1296	G	A	chr5	34650423	CCG	CCA	Pro	Pro
Nop14	817	G	A	chr5	34653909	GAC	AAC	Asp	Asn
Nop14	176	C	T	chr5	34659972	GCG	GTG	Ala	Val
Lyar	250	C	T	chr5	38224711	TCC	TCT	Ser	Ser
Lyar	689	G	C	chr5	38230606	GCA	CCA	Ala	Pro
Cbx3	673	G	C	chr6	51482489	TCG	TCC	Ser	Ser
Tsen2	322	A	G	chr6	115549961	ATC	GTC	Ile	Val
Tsen2	636	C	A	chr6	115559836	CCC	CCA	Pro	Pro
Tsen2	689	T	C	chr6	115559889	CTC	CCC	Leu	Pro
Tsen2	757	A	G	chr6	115559957	ACC	GCC	Thr	Ala
Tsen2	773	G	A	chr6	115559973	GGT	GAT	Gly	Asp
Tsen2	804	C	A	chr6	115560004	GCC	GCA	Ala	Ala
Tsen2	863	C	T	chr6	115560063	GCC	GTC	Ala	Val
Tsen2	878	C	A	chr6	115560078	GCG	GAG	Ala	Glu
Tsen2	1155	T	C	chr6	115568821	TAT	TAC	Tyr	Tyr
Tsen2	1168	C	T	chr6	115568834	CTG	TTG	Leu	Leu
Tsen2	1233	T	C	chr6	115575889	GAT	GAC	Asp	Asp
Bcat1	1152	G	A	chr6	145007751	GAG	GAA	Glu	Glu
Bcat1	1131	G	A	chr6	145010065	GAG	GAA	Glu	Glu
Bcat1	1104	A	G	chr6	145010092	CCA	CCG	Pro	Pro
Bcat1	966	C	T	chr6	145015543	GGC	GGT	Gly	Gly
Zfp296	142	T	C	chr7	19577429	GAT	GAC	Asp	Asp
Zfp296	143	A	T	chr7	19577430	ACC	TCC	Thr	Ser
Zfp296	1145	G	A	chr7	19580272	GCA	ACA	Ala	Thr
Zfp296	1148	C	G	chr7	19580275	CCT	GCT	Pro	Ala
Folr1	1117	T	C	chr7	101858526	TTT	CTT	Phe	Leu
Folr1	1038	G	A	chr7	101858605	CAG	CAA	Gln	Gln
Folr1	1014	T	C	chr7	101858629	AGT	AGC	Ser	Ser
Folr1	932	A	G	chr7	101858711	CAT	CGT	His	Arg
Folr1	549	C	T	chr7	101863949	GGC	GGT	Gly	Gly
Folr1	528	A	G	chr7	101863970	AAA	AAG	Lys	Lys
Tmppe	779	G	A	chr9	114405135	GCG	GCA	Ala	Ala
Tmppe	1013	C	A	chr9	114405369	GGC	GGA	Gly	Gly
Tmppe	1121	T	C	chr9	114405477	TAT	TAC	Tyr	Tyr
Tmppe	1532	T	C	chr9	114405888	TAT	TAC	Tyr	Tyr
