# Supplementary material for: Single-cell quantification of ribosome occupancy in early mouse development
Source: Nature. 2023 Jun 21;618(7967):1057–64. doi: 10.1038/s41586-023-06228-9 (PMC10307641; doi:10.1038/s41586-023-06228-9)
Supplement: Supplementary file 5 — This table provides the log-fold changes and adjusted p-values (Benjamini & Hochberg method) corresponding to the differential analysis of TE and RNA expression between developmental stages. [file 41586_2023_6228_MOESM5_ESM.xlsx]

## Sheet: Description
Differential Expression and Translation Efficiency
This file provides the log-fold changes and adjusted p-values corresponding to the differential analysis of translation efficiency and RNA expression between developmental stages.
	positive fold change	Negative Fold Change
GV to MII	Enrichment in GV	Enrichment in MII
MII to 1 Cell	Enrichment in MII	Enrichment in 1 Cell
2 Cell to 1 Cell	1 Cell	2 Cell
4 Cell to 2 Cell	2 Cell	4 Cell
8 Cell to 4 Cell	4 Cell	8 Cell
TE	Translation Efficiency
RNA	Gene expression coming from RNA-Seq

## Sheet: GV_to_MII
transcript	TE_log2FoldChange	TE_padj	RNA_log2FoldChange	RNA_padj	TE_significance	RNA_significance
0610009B22Rik-202	-1.72182	0.0710676	-3.44115	6.05825e-38	0	-1
0610010F05Rik-201	0.419109	0.588591	1.16488	0.0227527	0	0
0610010K14Rik-204	0.073833	0.152392	-3.61184	4.67996e-06	0	-1
0610012G03Rik-201	-3.79578	0.000126869	-3.12196	2.94229e-05	-1	-1
0610030E20Rik-201	0.0236574	NA	1.48033	0.0260796	NA	0
0610040J01Rik-201	-0.893673	0.171126	-1.71521	2.18829e-06	0	-1
1110002E22Rik-201	NA	NA	NA	NA	NA	NA
1110004F10Rik-201	-0.067675	0.954187	0.132538	0.741853	0	0
1110008P14Rik-201	0.067475	0.180564	-2.31381	2.04991e-07	0	-1
1110012L19Rik-201	1.29661	0.309543	-1.30409	1.37464e-08	0	-1
1110017D15Rik-201	NA	NA	NA	NA	NA	NA
1110025L11Rik-201	NA	NA	NA	NA	NA	NA
1110032A03Rik-201	-0.00782484	0.0456055	-3.22385	0.000291307	0	-1
1110032F04Rik-201	NA	NA	NA	NA	NA	NA
1110038F14Rik-201	-0.258262	0.709698	-1.29434	1.59314e-08	0	-1
1110051M20Rik-203	0.530976	0.801905	0.128192	0.720025	0	0
1110057P08Rik-201	NA	NA	NA	NA	NA	NA
1110059E24Rik-201	1.55224	0.218149	-1.2048	3.32579e-08	0	-1
1110059G10Rik-201	-2.21713	0.00642893	0.775655	4.01147e-05	-1	1
1110065P20Rik-201	-3.41898	0.0269314	-1.9343	0.00109824	0	-1
1190005I06Rik-203	NA	NA	NA	NA	NA	NA
1190007I07Rik-201	-2.01223	0.115573	1.15603	4.18816e-06	0	1
1300017J02Rik-201	-0.00112272	NA	-0.772128	0.27455	NA	0
1500009C09Rik-202	0.0928943	NA	-0.440263	0.496197	NA	0
1500009L16Rik-201	0.00664716	NA	-0.00216501	NA	NA	NA
1500011B03Rik-202	2.65447	0.0499093	-0.286791	0.0562979	0	0
1520401A03Rik-205	-0.012976	NA	-0.162876	NA	NA	NA
1600012H06Rik-202	0.02183	NA	0.894683	0.197553	NA	0
1600014C10Rik-202	-0.0148527	NA	-0.3699	NA	NA	NA
1600014C23Rik-201	-0.0184324	NA	-2.42079	0.039408	NA	0
1700001C19Rik-201	NA	NA	NA	NA	NA	NA
1700001F09Rik-201	0.00987752	NA	0.0643899	NA	NA	NA
1700001J03Rik-201	NA	NA	NA	NA	NA	NA
1700001K19Rik-201	NA	NA	NA	NA	NA	NA
1700001L19Rik-201	-0.00671409	0.100711	-2.85855	0.000835107	0	-1
1700001O22Rik-201	-0.0131639	NA	-0.168699	NA	NA	NA
1700001P01Rik-201	-0.014311	NA	-0.2896	NA	NA	NA
1700003E16Rik-201	-0.0112634	NA	-0.11878	NA	NA	NA
1700003F12Rik-201	NA	NA	NA	NA	NA	NA
1700003H04Rik-203	NA	NA	NA	NA	NA	NA
1700006A11Rik-201	NA	NA	NA	NA	NA	NA
1700007K13Rik-201	-0.0143377	NA	-0.197567	NA	NA	NA
1700008O03Rik-201	-0.016359	NA	-0.720464	0.305678	NA	0
1700008P02Rik-201	NA	NA	NA	NA	NA	NA
1700009N14Rik-201	NA	NA	NA	NA	NA	NA
1700010B08Rik-201	0.00649199	NA	-0.0878112	0.89302	NA	0
1700010I14Rik-203	-0.334553	0.709033	0.880364	0.000175035	0	1
1700011L22Rik-201	NA	NA	NA	NA	NA	NA
1700011M02Rik-201	NA	NA	NA	NA	NA	NA
1700012A03Rik-201	-0.0085499	NA	-2.75983	0.007382	NA	-1
1700012B07Rik-202	NA	NA	NA	NA	NA	NA
1700012B09Rik-201	-0.0159337	NA	-0.628949	NA	NA	NA
1700012P22Rik-201	NA	NA	NA	NA	NA	NA
1700013F07Rik-201	NA	NA	NA	NA	NA	NA
1700013G24Rik-201	NA	NA	NA	NA	NA	NA
1700013H16Rik-201	NA	NA	NA	NA	NA	NA
1700014D04Rik-203	-0.0143079	NA	-0.250984	NA	NA	NA
1700015F17Rik-201	0.0314631	NA	0.182588	NA	NA	NA
1700015G11Rik-201	-0.00399041	0.306853	-2.06776	0.0114125	0	0
1700016C15Rik-201	-0.0129903	NA	-0.164116	NA	NA	NA
1700016D06Rik-201	NA	NA	NA	NA	NA	NA
1700016H13Rik-202	0.0203718	NA	1.10167	0.120841	NA	0
1700016K19Rik-201	-0.00325679	NA	-1.71484	0.0269606	NA	0
1700017B05Rik-201	0.177708	0.85823	-0.470641	0.232915	0	0
1700017N19Rik-207	NA	NA	NA	NA	NA	NA
1700018B08Rik-201	0.108239	0.208008	-2.74362	9.24671e-17	0	-1
1700018F24Rik-201	NA	NA	NA	NA	NA	NA
1700018G05Rik-201	NA	NA	NA	NA	NA	NA
1700019A02Rik-201	NA	NA	NA	NA	NA	NA
1700019D03Rik-201	0.0140944	0.967336	0.410669	0.440405	0	0
1700019N19Rik-201	NA	NA	NA	NA	NA	NA
1700020A23Rik-201	NA	NA	NA	NA	NA	NA
1700020D05Rik-201	NA	NA	NA	NA	NA	NA
1700020L24Rik-201	NA	NA	NA	NA	NA	NA
1700020N01Rik-201	NA	NA	NA	NA	NA	NA
1700020N15Rik-201	NA	NA	NA	NA	NA	NA
1700021F07Rik-201	0.0510126	0.0715819	-5.1901	9.23285e-09	0	-1
1700022I11Rik-201	NA	NA	NA	NA	NA	NA
1700024B05Rik-201	-0.195541	0.859592	1.61438	4.19034e-05	0	1
1700024G13Rik-201	NA	NA	NA	NA	NA	NA
1700025B11Rik-201	NA	NA	NA	NA	NA	NA
1700025C18Rik-201	NA	NA	NA	NA	NA	NA
1700025G04Rik-201	0.0120485	0.871924	0.199162	0.646802	0	0
1700028J19Rik-201	0.0848092	0.291827	-1.89452	0.000164023	0	-1
1700028K03Rik-206	-4.04251	0.00642893	-0.403133	0.114873	-1	0
1700028P14Rik-201	0.0007816	NA	-0.964249	0.147899	NA	0
1700029F12Rik-201	0.235855	0.6703	-1.32205	0.00300556	0	-1
1700029H14Rik-205	NA	NA	NA	NA	NA	NA
1700029I15Rik-201	-0.0113793	NA	-0.122479	NA	NA	NA
1700029J07Rik-201	0.024218	0.142256	-3.56201	0.00102581	0	-1
1700029P11Rik-201	0.300297	0.74646	1.92838	7.11859e-11	0	1
1700030J22Rik-201	0.686505	0.574733	0.117707	0.711835	0	0
1700030K09Rik-201	-4.00461	4.56597e-05	-2.70048	1.35714e-24	-1	-1
1700031F05Rik-201	-0.0022849	NA	-0.492404	0.401269	NA	0
1700031L13Rik-204	NA	NA	NA	NA	NA	NA
1700034E13Rik-202	NA	NA	NA	NA	NA	NA
1700034I23Rik-201	NA	NA	NA	NA	NA	NA
1700034J05Rik-201	NA	NA	NA	NA	NA	NA
1700037C18Rik-202	-0.0155332	NA	-0.472741	NA	NA	NA
1700037H04Rik-202	0.38261	0.693314	0.926925	0.0359215	0	0
1700040F15Rik-201	NA	NA	NA	NA	NA	NA
1700042G07Rik-201	NA	NA	NA	NA	NA	NA
1700049E17Rik1-201	NA	NA	NA	NA	NA	NA
1700049E17Rik2-202	NA	NA	NA	NA	NA	NA
1700056E22Rik-201	-6.77074	9.91649e-05	-3.0875	0.00367427	-1	-1
1700057G04Rik-201	-0.0114513	NA	-0.123253	NA	NA	NA
1700064H15Rik-201	NA	NA	NA	NA	NA	NA
1700066B19Rik-201	NA	NA	NA	NA	NA	NA
1700066M21Rik-201	-4.15289	0.0028483	1.15854	0.00115163	-1	1
1700067K01Rik-201	-1.39817	0.00973677	-2.70803	1.70988e-28	-1	-1
1700067P10Rik-201	-0.0112634	NA	-0.11878	NA	NA	NA
1700069L16Rik-203	-0.0176824	NA	-1.51011	0.0956864	NA	0
1700074P13Rik-201	NA	NA	NA	NA	NA	NA
1700080O16Rik-201	-0.0112634	NA	-0.11878	NA	NA	NA
1700084M14Rik-201	0.0266822	NA	0.288402	NA	NA	NA
1700086D15Rik-201	-0.0114513	NA	-0.123253	NA	NA	NA
1700088E04Rik-212	-0.0189087	NA	-3.28655	0.0132293	NA	0
1700092M07Rik-201	NA	NA	NA	NA	NA	NA
1700093K21Rik-204	0.181332	0.527824	-1.69104	0.00189486	0	-1
1700094D03Rik-202	NA	NA	NA	NA	NA	NA
1700102P08Rik-201	0.0069823	NA	0.00389788	NA	NA	NA
1700109H08Rik-201	-0.0131394	NA	-0.172202	NA	NA	NA
1700113H08Rik-201	NA	NA	NA	NA	NA	NA
1700122O11Rik-201	NA	NA	NA	NA	NA	NA
1700123K08Rik-201	NA	NA	NA	NA	NA	NA
1700123L14Rik-201	NA	NA	NA	NA	NA	NA
1700123O20Rik-201	0.012473	NA	0.280541	0.66605	NA	0
1700125H20Rik-201	0.00668795	NA	-0.0189646	0.986528	NA	0
1700129C05Rik-201	NA	NA	NA	NA	NA	NA
1810009A15Rik-201	0.00967493	0.815801	-0.0225178	0.97257	0	0
1810009J06Rik-201	NA	NA	NA	NA	NA	NA
1810010H24Rik-201	-0.00254112	0.157248	-1.98694	0.000879375	0	-1
1810013L24Rik-201	0.486065	0.509914	0.0401248	0.91968	0	0
1810020O05Rik-202	0.0165665	NA	0.26295	NA	NA	NA
1810024B03Rik-201	NA	NA	NA	NA	NA	NA
1810030O07Rik-201	-0.00148114	NA	-0.813212	0.252574	NA	0
1810037I17Rik-201	-0.337961	0.69644	0.688901	1.99118e-09	0	1
1810046K07Rik-203	0.00595477	NA	-0.311788	0.62468	NA	0
1810055G02Rik-206	-1.63281	0.0747714	-2.59756	1.6051e-10	0	-1
1810058I24Rik-203	1.90627	0.139083	-1.29001	3.11316e-07	0	-1
1810062G17Rik-201	0.0109499	NA	0.151335	0.816309	NA	0
1810065E05Rik-201	-0.0188359	NA	-1.52978	0.0923592	NA	0
2010003K11Rik-201	NA	NA	NA	NA	NA	NA
2010106E10Rik-202	-0.00290449	NA	-0.765996	0.246035	NA	0
2010109A12Rik-201	-0.00437657	0.158894	-2.07448	0.00462468	0	-1
2010300C02Rik-203	0.0111159	NA	0.183825	0.784151	NA	0
2010315B03Rik-202	0.240958	0.92097	-0.165621	0.647484	0	0
2200002D01Rik-201	-0.0160553	NA	-0.643643	NA	NA	NA
2200002J24Rik-201	-0.0114513	NA	-0.123253	NA	NA	NA
2210010C04Rik-201	0.00657488	NA	-0.00193657	NA	NA	NA
2210016F16Rik-201	-3.30454	0.00266118	-3.72412	5.96111e-12	-1	-1
2210016L21Rik-201	0.0030959	NA	-0.500656	0.445138	NA	0
2210017I01Rik-201	NA	NA	NA	NA	NA	NA
2210407C18Rik-202	NA	NA	NA	NA	NA	NA
2210408I21Rik-201	0.393268	0.740336	0.292542	0.189791	0	0
2210418O10Rik-201	NA	NA	NA	NA	NA	NA
2300002M23Rik-201	1.46289	0.0558858	0.349884	0.267568	0	0
2300003K06Rik-201	NA	NA	NA	NA	NA	NA
2300009A05Rik-201	-0.558743	0.410012	-1.42559	0.0746835	0	0
2310002L09Rik-201	-0.0114513	NA	-0.123253	NA	NA	NA
2310009B15Rik-201	0.284394	0.730345	-1.98125	0.000679801	0	-1
2310011J03Rik-201	-3.87235	0.0132958	-2.2331	7.72965e-07	0	-1
2310022A10Rik-201	0.457439	0.631232	0.542199	0.0951005	0	0
2310022B05Rik-201	-4.01155	0.0108825	0.354677	0.573243	0	0
2310030G06Rik-203	-0.0114513	NA	-0.123253	NA	NA	NA
2310033P09Rik-201	0.57923	0.619689	0.286072	0.0332106	0	0
2310034C09Rik-201	-0.0143227	NA	-0.288301	NA	NA	NA
2310034G01Rik-201	-0.0037344	NA	-0.775752	0.233239	NA	0
2310039H08Rik-201	-0.91434	0.00389494	-4.58058	1.80604e-07	-1	-1
2310046K23Rik-201	NA	NA	NA	NA	NA	NA
2310050C09Rik-201	NA	NA	NA	NA	NA	NA
2310057J18Rik-201	NA	NA	NA	NA	NA	NA
2310057M21Rik-201	-0.73219	0.32058	-0.942882	9.66297e-07	0	-1
2310057N15Rik-201	NA	NA	NA	NA	NA	NA
2310061I04Rik-204	3.31512	1.41525e-05	1.68727	1.68698e-26	1	1
2310061N02Rik-201	NA	NA	NA	NA	NA	NA
2310079G19Rik-201	-0.017546	NA	-1.38538	0.108575	NA	0
2410002F23Rik-202	-0.00563239	NA	-1.90625	0.0400504	NA	0
2410004B18Rik-201	0.474348	0.891473	-0.110483	0.716461	0	0
2410004P03Rik-201	-0.0142073	NA	-0.239039	NA	NA	NA
2410131K14Rik-201	-5.16221	0.000148552	-3.3305	4.91611e-13	-1	-1
2410137M14Rik-201	-0.00317288	0.278373	-1.74708	0.0234405	0	0
2410141K09Rik-202	0.748565	0.433961	-0.105488	0.692004	0	0
2510002D24Rik-201	-0.0112634	NA	-0.11878	NA	NA	NA
2510009E07Rik-201	NA	NA	NA	NA	NA	NA
2510039O18Rik-201	0.346103	0.68593	0.188599	0.779702	0	0
2610001J05Rik-201	-0.898489	0.490741	1.42955	8.09167e-15	0	1
2610002M06Rik-201	-0.138313	0.884536	-0.384181	0.562754	0	0
2610008E11Rik-201	0.00363495	NA	-0.0879094	NA	NA	NA
2610021A01Rik-201	2.88207	0.0468309	0.577066	0.0726121	0	0
2610028H24Rik-201	NA	NA	NA	NA	NA	NA
2610042L04Rik-202	NA	NA	NA	NA	NA	NA
2610044O15Rik8-202	0.0115417	0.899112	0.199778	0.728197	0	0
2610301B20Rik-201	NA	NA	NA	NA	NA	NA
2610318N02Rik-201	-0.011318	NA	-0.118686	NA	NA	NA
2610507B11Rik-201	-1.58235	0.07248	-0.964743	0.00176996	0	-1
2610528A11Rik-201	NA	NA	NA	NA	NA	NA
2610528J11Rik-201	0.0166023	NA	0.532269	0.416401	NA	0
2700049A03Rik-203	-1.96836	4.9422e-08	0.431305	0.00024233	-1	1
2700062C07Rik-201	-0.508471	0.68267	-1.08243	5.42374e-12	0	-1
2700081O15Rik-202	NA	NA	NA	NA	NA	NA
2700097O09Rik-201	0.147655	0.37476	-2.16193	9.41759e-07	0	-1
2810004N23Rik-201	0.175096	0.975166	-0.698517	0.0358238	0	0
2810006K23Rik-201	0.00176573	NA	-0.805811	0.22262	NA	0
2810021J22Rik-201	0.242644	NA	0.43213	0.510466	NA	0
2810408A11Rik-203	-0.0113793	NA	-0.122479	NA	NA	NA
2810459M11Rik-202	NA	NA	NA	NA	NA	NA
2900026A02Rik-201	-2.06753	0.0535753	-1.50319	0.0104991	0	0
2900092C05Rik-201	0.00698896	NA	-0.0143408	0.986773	NA	0
3110001I22Rik-201	-5.39771	2.09853e-05	1.84587	6.94988e-33	-1	1
3110009E18Rik-203	-0.197502	0.847303	1.45724	5.19289e-31	0	1
3110021N24Rik-201	NA	NA	NA	NA	NA	NA
3110040M04Rik-201	NA	NA	NA	NA	NA	NA
3110040N11Rik-201	-2.88825	0.00883514	-1.1414	1.20911e-06	-1	-1
3110082I17Rik-201	-0.677922	0.424778	-0.617079	0.000162649	0	-1
3110082J24Rik-202	NA	NA	NA	NA	NA	NA
3300002I08Rik-201	-0.00539605	0.191458	-2.21403	0.0104384	0	0
3425401B19Rik-201	NA	NA	NA	NA	NA	NA
3830403N18Rik-201	NA	NA	NA	NA	NA	NA
3830406C13Rik-202	-1.08251	0.216108	-0.502476	0.261609	0	0
3830417A13Rik-201	-0.0129903	NA	-0.164116	NA	NA	NA
4430402I18Rik-205	0.21749	0.872663	-0.293097	0.555036	0	0
4632433K11Rik-201	NA	NA	NA	NA	NA	NA
4833420G17Rik-203	-0.865637	0.281628	1.42061	5.9346e-17	0	1
4833427G06Rik-201	NA	NA	NA	NA	NA	NA
4833439L19Rik-201	0.0175257	NA	0.782759	0.231983	NA	0
4921504E06Rik-201	NA	NA	NA	NA	NA	NA
4921507P07Rik-201	0.0106037	NA	0.0745915	NA	NA	NA
4921509C19Rik-201	0.00879103	NA	0.0514314	0.939233	NA	0
4921511C20Rik-201	NA	NA	NA	NA	NA	NA
4921517D22Rik-201	0.00716074	NA	-0.0068408	0.994402	NA	0
4921524J17Rik-201	-1.96737	0.0490336	0.951529	2.34267e-09	0	1
4921524L21Rik-201	NA	NA	NA	NA	NA	NA
4921536K21Rik-201	-0.281189	0.902021	0.775814	0.0816934	0	0
4921539E11Rik-201	-0.0114513	NA	-0.123253	NA	NA	NA
4930402F06Rik-202	-0.0113793	NA	-0.122479	NA	NA	NA
4930402H24Rik-201	-0.899988	0.0509713	0.422281	0.081301	0	0
4930402K13Rik-201	NA	NA	NA	NA	NA	NA
4930404H24Rik-201	NA	NA	NA	NA	NA	NA
4930404N11Rik-201	-0.00913436	NA	-0.167717	NA	NA	NA
4930407I10Rik-201	NA	NA	NA	NA	NA	NA
4930412O13Rik-201	NA	NA	NA	NA	NA	NA
4930415L06Rik-201	NA	NA	NA	NA	NA	NA
4930415O20Rik-201	NA	NA	NA	NA	NA	NA
4930430F08Rik-201	-0.0155899	NA	-0.461439	NA	NA	NA
4930432K21Rik-202	-2.86994	3.28775e-08	-2.75618	6.21775e-19	-1	-1
4930432M17Rik-202	NA	NA	NA	NA	NA	NA
4930433I11Rik-201	-0.0143092	NA	-0.18861	NA	NA	NA
4930438A08Rik-201	NA	NA	NA	NA	NA	NA
4930444G20Rik-201	NA	NA	NA	NA	NA	NA
4930444P10Rik-202	0.0108518	NA	0.0703561	NA	NA	NA
4930447A16Rik-201	-0.00781728	NA	-2.4782	0.0128996	NA	0
4930447C04Rik-201	0.015065	NA	0.33481	0.539249	NA	0
4930447F04Rik-201	NA	NA	NA	NA	NA	NA
4930449I24Rik-201	NA	NA	NA	NA	NA	NA
4930451I11Rik-201	-3.54525	0.00663574	-2.51058	7.99892e-13	-1	-1
4930452B06Rik-201	0.0163142	0.997426	0.589644	0.17519	0	0
4930453N24Rik-201	0.0180168	0.838273	-1.28545	2.98305e-13	0	-1
4930455H04Rik-201	NA	NA	NA	NA	NA	NA
4930467E23Rik-201	NA	NA	NA	NA	NA	NA
4930469K13Rik-202	0.887593	0.537123	-0.553297	0.0793163	0	0
4930470P17Rik-201	-0.00854815	NA	-2.83012	0.00600523	NA	-1
4930474N05Rik-203	NA	NA	NA	NA	NA	NA
4930480E11Rik-201	NA	NA	NA	NA	NA	NA
4930486L24Rik-201	NA	NA	NA	NA	NA	NA
4930503B20Rik-201	NA	NA	NA	NA	NA	NA
4930503E14Rik-201	-0.011318	NA	-0.118686	NA	NA	NA
4930503L19Rik-201	-0.590604	0.763189	1.42329	0.00386349	0	1
4930505A04Rik-201	0.00599952	NA	-0.0129122	NA	NA	NA
4930512M02Rik-201	0.0700263	0.92367	0.231918	0.662314	0	0
4930513O06Rik-201	NA	NA	NA	NA	NA	NA
4930516K23Rik-201	NA	NA	NA	NA	NA	NA
4930519G04Rik-201	-0.0129903	NA	-0.164116	NA	NA	NA
4930522H14Rik-202	0.0240656	0.740878	1.40932	1.91738e-05	0	1
4930522L14Rik-202	-1.62241	0.096805	0.28997	0.409128	0	0
4930523C07Rik-203	-0.0182983	NA	NA	NA	NA	NA
4930524B15Rik-201	NA	NA	NA	NA	NA	NA
4930544D05Rik-203	NA	NA	NA	NA	NA	NA
4930544G11Rik-201	-0.206959	NA	-0.634123	0.338897	NA	0
4930548H24Rik-201	0.0121574	NA	0.245423	0.672473	NA	0
4930550C14Rik-201	-0.983955	0.17397	0.42993	0.0351786	0	0
4930550L24Rik-202	-0.799689	0.360859	-0.307001	0.643697	0	0
4930555G01Rik-201	NA	NA	NA	NA	NA	NA
4930556J24Rik-201	0.0157147	NA	0.599632	0.34917	NA	0
4930558C23Rik-201	-0.0103211	0.0214675	-4.01118	0.000110528	0	-1
4930558K02Rik-202	0.0198556	NA	0.422552	0.39312	NA	0
4930562C15Rik-201	-4.15083	0.000215038	-2.94371	1.75084e-19	-1	-1
4930563E22Rik-201	-0.0113793	NA	-0.122479	NA	NA	NA
4930563M21Rik-201	NA	NA	NA	NA	NA	NA
4930564D02Rik-201	NA	NA	NA	NA	NA	NA
4930568D16Rik-201	-0.00340053	NA	-1.47122	0.0818147	NA	0
4930572O03Rik-201	NA	NA	NA	NA	NA	NA
4930578G10Rik-202	NA	NA	NA	NA	NA	NA
4930578I06Rik-201	NA	NA	NA	NA	NA	NA
4930579F01Rik-203	NA	NA	NA	NA	NA	NA
4930579G24Rik-201	0.00689702	NA	0.00550692	NA	NA	NA
4930583I09Rik-201	0.00748303	0.785971	-0.207793	0.743734	0	0
4930590J08Rik-203	NA	NA	NA	NA	NA	NA
4930595D18Rik-201	NA	NA	NA	NA	NA	NA
4930595M18Rik-201	0.154846	NA	-0.278498	0.676137	NA	0
4930596D02Rik-201	NA	NA	NA	NA	NA	NA
4931400O07Rik-201	NA	NA	NA	NA	NA	NA
4931406B18Rik-201	NA	NA	NA	NA	NA	NA
4931406C07Rik-203	-0.860309	0.27924	1.19552	3.81713e-05	0	1
4931406P16Rik-202	0.442394	0.505603	1.21008	9.94503e-09	0	1
4931408C20Rik-201	NA	NA	NA	NA	NA	NA
4931414P19Rik-201	0.507623	0.66783	0.557406	0.378354	0	0
4931417E11Rik-201	NA	NA	NA	NA	NA	NA
4931422A03Rik-201	NA	NA	NA	NA	NA	NA
4931428F04Rik-202	0.0678843	0.248558	-2.7286	0.00652726	0	-1
4931428L18Rik-207	0.0108518	NA	0.0703561	NA	NA	NA
4931429L15Rik-201	NA	NA	NA	NA	NA	NA
4932411N23Rik-201	0.0319773	NA	0.186995	NA	NA	NA
4932414N04Rik-204	-0.0148527	NA	-0.3699	NA	NA	NA
4932415D10Rik-202	0.154583	NA	-0.241446	0.715578	NA	0
4932429P05Rik-201	NA	NA	NA	NA	NA	NA
4932438A13Rik-201	2.093	0.00129506	0.173034	0.572074	1	0
4932438H23Rik-201	-0.00116898	NA	-1.293	0.0792423	NA	0
4933400A11Rik-201	-0.0112634	NA	-0.11878	NA	NA	NA
4933402D24Rik-201	NA	NA	NA	NA	NA	NA
4933402E13Rik-201	NA	NA	NA	NA	NA	NA
4933402J07Rik-201	NA	NA	NA	NA	NA	NA
4933402N03Rik-201	NA	NA	NA	NA	NA	NA
4933402N22Rik-202	NA	NA	NA	NA	NA	NA
4933403O08Rik-202	-0.0112634	NA	-0.11878	NA	NA	NA
4933405L10Rik-201	0.00435508	NA	-0.167476	0.778947	NA	0
4933405O20Rik-201	-0.000113728	NA	-0.580307	0.380188	NA	0
4933407L21Rik-201	NA	NA	NA	NA	NA	NA
4933409G03Rik-201	-0.0146564	NA	-0.293689	NA	NA	NA
4933411K16Rik-201	NA	NA	NA	NA	NA	NA
4933412E24Rik-201	NA	NA	NA	NA	NA	NA
4933414I15Rik-201	NA	NA	NA	NA	NA	NA
4933417A18Rik-201	-0.013108	NA	-0.172057	NA	NA	NA
4933421I07Rik-201	NA	NA	NA	NA	NA	NA
4933424G06Rik-204	0.0004612	0.420387	-1.17893	0.0629713	0	0
4933427D14Rik-208	NA	NA	NA	NA	NA	NA
4933428G20Rik-201	NA	NA	NA	NA	NA	NA
4933428M09Rik-201	NA	NA	NA	NA	NA	NA
4933430I17Rik-201	-0.0169257	NA	-0.880902	0.227211	NA	0
4933434E20Rik-205	NA	NA	NA	NA	NA	NA
4933434E20Rik-211	NA	NA	NA	NA	NA	NA
4933436I01Rik-201	NA	NA	NA	NA	NA	NA
5031410I06Rik-201	NA	NA	NA	NA	NA	NA
5031439G07Rik-201	-0.072606	0.910719	-0.48228	0.320681	0	0
5330417C22Rik-202	-0.011318	NA	-0.118686	NA	NA	NA
5430401F13Rik-202	NA	NA	NA	NA	NA	NA
5430402E10Rik-201	NA	NA	NA	NA	NA	NA
5430403G16Rik-201	1.09821	0.386673	0.115871	0.749382	0	0
5430427O19Rik-201	0.00664756	NA	0.0037487	NA	NA	NA
5530400C23Rik-201	-0.013108	NA	-0.172057	NA	NA	NA
5530401A14Rik-201	NA	NA	NA	NA	NA	NA
5730409E04Rik-201	-0.0114513	NA	-0.123253	NA	NA	NA
5730455P16Rik-201	0.0923763	0.193764	-2.85315	3.46738e-07	0	-1
5730480H06Rik-205	-4.21288	4.01709e-05	1.72748	6.793e-38	-1	1
5730507C01Rik-201	0.510913	0.82798	0.071571	0.861832	0	0
5730522E02Rik-201	-0.00438804	NA	-0.878083	0.186983	NA	0
5830411N06Rik-203	-0.014946	NA	-0.315156	NA	NA	NA
6030458C11Rik-201	0.568497	0.346461	0.812542	1.18971e-05	0	1
6030468B19Rik-201	NA	NA	NA	NA	NA	NA
6030498E09Rik-201	-0.0187628	NA	NA	NA	NA	NA
6330403K07Rik-202	NA	NA	NA	NA	NA	NA
6330409D20Rik-201	NA	NA	NA	NA	NA	NA
6430548M08Rik-201	-0.180609	0.506826	-3.34734	1.62683e-11	0	-1
6430550D23Rik-201	0.00313449	NA	-0.228008	0.698538	NA	0
6430571L13Rik-201	NA	NA	NA	NA	NA	NA
6430628N08Rik-201	-0.0114513	NA	-0.123253	NA	NA	NA
6720489N17Rik-202	0.0134001	0.883855	0.254476	0.488573	0	0
6820408C15Rik-201	0.0868928	0.478652	-1.32062	0.0659852	0	0
7420426K07Rik-201	-0.751361	0.126402	1.32671	2.57229e-19	0	1
7530416G11Rik-201	NA	NA	NA	NA	NA	NA
8030462N17Rik-201	-0.333657	0.719572	0.29817	0.233216	0	0
8030474K03Rik-202	-0.0142613	0.647875	-1.01299	0.178996	0	0
9030025P20Rik-201	NA	NA	NA	NA	NA	NA
9030624G23Rik-201	0.845732	0.527657	0.258372	0.445118	0	0
9130008F23Rik-201	NA	NA	NA	NA	NA	NA
9130019O22Rik-201	0.00590658	NA	-0.00959584	NA	NA	NA
9130023H24Rik-201	0.198037	0.891744	0.0403246	0.954968	0	0
9130230L23Rik-203	NA	NA	NA	NA	NA	NA
9130401M01Rik-201	-0.406588	0.535485	-2.43048	1.84951e-08	0	-1
9130409I23Rik-201	-0.668902	0.258391	0.122641	0.458946	0	0
9230102O04Rik-201	NA	NA	NA	NA	NA	NA
9230112D13Rik-201	NA	NA	NA	NA	NA	NA
9330159F19Rik-201	NA	NA	NA	NA	NA	NA
9330182L06Rik-201	0.161825	0.851574	0.414047	0.129846	0	0
9330182O14Rik-202	NA	NA	NA	NA	NA	NA
9430015G10Rik-208	0.614322	0.756633	-0.201871	0.711579	0	0
9430038I01Rik-201	-2.03761	0.106964	1.20838	2.94242e-20	0	1
9430069I07Rik-202	-0.0160703	NA	-0.334	0.543747	NA	0
9530002B09Rik-201	NA	NA	NA	NA	NA	NA
9530003J23Rik-201	NA	NA	NA	NA	NA	NA
9530053A07Rik-201	NA	NA	NA	NA	NA	NA
9530068E07Rik-201	-1.92774	3.23426e-05	0.873474	4.9755e-07	-1	1
9530077C05Rik-201	-0.0142141	NA	-0.232203	NA	NA	NA
9630041A04Rik-201	NA	NA	NA	NA	NA	NA
9830107B12Rik-201	NA	NA	NA	NA	NA	NA
9930012K11Rik-201	-0.871807	0.0112666	-3.18397	2.37871e-06	0	-1
9930021J03Rik-204	0.0233678	NA	1.2875	0.0997053	NA	0
9930022D16Rik-201	NA	NA	NA	NA	NA	NA
9930104L06Rik-201	0.000418419	NA	-0.791196	0.255646	NA	0
9930111J21Rik1-202	NA	NA	NA	NA	NA	NA
9930111J21Rik2-202	NA	NA	NA	NA	NA	NA
a-201	NA	NA	NA	NA	NA	NA
A030003K21Rik-201	0.00578532	NA	-0.0170706	NA	NA	NA
A030005K14Rik-201	NA	NA	NA	NA	NA	NA
A030005L19Rik-201	NA	NA	NA	NA	NA	NA
A030014E15Rik-201	0.010504	NA	0.191629	NA	NA	NA
A130010J15Rik-203	0.00178864	NA	-0.519382	0.436709	NA	0
A1bg-201	0.600872	0.759395	-1.54112	1.02918e-05	0	-1
A1cf-201	NA	NA	NA	NA	NA	NA
A230072I06Rik-201	NA	NA	NA	NA	NA	NA
A26c3-201	-0.000359735	NA	NA	NA	NA	NA
A2m-201	NA	NA	NA	NA	NA	NA
A2ml1-201	-0.347777	0.728581	0.348359	0.414801	0	0
A330070K13Rik-201	NA	NA	NA	NA	NA	NA
A3galt2-201	NA	NA	NA	NA	NA	NA
A430005L14Rik-201	-3.26344	1.12967e-09	-2.45696	6.43476e-32	-1	-1
A430033K04Rik-202	-0.658512	0.0819041	0.572313	1.69304e-07	0	1
A430089I19Rik-201	NA	NA	NA	NA	NA	NA
A4galt-201	-1.80487	0.076574	0.0622974	0.889516	0	0
A4gnt-201	0.00290397	NA	-0.55766	0.399338	NA	0
A530016L24Rik-201	0.003979	NA	-0.101273	NA	NA	NA
A530032D15Rik-201	0.00916979	0.691662	-0.218813	0.582898	0	0
A530064D06Rik-202	NA	NA	NA	NA	NA	NA
A530084C06Rik-201	NA	NA	NA	NA	NA	NA
A630001G21Rik-202	NA	NA	NA	NA	NA	NA
A630010A05Rik-202	0.936391	0.45335	0.428642	0.300505	0	0
A630023A22Rik-201	NA	NA	NA	NA	NA	NA
A630073D07Rik-201	NA	NA	NA	NA	NA	NA
A630076J17Rik-201	NA	NA	NA	NA	NA	NA
A630089N07Rik-205	0.00945605	0.752886	-0.105012	0.841452	0	0
A630095N17Rik-201	0.0325947	NA	0.191629	NA	NA	NA
A730009L09Rik-201	NA	NA	NA	NA	NA	NA
A730046J19Rik-201	NA	NA	NA	NA	NA	NA
A730049H05Rik-201	-0.011318	NA	-0.118686	NA	NA	NA
A830005F24Rik-201	-0.000271919	NA	-0.758842	0.275557	NA	0
A830018L16Rik-201	-0.304168	0.825498	0.328657	0.609034	0	0
A830031A19Rik-201	NA	NA	NA	NA	NA	NA
A930003A15Rik-201	NA	NA	NA	NA	NA	NA
A930004D18Rik-201	NA	NA	NA	NA	NA	NA
A930007A09Rik-201	0.208743	0.988512	-0.103731	0.864015	0	0
A930009A15Rik-201	-0.0112634	NA	-0.11878	NA	NA	NA
A930017K11Rik-201	-0.011318	NA	-0.118686	NA	NA	NA
A930018P22Rik-201	0.141287	0.669187	-0.907503	0.215786	0	0
A930033H14Rik-201	NA	NA	NA	NA	NA	NA
AA467197-201	-0.0112634	NA	-0.11878	NA	NA	NA
AA792892-202	0.578496	0.433464	-0.588194	8.12903e-05	0	-1
AA986860-201	NA	NA	NA	NA	NA	NA
Aaas-201	2.48994	0.0113773	-0.556853	0.00662004	0	-1
Aacs-201	0.0086825	NA	0.0137638	0.986259	NA	0
Aadac-201	0.568474	0.92533	-2.89747	2.28918e-40	0	-1
Aadacl2-201	NA	NA	NA	NA	NA	NA
Aadacl2fm1-201	NA	NA	NA	NA	NA	NA
Aadacl2fm2-201	-0.0113793	NA	-0.122479	NA	NA	NA
Aadacl2fm3-201	NA	NA	NA	NA	NA	NA
Aadacl3-201	NA	NA	NA	NA	NA	NA
Aadacl4-201	NA	NA	NA	NA	NA	NA
Aadacl4fm1-201	-0.0201592	0.941478	NA	NA	0	NA
Aadacl4fm2-201	NA	NA	NA	NA	NA	NA
AAdacl4fm3-201	NA	NA	NA	NA	NA	NA
Aadacl4fm4-201	NA	NA	NA	NA	NA	NA
Aadacl4fm5-201	NA	NA	NA	NA	NA	NA
Aadat-201	0.566283	0.824552	-0.374773	0.414906	0	0
Aagab-201	-1.29445	0.142127	-1.30246	2.7205e-05	0	-1
Aak1-201	-0.218302	0.829903	0.478898	0.36296	0	0
Aamdc-206	0.0879251	0.313894	-1.80382	0.000127706	0	-1
Aamp-201	-0.462389	0.585896	1.16152	8.73628e-14	0	1
Aanat-205	0.011173	NA	0.198573	0.766181	NA	0
Aar2-201	-0.0130517	NA	-0.170662	NA	NA	NA
Aard-201	-0.000215778	0.858701	NA	NA	0	NA
Aars-201	-0.826829	0.140855	-1.46053	1.03629e-13	0	-1
Aars2-201	-1.50782	0.0700793	-1.72528	0.000440706	0	-1
Aarsd1-201	-0.0261559	0.000109457	-7.97659	3.93478e-10	-1	-1
Aasdh-202	0.309213	0.856957	-0.881453	0.0167	0	0
Aasdhppt-201	1.68501	0.0815501	1.09647	2.27496e-05	0	1
Aass-201	2.30189	3.88282e-06	-1.7927	9.11269e-35	1	-1
Aatf-201	-0.0493903	0.72562	-2.29846	1.61583e-18	0	-1
Aatk-203	NA	NA	NA	NA	NA	NA
AB124611-203	-0.0158603	NA	-0.62865	NA	NA	NA
Abat-201	0.102368	0.92367	-0.496343	0.299621	0	0
Abca1-201	-0.0165654	NA	NA	NA	NA	NA
Abca12-201	-4.07664	0.00520852	0.137192	0.711569	-1	0
Abca13-201	-0.691131	0.31391	0.998192	0.00017685	0	1
Abca14-201	0.00315169	NA	-0.524335	0.420283	NA	0
Abca15-201	0.00559444	NA	-0.319389	0.629383	NA	0
Abca16-202	-0.286488	0.878336	0.646483	0.210458	0	0
Abca17-202	NA	NA	NA	NA	NA	NA
Abca2-201	0.233472	0.807619	0.155593	0.767284	0	0
Abca3-201	-2.93744	0.058678	-1.73869	0.0372898	0	0
Abca4-201	-0.328813	0.333952	-1.73152	0.000704254	0	-1
Abca5-201	0.012732	NA	0.305844	0.618955	NA	0
Abca6-201	-0.00445247	NA	-0.118686	NA	NA	NA
Abca7-202	0.23831	0.945233	-0.183288	NA	0	NA
Abca8a-201	-0.0114513	NA	-0.123253	NA	NA	NA
Abca8b-201	0.0285453	NA	2.12575	0.0285727	NA	0
Abca9-201	1.01126	0.265069	0.308281	0.620617	0	0
Abcb10-201	0.0230345	NA	0.639455	0.23404	NA	0
Abcb11-201	0.0142545	NA	0.393625	0.544814	NA	0
Abcb1a-201	0.0204	0.863649	1.06597	0.000543643	0	1
Abcb1b-201	-2.52343	1.0727e-05	1.21444	3.33076e-17	-1	1
Abcb4-201	0.241505	0.935638	-1.96896	4.10562e-27	0	-1
Abcb5-201	0.527377	0.873961	-0.482888	0.298134	0	0
Abcb6-201	-0.61689	0.433961	-2.85226	7.05168e-17	0	-1
Abcb7-201	-0.0780078	0.932483	0.581245	0.0155922	0	0
Abcb8-203	-2.06751	0.0038108	-2.01182	1.01138e-32	-1	-1
Abcb9-201	-1.64052	0.00927621	-1.12804	0.000206322	-1	-1
Abcc1-201	1.83448	0.150913	-1.03697	0.000891394	0	-1
Abcc10-202	-2.33193	0.0557965	-2.06627	0.0015536	0	-1
Abcc12-203	NA	NA	NA	NA	NA	NA
Abcc2-201	0.0150733	NA	0.365869	0.523241	NA	0
Abcc3-201	-0.119664	0.914366	0.0757924	0.772712	0	0
Abcc4-201	-1.05317	0.142618	-0.425873	0.0574938	0	0
Abcc5-202	-0.742579	0.468503	0.302397	0.419698	0	0
Abcc6-201	-0.000494561	0.270099	-1.47577	0.0121354	0	0
Abcc8-201	-0.011318	NA	-0.118686	NA	NA	NA
Abcc9-203	-0.0112634	NA	-0.11878	NA	NA	NA
Abcd1-201	-0.635774	0.330773	-1.14276	0.0666837	0	0
Abcd2-201	-0.0114513	NA	-0.123253	NA	NA	NA
Abcd3-201	1.24669	0.332957	-0.832074	0.00559281	0	-1
Abcd4-201	-0.00164233	0.15632	-1.88211	8.98405e-05	0	-1
Abce1-201	1.47379	0.109822	0.638171	0.098925	0	0
Abcf1-201	2.73283	0.000923885	0.535762	3.55576e-05	1	1
Abcf2-201	-0.955833	0.0786452	0.510436	0.000187985	0	1
Abcf3-201	-1.26	0.000545245	-1.47035	1.43339e-29	-1	-1
Abcg1-201	0.23759	0.801905	1.6387	0.000334564	0	1
Abcg2-201	-0.00946592	0.862967	-0.436649	NA	0	NA
Abcg3-201	0.00552411	NA	-0.264103	0.690877	NA	0
Abcg4-208	0.0325947	NA	0.191629	NA	NA	NA
Abcg5-201	NA	NA	NA	NA	NA	NA
Abcg8-201	0.00715177	NA	-0.0260424	0.970017	NA	0
Abhd10-201	-0.672646	0.437872	-0.278847	0.4329	0	0
Abhd11-201	-2.48302	0.0152345	1.40898	1.11354e-18	0	1
Abhd12-201	-0.144663	0.876574	-2.28696	1.33634e-12	0	-1
Abhd12b-203	0.0396142	NA	-1.44736	0.0717913	NA	0
Abhd13-202	-1.60103	0.0588295	0.578117	0.00236336	0	1
Abhd14a-202	-3.97442	0.0171397	-1.48154	0.000574856	0	-1
Abhd14b-201	NA	NA	NA	NA	NA	NA
Abhd15-201	-0.000395155	NA	-0.350677	0.555677	NA	0
Abhd16a-201	0.565609	0.308877	0.668681	2.3803e-05	0	1
Abhd16b-201	-0.0112634	NA	-0.11878	NA	NA	NA
Abhd17a-201	-0.334984	0.697199	-1.68112	5.84813e-06	0	-1
Abhd17b-201	-2.60061	0.00519692	1.44178	2.53203e-13	-1	1
Abhd17c-201	0.297989	0.486797	2.04596	5.05713e-10	0	1
Abhd18-203	-0.844086	0.529514	1.39539	6.01787e-05	0	1
Abhd2-201	0.179219	0.850272	-0.452024	0.29039	0	0
Abhd3-202	-0.378287	0.674906	1.1139	1.20163e-06	0	1
Abhd4-202	1.19018	0.0520572	-0.420627	0.00220048	0	-1
Abhd5-204	0.29602	0.772261	-1.3064	1.0303e-09	0	-1
Abhd6-202	2.57572	0.0581087	-0.18606	0.310592	0	0
Abhd8-201	NA	NA	NA	NA	NA	NA
Abi1-205	-0.672219	0.264505	1.55806	6.28922e-23	0	1
Abi2-201	0.360294	0.99215	-0.289283	0.643568	0	0
Abi3-201	NA	NA	NA	NA	NA	NA
Abi3bp-201	-0.378399	0.728814	0.927605	0.000474867	0	1
Abitram-201	0.00326109	0.35398	-1.09383	0.00110622	0	-1
Abl1-202	0.0981142	0.925885	1.46077	0.000602954	0	1
Abl2-201	0.765662	0.00987577	1.71491	7.17899e-24	1	1
Ablim1-209	0.823898	0.385738	-1.4317	2.90228e-15	0	-1
Ablim2-201	-0.986847	0.19967	0.654577	0.0137686	0	0
Ablim3-201	-0.238509	0.738378	-0.566229	0.140822	0	0
Abo-201	-0.0142368	NA	-0.295695	NA	NA	NA
Abr-213	2.76575	0.000115695	0.824419	0.0006036	1	1
Abra-201	NA	NA	NA	NA	NA	NA
Abracl-201	-0.016772	NA	-0.90438	0.221686	NA	0
Abraxas1-202	-1.42528	0.131617	0.720921	1.4582e-05	0	1
Abraxas2-201	0.0327484	0.979412	0.268578	0.454656	0	0
Abt1-201	0.181817	0.379793	-2.95933	7.39295e-30	0	-1
Abtb1-201	-0.350038	0.681515	-1.58487	1.37228e-07	0	-1
Abtb2-201	3.2583	0.048658	0.274572	0.663108	0	0
AC124742.1-201	NA	NA	NA	NA	NA	NA
AC124764.1-201	NA	NA	NA	NA	NA	NA
AC132407.1-201	NA	NA	NA	NA	NA	NA
AC140267.1-201	NA	NA	NA	NA	NA	NA
AC141477.1-201	NA	NA	NA	NA	NA	NA
AC147806.1-201	NA	NA	NA	NA	NA	NA
AC147806.2-202	NA	NA	NA	NA	NA	NA
AC151602.1-203	-1.26762	0.134214	0.672369	0.008815	0	1
AC159819.1-201	4.58338	0.00124229	0.793237	0.000376461	1	1
AC160405.1-201	NA	NA	NA	NA	NA	NA
AC166256.1-201	NA	NA	NA	NA	NA	NA
AC167036.1-201	-0.011318	NA	-0.118686	NA	NA	NA
AC167036.2-201	NA	NA	NA	NA	NA	NA
Acaa1a-201	-0.0173574	NA	-1.30275	0.122979	NA	0
Acaa1b-201	-0.0181166	NA	-2.14762	0.0514516	NA	0
Acaa2-201	0.136012	0.297763	-3.24506	2.97776e-07	0	-1
Acaca-202	0.184937	0.851622	-0.340186	0.579101	0	0
Acacb-202	0.302167	0.633969	-0.349154	0.216182	0	0
Acad10-201	-0.362011	0.60812	-0.840804	0.204576	0	0
Acad11-201	-0.141541	0.881085	-1.02322	0.000330492	0	-1
Acad12-201	-0.362056	0.567411	-1.33435	0.104482	0	0
Acad8-201	-0.0131639	NA	-0.168699	NA	NA	NA
Acad9-201	0.162172	0.99747	-1.9014	8.80046e-06	0	-1
Acadl-201	0.470463	0.57552	1.16316	0.0195669	0	0
Acadm-201	-0.954284	0.289266	1.46509	3.67181e-15	0	1
Acads-201	-0.0152943	NA	-0.630707	0.338897	NA	0
Acadsb-201	-0.780564	0.315037	0.789503	0.0227409	0	0
Acadvl-202	0.223979	0.533405	-3.44512	1.90833e-07	0	-1
Acan-201	NA	NA	NA	NA	NA	NA
Acap1-201	-0.0036591	NA	-1.38249	0.0964272	NA	0
Acap2-203	-0.758379	0.325473	1.40838	3.33426e-07	0	1
Acap3-202	0.191034	0.956106	-1.2984	0.047834	0	0
Acat1-201	-0.432464	0.246424	1.11746	5.04418e-25	0	1
Acat2-201	-0.00472897	0.146042	-2.0687	0.00154569	0	-1
Acat3-202	0.0109115	NA	0.154497	0.803271	NA	0
Acbd3-201	0.332485	0.396032	0.730313	3.10001e-08	0	1
Acbd4-201	-0.0112634	NA	-0.11878	NA	NA	NA
Acbd5-203	-0.273091	0.688399	1.27762	3.77877e-12	0	1
Acbd6-201	0.00526064	0.996123	-0.918118	0.000768335	0	-1
Acbd7-201	0.0135078	0.936779	0.367241	0.427817	0	0
Accs-203	-0.00320155	NA	-1.54834	0.058181	NA	0
Accsl-201	-4.81129	1.06574e-42	1.44848	3.16469e-43	-1	1
Acd-201	-0.129033	0.886657	-0.637613	5.7845e-06	0	-1
Ace-201	-0.0114513	NA	-0.123253	NA	NA	NA
Ace2-202	0.150271	0.870537	-0.319153	0.627525	0	0
Ace3-201	NA	NA	NA	NA	NA	NA
Acer1-201	0.00406149	NA	-0.0821111	NA	NA	NA
Acer2-201	0.0113502	NA	0.0872167	NA	NA	NA
Acer3-201	0.34754	0.79701	0.656405	0.120974	0	0
Ache-201	NA	NA	NA	NA	NA	NA
Acin1-201	0.00972083	0.9918	0.616996	4.20389e-05	0	1
Ackr1-201	NA	NA	NA	NA	NA	NA
Ackr2-202	NA	NA	NA	NA	NA	NA
Ackr3-201	0.000556601	NA	-0.895844	0.188177	NA	0
Ackr4-202	0.00374291	NA	0.182588	NA	NA	NA
Acly-201	0.603848	0.432488	0.560995	0.030161	0	0
Acmsd-201	0.0323308	NA	0.189185	NA	NA	NA
Acnat1-201	NA	NA	NA	NA	NA	NA
Acnat2-201	NA	NA	NA	NA	NA	NA
Aco1-201	1.22759	0.148407	-1.55392	6.71423e-14	0	-1
Aco2-201	-0.267641	0.758839	-1.29224	5.00864e-16	0	-1
Acod1-201	NA	NA	NA	NA	NA	NA
Acot1-201	NA	NA	NA	NA	NA	NA
Acot10-201	0.0139603	NA	0.434311	0.507348	NA	0
Acot11-202	-0.011318	NA	-0.118686	NA	NA	NA
Acot12-201	NA	NA	NA	NA	NA	NA
Acot13-201	0.249907	0.498199	-4.50264	3.22291e-30	0	-1
Acot2-201	-0.0324136	NA	0.467696	0.359509	NA	0
Acot3-201	-0.91159	0.279043	-0.797654	0.0381611	0	0
Acot4-201	0.124443	0.728566	-0.628908	0.350022	0	0
Acot5-201	0.0315355	NA	2.89414	0.000460036	NA	1
Acot6-201	NA	NA	NA	NA	NA	NA
Acot7-206	-1.4986	0.0688494	-2.49996	1.33746e-41	0	-1
Acot8-202	0.143736	0.971814	-2.97227	1.48886e-27	0	-1
Acot9-201	-0.191835	0.898246	-0.369476	0.103409	0	0
Acox1-201	0.197553	0.85895	0.129611	0.782596	0	0
Acox2-204	-0.0114513	NA	-0.123253	NA	NA	NA
Acox3-202	0.956089	0.0777685	-0.364207	0.221667	0	0
Acoxl-201	0.42007	0.969788	-1.08842	3.64606e-06	0	-1
Acp1-201	4.79805	0.00032173	-0.399383	0.00329638	1	-1
Acp2-201	0.162867	0.72313	-0.627054	0.293319	0	0
Acp4-203	0.000828047	0.335024	-1.2305	0.0319556	0	0
Acp5-206	1.10323	0.411476	-1.16789	0.000657139	0	-1
Acp6-201	-3.3115	0.00359933	-0.645699	0.00474329	-1	-1
Acp7-201	0.112978	0.786512	-0.567609	0.347653	0	0
Acpp-201	0.638592	0.643847	0.507994	0.130858	0	0
Acr-201	NA	NA	NA	NA	NA	NA
Acrbp-202	0.000459826	NA	-0.15194	NA	NA	NA
Acrv1-201	0.00650276	NA	-0.15386	0.821932	NA	0
Acsbg1-201	-0.0131394	NA	-0.172202	NA	NA	NA
Acsbg2-201	NA	NA	NA	NA	NA	NA
Acsbg3-201	-0.00242656	NA	-0.583113	0.356558	NA	0
Acsf2-201	0.630182	0.72562	-0.414407	0.4856	0	0
Acsf3-201	0.0875065	0.25811	-2.62962	0.00105904	0	-1
Acsl1-201	3.61045	0.000749374	0.0039819	0.991884	1	0
Acsl3-201	-2.38158	0.00237599	1.44412	7.05163e-18	-1	1
Acsl4-201	-0.702379	0.39779	-0.267203	0.61097	0	0
Acsl5-201	-0.0154981	NA	-0.541569	NA	NA	NA
Acsl6-209	0.00581687	NA	-0.0698024	0.901807	NA	0
Acsm1-201	NA	NA	NA	NA	NA	NA
Acsm2-207	0.0117125	0.80829	-0.0405421	0.947345	0	0
Acsm3-204	0.256391	NA	0.495123	0.443242	NA	0
Acsm4-201	0.0309276	0.0734096	-3.17056	1.17366e-05	0	-1
Acsm5-201	0.0205865	NA	1.00698	0.1655	NA	0
Acss1-201	NA	NA	NA	NA	NA	NA
Acss2-201	0.141931	NA	-0.147155	0.821932	NA	0
Acss3-203	-0.0148887	NA	-0.370041	NA	NA	NA
Acta1-201	-1.18355	0.180408	-0.360777	NA	0	NA
Acta2-201	-0.011318	NA	-0.118686	NA	NA	NA
Actb-201	2.10574	0.000439765	0.39741	0.0235473	1	0
Actbl2-201	NA	NA	NA	NA	NA	NA
Actc1-201	-0.107385	NA	-0.118686	NA	NA	NA
Acte1-202	0.00252641	0.356021	-1.09893	0.0126735	0	0
Actg1-202	1.68193	0.000499279	-1.34493	9.11326e-16	1	-1
Actg2-201	-0.741791	0.0298063	-3.62085	1.91278e-05	0	-1
Actl10-201	NA	NA	NA	NA	NA	NA
Actl11-201	-0.011318	NA	-0.118686	NA	NA	NA
Actl6a-201	0.62642	0.534151	-1.12948	2.91646e-10	0	-1
Actl6b-205	NA	NA	NA	NA	NA	NA
Actl7a-201	NA	NA	NA	NA	NA	NA
Actl7b-201	-0.014633	NA	-0.29992	NA	NA	NA
Actl9-201	NA	NA	NA	NA	NA	NA
Actn1-201	0.757644	0.176582	0.688203	1.38779e-06	0	1
Actn2-201	-0.143249	NA	-0.698448	0.289644	NA	0
Actn3-201	-3.59502	0.00143743	-2.73961	2.29235e-24	-1	-1
Actn4-211	1.35374	0.000710893	0.852995	2.45584e-10	1	1
Actr10-201	2.97839	0.0287696	-0.610524	0.00179555	0	-1
Actr1a-201	0.646491	0.161891	0.251195	0.155826	0	0
Actr1b-201	-0.00200012	0.176257	-1.81179	0.00210196	0	-1
Actr2-201	-2.52519	9.0707e-10	0.708856	9.48483e-05	-1	1
Actr3-202	2.0859	5.696e-05	0.292405	0.0602662	1	0
Actr3b-201	0.756552	0.471884	0.89598	0.0832896	0	0
Actr5-201	-0.835605	0.0328052	-3.34802	0.00174482	0	-1
Actr6-201	-0.837556	0.310122	1.10525	0.00361999	0	1
Actr8-204	0.0368716	0.97172	-1.13712	1.38565e-12	0	-1
Actrt1-201	NA	NA	NA	NA	NA	NA
Actrt2-201	NA	NA	NA	NA	NA	NA
Actrt3-201	-0.0113793	NA	-0.122479	NA	NA	NA
Acvr1-202	0.0157714	0.964351	0.652731	0.216499	0	0
Acvr1b-201	-0.494762	0.546874	0.805722	0.0341823	0	0
Acvr1c-201	NA	NA	NA	NA	NA	NA
Acvr2a-201	0.00832248	NA	0.0472534	0.946908	NA	0
Acvr2b-205	-0.187698	0.896809	1.08703	0.002877	0	1
Acvrl1-201	0.00610425	NA	-0.080612	0.889892	NA	0
Acy1-201	-0.395992	0.25599	-1.95096	0.00250313	0	-1
Acy3-201	-2.67921	0.0334772	-3.32583	2.94114e-07	0	-1
Acyp1-203	-2.50268	0.0195417	-3.22362	1.40836e-09	0	-1
Acyp2-201	0.0158657	NA	0.606161	0.359197	NA	0
Ada-201	0.825712	0.651345	-2.86467	6.44821e-31	0	-1
Adad1-203	NA	NA	NA	NA	NA	NA
Adad2-201	-0.8766	0.294594	-1.47468	0.0361282	0	0
Adal-205	0.0607418	0.512236	-1.63308	0.0592159	0	0
Adam10-201	1.11709	0.0253707	1.28775	1.16662e-09	0	1
Adam11-202	NA	NA	NA	NA	NA	NA
Adam12-201	0.352204	0.802869	-1.38321	0.000727767	0	-1
Adam15-201	-0.0182983	NA	NA	NA	NA	NA
Adam17-201	-0.928662	0.0842783	0.683576	7.46415e-06	0	1
Adam18-201	NA	NA	NA	NA	NA	NA
Adam19-201	NA	NA	NA	NA	NA	NA
Adam1a-202	NA	NA	NA	NA	NA	NA
Adam1b-201	0.0422328	NA	0.984187	0.133138	NA	0
Adam2-201	NA	NA	NA	NA	NA	NA
Adam20-201	NA	NA	NA	NA	NA	NA
Adam21-201	NA	NA	NA	NA	NA	NA
Adam22-201	0.26597	0.978685	0.131289	0.838192	0	0
Adam23-201	-0.00608662	NA	-1.581	0.0606596	NA	0
Adam24-201	NA	NA	NA	NA	NA	NA
Adam25-201	NA	NA	NA	NA	NA	NA
Adam26a-201	NA	NA	NA	NA	NA	NA
Adam26b-201	NA	NA	NA	NA	NA	NA
Adam28-201	-0.00526022	0.175489	-2.49289	0.000811359	0	-1
Adam29-201	NA	NA	NA	NA	NA	NA
Adam3-201	-0.0113793	NA	-0.122479	NA	NA	NA
Adam30-201	NA	NA	NA	NA	NA	NA
Adam32-202	0.313371	0.897378	0.415747	0.186737	0	0
Adam33-202	NA	NA	NA	NA	NA	NA
Adam34-201	NA	NA	NA	NA	NA	NA
Adam34l-201	NA	NA	NA	NA	NA	NA
Adam39-201	NA	NA	NA	NA	NA	NA
Adam4-201	-0.0131639	NA	-0.168699	NA	NA	NA
Adam5-202	0.003979	NA	-0.101273	NA	NA	NA
Adam6a-201	NA	NA	NA	NA	NA	NA
Adam6b-201	NA	NA	NA	NA	NA	NA
Adam7-201	NA	NA	NA	NA	NA	NA
Adam8-202	-0.139901	0.716931	2.01012	0.00109381	0	1
Adam9-204	0.348545	0.702821	1.2765	0.00205004	0	1
Adamdec1-201	-0.0142141	NA	-0.232203	NA	NA	NA
Adamts1-201	NA	NA	NA	NA	NA	NA
Adamts10-201	0.000848165	NA	-0.183288	NA	NA	NA
Adamts12-201	0.478479	0.823752	-0.177806	0.791827	0	0
Adamts13-202	0.0115727	NA	0.087765	NA	NA	NA
Adamts14-201	NA	NA	NA	NA	NA	NA
Adamts15-201	NA	NA	NA	NA	NA	NA
Adamts16-201	NA	NA	NA	NA	NA	NA
Adamts17-201	-0.223477	0.807294	0.958494	0.0140737	0	0
Adamts18-201	0.592352	0.597275	0.610626	0.346168	0	0
Adamts19-201	0.007924	0.610132	-0.409452	0.253239	0	0
Adamts2-201	0.00942771	0.114514	-3.44289	0.00142844	0	-1
Adamts20-201	-0.011318	NA	-0.118686	NA	NA	NA
Adamts3-201	-0.139496	0.892993	-0.418267	0.161643	0	0
Adamts4-203	-1.05124	0.237393	0.910726	0.0315891	0	0
Adamts5-201	NA	NA	NA	NA	NA	NA
Adamts6-203	0.0114436	NA	0.0819508	NA	NA	NA
Adamts7-201	NA	NA	NA	NA	NA	NA
Adamts8-201	NA	NA	NA	NA	NA	NA
Adamts9-201	0.0211992	NA	1.03704	0.158915	NA	0
Adamtsl1-203	0.0963011	0.879008	0.476503	0.00132762	0	1
Adamtsl2-201	NA	NA	NA	NA	NA	NA
Adamtsl3-203	-0.0131581	NA	-0.167717	NA	NA	NA
Adamtsl4-202	NA	NA	NA	NA	NA	NA
Adamtsl5-201	-0.0112634	NA	-0.11878	NA	NA	NA
Adap1-201	-0.0114513	NA	-0.123253	NA	NA	NA
Adap2-201	NA	NA	NA	NA	NA	NA
Adar-201	-0.748372	0.243318	0.183953	0.290251	0	0
Adarb1-201	-2.79013e-05	0.347991	-1.17499	0.0277591	0	0
Adarb2-201	-0.920748	0.464968	1.30297	5.50957e-06	0	1
Adat1-201	-0.000655915	0.191261	-1.68248	0.000281525	0	-1
Adat2-201	-0.0130485	NA	-0.162996	NA	NA	NA
Adat3-201	NA	NA	NA	NA	NA	NA
Adck1-204	0.784103	0.659266	-1.29728	0.000549912	0	-1
Adck2-204	-0.524429	0.0782408	-4.42924	6.12556e-19	0	-1
Adck5-214	-0.0232986	0.00888704	-6.37198	1.61566e-06	-1	-1
Adcy1-201	0.722249	0.637923	0.0225106	0.96874	0	0
Adcy10-201	-0.00457411	0.130672	-2.37987	0.00035872	0	-1
Adcy2-201	-0.0112634	NA	-0.11878	NA	NA	NA
Adcy3-204	0.0229211	NA	1.29502	0.0933982	NA	0
Adcy4-202	NA	NA	NA	NA	NA	NA
Adcy5-201	-0.156932	0.879565	-0.396795	0.192956	0	0
Adcy6-201	-0.0211459	0.995007	0.880871	0.203455	0	0
Adcy7-204	NA	NA	NA	NA	NA	NA
Adcy8-201	0.144337	0.887869	0.891054	0.0125001	0	0
Adcy9-202	0.574358	0.488428	0.711746	0.0149911	0	0
Adcyap1-201	0.0100788	NA	0.0702084	NA	NA	NA
Adcyap1r1-208	-3.16569	0.0155221	-1.16529	0.0539426	0	0
Add1-205	0.612616	0.168526	0.770353	3.79667e-06	0	1
Add2-209	2.53963	0.0251422	0.839204	0.0461603	0	0
Add3-201	-0.361703	0.661619	0.947024	2.50905e-06	0	1
Adgb-205	-0.247655	NA	0.516392	0.415977	NA	0
Adgra1-201	NA	NA	NA	NA	NA	NA
Adgra2-201	NA	NA	NA	NA	NA	NA
Adgra3-201	-0.61026	0.360859	-0.0255187	0.902506	0	0
Adgrb1-201	0.010813	0.760447	-0.107771	0.84377	0	0
Adgrb2-205	0.0113502	NA	0.0872167	NA	NA	NA
Adgrb3-207	-0.935826	0.235359	1.12066	3.05994e-06	0	1
Adgrd1-201	0.157403	NA	0.202264	0.758309	NA	0
Adgre1-202	0.00319594	NA	-0.108682	NA	NA	NA
Adgre4-201	-0.279056	0.921144	0.897858	0.00848443	0	1
Adgre5-202	0.00987752	NA	0.0643899	NA	NA	NA
Adgrf1-201	NA	NA	NA	NA	NA	NA
Adgrf2-202	NA	NA	NA	NA	NA	NA
Adgrf3-201	NA	NA	NA	NA	NA	NA
Adgrf4-201	-0.0131581	NA	-0.167717	NA	NA	NA
Adgrf5-201	-0.0103679	0.958358	-0.499641	0.408829	0	0
Adgrg1-202	-0.0372117	0.961776	0.261295	0.19877	0	0
Adgrg2-202	0.0085617	NA	-0.0672908	0.920675	NA	0
Adgrg3-201	-0.0130485	NA	-0.162996	NA	NA	NA
Adgrg4-204	-0.480996	0.165836	-1.80626	1.05086e-05	0	-1
Adgrg5-201	0.149198	0.672921	-0.730577	0.236553	0	0
Adgrg6-201	0.0115494	NA	0.164354	0.789701	NA	0
Adgrg7-201	0.0108518	NA	0.0703561	NA	NA	NA
Adgrl1-207	0.638245	0.479883	0.247021	0.711576	0	0
Adgrl2-214	-0.131321	0.868007	0.189256	0.67653	0	0
Adgrl3-215	0.00143869	NA	-0.396164	0.504649	NA	0
Adgrl4-201	0.00701248	NA	-0.0714186	0.913472	NA	0
Adgrv1-201	0.0148711	0.98618	0.500782	0.323314	0	0
Adh1-201	-0.013228	NA	-0.387419	NA	NA	NA
Adh4-201	-0.0163344	NA	-0.639817	0.34184	NA	0
Adh5-201	-0.450399	0.399145	0.59873	0.000561816	0	1
Adh6a-202	NA	NA	NA	NA	NA	NA
Adh6b-202	0.00421047	NA	-0.078025	NA	NA	NA
Adh7-201	0.00606866	NA	-0.111852	0.859086	NA	0
Adhfe1-203	0.432493	0.996472	-0.947244	0.009628	0	-1
Adi1-201	0.00771174	0.750035	-0.223683	0.715174	0	0
Adig-201	-0.000472846	NA	-1.18174	0.0917658	NA	0
Adipoq-201	0.0374664	NA	0.294251	NA	NA	NA
Adipor1-202	-0.0136882	0.799615	-1.33566	0.000140031	0	-1
Adipor2-201	0.257429	0.969788	0.17	0.781613	0	0
Adk-201	0.845815	0.106746	0.0588484	0.764344	0	0
Adm-201	NA	NA	NA	NA	NA	NA
Adm2-201	-0.592076	0.364497	-0.839644	6.34209e-10	0	-1
Adnp-202	NA	NA	NA	NA	NA	NA
Adnp2-201	-0.631179	0.370403	0.328579	0.296553	0	0
Ado-201	-0.717204	0.0641844	-4.89973	0.000397408	0	-1
Adora1-202	-0.0142806	NA	-0.249838	NA	NA	NA
Adora2a-201	0.0217445	NA	0.479779	0.347683	NA	0
Adora2b-201	0.0604508	0.12366	-3.30965	4.16501e-06	0	-1
Adora3-201	-0.0048442	NA	-0.92346	0.173551	NA	0
Adpgk-205	-1.47068	0.00683563	1.05422	1.70107e-06	-1	1
Adprh-201	2.19043	0.0184773	-0.720334	0.00557878	0	-1
Adprhl1-201	-0.013108	NA	-0.172057	NA	NA	NA
Adprhl2-201	-0.64241	0.318053	-1.75763	0.0277337	0	0
Adprm-201	0.0576761	0.0797885	-2.92698	7.45594e-14	0	-1
Adra1a-202	NA	NA	NA	NA	NA	NA
Adra1b-201	0.0858094	NA	-0.296296	0.633713	NA	0
Adra1d-201	NA	NA	NA	NA	NA	NA
Adra2a-201	NA	NA	NA	NA	NA	NA
Adra2b-201	0.0364944	NA	0.255827	NA	NA	NA
Adra2c-201	NA	NA	NA	NA	NA	NA
Adrb1-201	NA	NA	NA	NA	NA	NA
Adrb2-201	0.0314631	NA	0.182588	NA	NA	NA
Adrb3-201	-0.0027131	NA	-0.559577	0.371248	NA	0
Adrm1-201	-0.00261216	0.191578	-1.74767	0.00183376	0	-1
Adsl-201	0.150451	0.263948	-4.1809	1.18915e-13	0	-1
Adss-201	5.42975	1.90038e-14	-0.0208585	0.894926	1	0
Adssl1-201	0.0123454	0.0566853	-3.76342	0.000294831	0	-1
Adtrp-201	-4.06419	0.00336585	1.90796	1.11939e-14	-1	1
Aebp1-201	0.114048	NA	0.189185	NA	NA	NA
Aebp2-202	0.330166	0.663524	1.7778	2.70917e-22	0	1
Aen-203	1.36924	0.140231	0.585594	0.00867865	0	1
AF067061-201	NA	NA	NA	NA	NA	NA
AF067063-202	0.0121929	NA	0.0947367	NA	NA	NA
AF366264-201	NA	NA	NA	NA	NA	NA
Afap1-201	1.28403	0.276299	0.981874	0.0173989	0	0
Afap1l1-201	0.00545237	NA	-0.0230692	NA	NA	NA
Afap1l2-203	-2.3193	7.0284e-10	1.39026	1.89376e-25	-1	1
Afdn-212	1.32674	0.00084883	0.902078	5.66359e-08	1	1
Aff1-202	0.510025	0.2928	0.971521	3.24541e-06	0	1
Aff2-201	0.104928	0.683217	-0.708366	0.256956	0	0
Aff3-203	-0.169301	0.867634	0.471031	0.282472	0	0
Aff4-201	-0.64529	0.445775	0.115729	0.823438	0	0
Afg1l-201	1.01639	0.434803	0.0248416	0.95229	0	0
Afg3l1-201	0.409645	0.938839	-1.80478	0.000136329	0	-1
Afg3l2-201	0.786439	0.0398124	-0.252618	0.142006	0	0
Afm-201	-0.014978	NA	-0.309062	NA	NA	NA
Afmid-201	0.19304	0.913143	0.338589	0.480034	0	0
Afp-201	-0.0231212	0.0320632	-5.9682	8.5219e-06	0	-1
Aftph-201	2.81463	0.0378618	-0.786031	0.0015044	0	-1
Aga-201	0.0323308	NA	0.189185	NA	NA	NA
Agap1-201	0.487194	0.576592	-0.240008	0.34332	0	0
Agap2-201	NA	NA	NA	NA	NA	NA
Agap3-201	-1.4174	0.0423312	-1.61634	2.1e-07	0	-1
Agbl1-203	0.0157851	0.967005	0.630123	0.261169	0	0
Agbl2-208	-0.243118	0.848274	0.509654	0.387933	0	0
Agbl3-205	0.0151242	0.816181	1.15904	0.0165826	0	0
Agbl4-206	0.0124914	NA	0.168481	0.77946	NA	0
Agbl5-201	0.101103	0.922918	-0.0400054	0.923604	0	0
Ager-201	NA	NA	NA	NA	NA	NA
Agfg1-206	0.270938	0.774076	-1.24368	1.8738e-05	0	-1
Agfg2-201	-0.0222638	0.98618	0.370141	0.398147	0	0
Aggf1-201	-0.305262	0.787658	0.383297	0.249099	0	0
Agk-201	-2.9271	0.00195457	1.15668	1.61369e-11	-1	1
Agl-201	0.265355	0.894931	-1.5268	0.00220974	0	-1
Agmat-201	-0.0112634	NA	-0.11878	NA	NA	NA
Agmo-201	-0.0114513	NA	-0.123253	NA	NA	NA
Ago1-201	0.0402711	NA	0.5595	NA	NA	NA
Ago2-201	-0.160657	0.86818	-1.46782	2.75697e-10	0	-1
Ago3-201	-1.34176	0.0140108	0.596806	0.0018694	0	1
Ago4-201	0.00369415	NA	-0.294233	0.656595	NA	0
Agpat1-201	-0.958296	0.0738561	0.992898	0.00552039	0	1
Agpat2-201	-1.77945	0.0499612	-3.33003	4.03239e-25	0	-1
Agpat3-201	-2.71665	0.0229299	-2.45568	6.78081e-07	0	-1
Agpat4-201	-0.0155758	NA	-0.290891	NA	NA	NA
Agpat5-202	0.835929	0.340754	0.0259988	0.946746	0	0
Agps-201	0.2084	0.802765	1.74905	1.18898e-08	0	1
Agr2-201	NA	NA	NA	NA	NA	NA
Agr3-201	-0.908447	0.2321	-0.993924	7.20396e-10	0	-1
Agrn-206	2.3715	0.0414209	0.677019	0.271022	0	0
Agrp-202	NA	NA	NA	NA	NA	NA
Agt-201	-0.387026	0.60568	-0.0372473	0.953897	0	0
Agtpbp1-201	-0.608616	0.379649	0.985829	1.4269e-14	0	1
Agtr1a-201	-0.0113793	NA	-0.122479	NA	NA	NA
Agtr1b-201	NA	NA	NA	NA	NA	NA
Agtr2-201	-0.0182983	NA	NA	NA	NA	NA
Agtrap-201	0.183728	0.505603	-1.76488	7.3535e-05	0	-1
Agxt-201	-0.011318	NA	-0.118686	NA	NA	NA
Agxt2-201	-0.0142943	NA	-0.237871	NA	NA	NA
Ahctf1-201	-1.96339	1.05443e-05	1.33892	1.16124e-18	-1	1
Ahcy-201	-0.86268	0.195153	-2.32161	0.0185108	0	0
Ahcyl1-201	2.10811	0.0414666	-0.531511	0.133678	0	0
Ahcyl2-204	-1.19311	0.136024	-2.14646	2.11314e-10	0	-1
Ahdc1-204	-0.574162	0.0992808	-0.18276	0.42426	0	0
Ahi1-201	0.0249855	NA	1.51823	0.0787531	NA	0
Ahnak-201	0.423158	0.585931	1.19799	0.0028476	0	1
Ahr-202	0.739051	0.364225	1.24948	0.000708601	0	1
Ahrr-201	NA	NA	NA	NA	NA	NA
Ahsa1-201	1.22281	8.03656e-06	1.27554	6.7582e-28	1	1
Ahsa2-201	1.14115	0.228217	-1.20117	1.19189e-10	0	-1
Ahsg-201	NA	NA	NA	NA	NA	NA
AI182371-201	-0.000429863	NA	-0.360111	0.557943	NA	0
AI413582-203	0.00652618	0.524644	-0.628799	0.0800857	0	0
AI429214-201	0.0398234	NA	0.529783	NA	NA	NA
AI467606-201	NA	NA	NA	NA	NA	NA
AI593442-203	NA	NA	NA	NA	NA	NA
AI597479-201	-0.0249196	0.981043	1.70782	2.89877e-12	0	1
AI661453-202	-0.328278	0.739382	0.0481578	0.946618	0	0
AI837181-202	-0.378669	NA	-2.75414	0.0283694	NA	0
AI854703-202	0.00329923	NA	-0.365987	0.575978	NA	0
AI987944-201	2.07579	9.08927e-05	1.31198	1.40263e-26	1	1
Aicda-201	0.00627244	NA	-0.00801041	NA	NA	NA
Aida-201	0.499791	0.631536	0.11625	0.804054	0	0
Aif1-206	NA	NA	NA	NA	NA	NA
Aif1l-201	-0.00106388	NA	NA	NA	NA	NA
Aifm1-202	0.339899	0.688951	-0.828178	9.32776e-05	0	-1
Aifm2-203	-0.00462311	NA	-1.69747	0.057904	NA	0
Aifm3-201	-0.00106388	NA	NA	NA	NA	NA
Aig1-205	-1.36761	0.111105	-1.96749	1.19886e-34	0	-1
Aim2-202	NA	NA	NA	NA	NA	NA
Aimp1-201	0.916909	0.534901	-1.11655	1.95504e-06	0	-1
Aimp2-201	0.426206	0.908749	-3.08687	2.68633e-24	0	-1
Aip-202	0.329146	0.738354	-2.08206	9.8179e-31	0	-1
Aipl1-201	NA	NA	NA	NA	NA	NA
Aire-204	-0.351112	0.282273	-2.34111	2.54601e-10	0	-1
Ajap1-201	-0.0114513	NA	-0.123253	NA	NA	NA
Ajm1-201	NA	NA	NA	NA	NA	NA
Ajuba-201	-0.0116955	NA	-0.368793	NA	NA	NA
Ak1-203	-0.011318	NA	-0.118686	NA	NA	NA
AK157302-201	NA	NA	NA	NA	NA	NA
Ak2-201	1.15811	0.0170717	-0.00259165	0.986259	0	0
Ak3-201	0.00979318	NA	0.110762	0.872126	NA	0
Ak4-203	2.45166	9.05194e-06	0.419855	0.0564887	1	0
Ak5-201	0.0153671	0.92097	0.36918	0.223432	0	0
Ak6-201	0.348573	0.794839	0.710821	0.000307971	0	1
Ak7-201	0.167384	0.493365	-1.76581	0.00194962	0	-1
Ak8-201	0.00153781	0.436987	-1.12605	0.0735541	0	0
Ak9-201	0.297504	0.845628	-0.860292	0.0653839	0	0
Akain1-201	NA	NA	NA	NA	NA	NA
Akap1-201	1.06202	0.000817039	-0.357975	0.0204616	1	0
Akap10-202	-0.430044	0.613412	1.04614	1.53509e-05	0	1
Akap11-201	-0.280869	0.738643	0.605289	0.0915248	0	0
Akap12-201	2.28631	1.8164e-14	0.497789	0.000560242	1	1
Akap13-201	-0.217791	0.72649	0.504053	0.0252009	0	0
Akap14-201	NA	NA	NA	NA	NA	NA
Akap17b-201	2.14583	0.00989187	1.45584	2.44887e-12	1	1
Akap3-201	NA	NA	NA	NA	NA	NA
Akap4-201	NA	NA	NA	NA	NA	NA
Akap5-202	0.0118884	NA	0.087917	NA	NA	NA
Akap6-201	0.018176	NA	0.554702	0.360012	NA	0
Akap7-201	1.6747	0.0518819	0.912172	1.33175e-05	0	1
Akap8-201	0.0791224	0.937617	-1.06204	4.7784e-05	0	-1
Akap8l-201	-3.14655	0.0111772	-2.18743	1.86425e-15	0	-1
Akap9-201	1.25784	0.051078	0.17242	0.406327	0	0
Akip1-201	-1.79164	0.0620159	0.91466	3.24798e-08	0	1
Akirin1-201	0.00695876	NA	-0.110354	0.870785	NA	0
Akirin2-201	-0.224559	0.702109	-0.39592	0.024374	0	0
Akna-201	0.551746	0.836428	-0.378235	0.4497	0	0
Aknad1-202	0.774428	0.372879	-1.04043	3.39402e-07	0	-1
Akp3-201	0.0494265	NA	-0.335846	0.529266	NA	0
Akr1a1-201	-0.643559	0.251921	-1.36705	3.92941e-11	0	-1
Akr1b10-201	-0.0160606	NA	-0.534899	NA	NA	NA
Akr1b3-201	0.77829	0.0288765	-1.15684	9.54018e-16	0	-1
Akr1b7-201	-0.0113793	NA	-0.122479	NA	NA	NA
Akr1b8-201	0.286985	0.616357	-3.73549	6.15851e-27	0	-1
Akr1c12-201	NA	NA	NA	NA	NA	NA
Akr1c13-201	-0.0131581	NA	-0.178074	NA	NA	NA
Akr1c14-202	-0.0163259	0.509062	-2.77322	0.0263675	0	0
Akr1c18-201	0.0323308	NA	0.189185	NA	NA	NA
Akr1c19-202	0.0633451	0.201006	-2.25904	0.000137712	0	-1
Akr1c20-202	NA	NA	NA	NA	NA	NA
Akr1c21-201	0.0495097	0.122667	-2.70242	7.10752e-07	0	-1
Akr1c6-201	NA	NA	NA	NA	NA	NA
Akr1cl-201	1.88606	0.145592	-0.454251	0.094901	0	0
Akr1d1-201	0.00657488	NA	-0.00193657	NA	NA	NA
Akr1e1-201	0.166283	0.427624	-2.00309	8.58602e-07	0	-1
Akr7a5-201	-1.30067	0.0869942	-3.63306	1.44481e-27	0	-1
Akt1-201	-0.293451	0.710631	1.26789	3.91089e-14	0	1
Akt1s1-202	-0.225606	0.81455	-1.19011	8.89414e-06	0	-1
Akt2-205	-0.216699	0.815801	0.0955745	0.79	0	0
Akt3-202	1.42284	0.0791292	0.811023	0.00893402	0	1
Aktip-202	0.281359	0.981811	0.154213	0.595061	0	0
AL607142.1-201	NA	NA	NA	NA	NA	NA
AL646049.1-201	-0.0112634	NA	-0.11878	NA	NA	NA
AL731706.1-201	NA	NA	NA	NA	NA	NA
AL731706.2-201	NA	NA	NA	NA	NA	NA
AL805980.1-201	NA	NA	NA	NA	NA	NA
AL845275.1-201	NA	NA	NA	NA	NA	NA
AL929275.1-201	NA	NA	NA	NA	NA	NA
Alad-202	-2.87098	0.011508	-3.40505	1.65994e-14	0	-1
Alas1-207	-0.466725	0.445201	0.0279059	0.905102	0	0
Alas2-201	0.0106037	NA	0.0745915	NA	NA	NA
Alb-201	-0.0114513	NA	-0.123253	NA	NA	NA
Albfm1-201	0.156486	0.6278	-0.907609	0.00784659	0	-1
Alcam-201	NA	NA	NA	NA	NA	NA
Aldh16a1-206	-0.00606391	NA	-1.53667	0.0652252	NA	0
Aldh18a1-201	-0.491304	0.554342	1.39687	5.39507e-09	0	1
Aldh1a1-206	-0.01737	NA	-0.99614	0.169959	NA	0
Aldh1a2-201	-0.761489	0.357658	-0.960374	4.07942e-07	0	-1
Aldh1a3-201	0.0118884	NA	0.087917	NA	NA	NA
Aldh1a7-201	-0.0173666	NA	-1.19791	0.136675	NA	0
Aldh1b1-201	-0.115978	NA	-0.122479	NA	NA	NA
Aldh1l1-203	-0.594455	0.0721195	-2.44582	1.43863e-06	0	-1
Aldh1l2-201	-0.0131391	NA	-0.170809	NA	NA	NA
Aldh2-201	1.92787	0.000634002	-2.38008	1.03542e-33	1	-1
Aldh3a1-201	-0.00311701	NA	-0.656842	0.271331	NA	0
Aldh3a2-202	1.38271	0.276299	-0.787959	0.0532023	0	0
Aldh3b1-201	0.0854397	0.710666	-0.906588	0.197639	0	0
Aldh3b2-201	-0.0161031	NA	-0.558265	0.401612	NA	0
Aldh3b3-202	NA	NA	NA	NA	NA	NA
Aldh4a1-201	1.09	0.364744	-0.423378	0.518697	0	0
Aldh5a1-201	0.148728	0.616263	-0.936385	0.0675328	0	0
Aldh6a1-201	0.477179	0.585885	-0.928418	0.00115649	0	-1
Aldh7a1-201	2.51107	0.00919837	-2.46375	1.84251e-40	1	-1
Aldh8a1-201	-0.0140649	NA	-0.238776	NA	NA	NA
Aldh9a1-201	2.6642	1.88761e-13	-0.0737956	0.606941	1	0
Aldoa-201	-2.78467	9.67183e-06	-3.06676	1.69152e-23	-1	-1
Aldoa-214	-0.0114513	NA	-0.123253	NA	NA	NA
Aldoart1-202	-0.0133984	NA	-0.482301	0.412289	NA	0
Aldoart2-201	-0.181695	NA	-0.118686	NA	NA	NA
Aldob-201	-0.0114513	NA	-0.123253	NA	NA	NA
Aldoc-201	-0.0147565	NA	-0.311525	NA	NA	NA
Alg1-202	-0.945772	0.234354	-1.43735	7.72609e-07	0	-1
Alg10b-201	-0.440822	0.482095	1.66351	2.2691e-06	0	1
Alg11-201	-3.32845	0.00357985	-0.644295	0.0200013	-1	0
Alg12-204	0.773719	0.666437	-1.72067	4.75924e-07	0	-1
Alg13-202	0.180656	0.849729	-1.35324	9.57174e-14	0	-1
Alg14-201	0.839751	0.531645	0.249001	0.524143	0	0
Alg2-201	-0.228757	0.80383	0.869515	0.000911749	0	1
Alg3-201	-2.93393	0.0119791	-2.11545	1.00096e-14	0	-1
Alg5-201	-0.183765	NA	-1.17274	0.129786	NA	0
Alg6-201	0.261094	NA	0.741803	0.260555	NA	0
Alg8-201	0.575585	0.886775	-1.63251	3.26633e-08	0	-1
Alg9-201	-1.63894	0.0731799	-3.0362	1.31377e-09	0	-1
Alk-201	-0.148437	NA	-0.246137	0.677625	NA	0
Alkal1-201	NA	NA	NA	NA	NA	NA
Alkal2-201	NA	NA	NA	NA	NA	NA
Alkbh1-209	-0.507237	0.78833	1.06129	0.00449821	0	1
Alkbh2-201	0.00888788	0.995397	1.03563	8.10191e-06	0	1
Alkbh3-201	-0.00400664	0.101326	-2.32107	0.000169689	0	-1
Alkbh4-202	-0.0162595	NA	-0.484268	0.422996	NA	0
Alkbh5-201	-0.680257	0.0648969	-0.284875	0.263236	0	0
Alkbh6-201	-4.16934	8.09406e-05	-3.59339	5.43079e-14	-1	-1
Alkbh7-201	-3.22819	4.67375e-05	-3.38823	6.09272e-69	-1	-1
Alkbh8-204	0.0141936	NA	0.474854	0.429321	NA	0
Allc-201	-0.0114513	NA	-0.123253	NA	NA	NA
Alms1-201	1.05244	0.0119434	0.891035	1.46155e-09	0	1
Alox12-201	-0.681855	0.404059	-1.35224	1.92257e-05	0	-1
Alox12b-201	-0.011318	NA	-0.118686	NA	NA	NA
Alox12e-201	NA	NA	NA	NA	NA	NA
Alox15-201	-0.0142574	NA	-0.194793	NA	NA	NA
Alox5-201	-0.0168061	NA	-0.764461	0.259745	NA	0
Alox5ap-201	-0.011318	NA	-0.118686	NA	NA	NA
Alox8-201	NA	NA	NA	NA	NA	NA
Aloxe3-201	0.0158851	NA	0.573396	0.376668	NA	0
Alpi-201	NA	NA	NA	NA	NA	NA
Alpk1-201	NA	NA	NA	NA	NA	NA
Alpk2-201	0.00620813	NA	-0.188194	0.778784	NA	0
Alpk3-201	-0.0100965	0.884928	-0.461301	NA	0	NA
Alpl-201	0.0924383	0.347172	-1.71669	0.000891296	0	-1
Alppl2-201	0.286168	0.841578	-1.36292	0.0156452	0	0
Als2-201	-0.451315	0.582119	0.0863486	0.828707	0	0
Als2cl-206	0.142593	NA	0.288402	NA	NA	NA
Alx1-203	-0.000120171	NA	-1.09131	0.119954	NA	0
Alx3-201	NA	NA	NA	NA	NA	NA
Alx4-201	NA	NA	NA	NA	NA	NA
Alyref-201	0.0581419	0.957793	-1.42666	0.00168665	0	-1
Alyref2-201	-0.00290969	NA	-0.793593	0.235439	NA	0
Amacr-201	-0.235692	0.80483	0.813544	0.0493691	0	0
Ambn-202	NA	NA	NA	NA	NA	NA
Ambp-201	NA	NA	NA	NA	NA	NA
Ambra1-202	0.12321	0.875263	0.144592	0.54166	0	0
Amd1-206	0.0247135	NA	1.64083	0.0226138	NA	0
Amd2-201	NA	NA	NA	NA	NA	NA
Amdhd1-201	-0.00160393	NA	-0.698367	0.29609	NA	0
Amdhd2-201	-3.34887	0.005799	-4.66193	2.82265e-11	-1	-1
Amelx-201	NA	NA	NA	NA	NA	NA
Amer1-201	-0.132153	0.910719	1.54851	3.34753e-06	0	1
Amer2-204	NA	NA	NA	NA	NA	NA
Amer3-201	NA	NA	NA	NA	NA	NA
Amfr-201	-0.282098	0.637458	0.90819	3.8525e-07	0	1
Amh-201	0.107396	0.938303	-1.73314	0.0502926	0	0
Amhr2-201	0.000835069	NA	-0.296884	0.626555	NA	0
Amigo1-202	0.00256597	NA	-0.185582	0.760711	NA	0
Amigo2-202	-0.000313667	NA	NA	NA	NA	NA
Amigo3-201	-0.011318	NA	-0.118686	NA	NA	NA
Ammecr1-201	0.0789429	0.930755	-0.362724	0.583646	0	0
Ammecr1l-201	-0.0854479	0.944681	0.880117	0.0127554	0	0
Amn-201	NA	NA	NA	NA	NA	NA
Amn1-202	0.235868	0.831627	-2.39782	5.54558e-43	0	-1
Amot-202	1.80907	0.0627443	0.202903	0.73854	0	0
Amotl1-201	-0.232498	0.802869	-0.948874	0.0320174	0	0
Amotl2-201	0.11547	NA	0.186995	NA	NA	NA
Ampd1-201	0.00421047	NA	-0.078025	NA	NA	NA
Ampd2-203	0.740461	0.441881	-0.26453	0.569933	0	0
Ampd3-201	-1.13563	0.0673619	1.50672	3.51776e-11	0	1
Amph-201	0.153913	0.679931	-1.16847	0.114787	0	0
Amt-201	-0.00653447	NA	-0.123253	NA	NA	NA
Amtn-201	NA	NA	NA	NA	NA	NA
Amy1-201	-0.00802628	NA	-2.36334	0.0170531	NA	0
Amy2a2-201	NA	NA	NA	NA	NA	NA
Amy2a3-201	NA	NA	NA	NA	NA	NA
Amy2a4-201	NA	NA	NA	NA	NA	NA
Amy2a5-201	NA	NA	NA	NA	NA	NA
Amz1-202	NA	NA	NA	NA	NA	NA
Amz2-203	-2.19062	0.0186611	-1.76895	3.94386e-09	0	-1
Anapc1-201	0.597576	0.0805535	0.581515	0.000145024	0	1
Anapc10-203	-3.5557	0.00620258	2.21996	1.93526e-63	-1	1
Anapc11-201	-0.947264	0.204326	-1.7793	2.9731e-24	0	-1
Anapc13-203	0.158049	0.274298	-3.52734	1.33728e-27	0	-1
Anapc15-204	0.234496	0.630105	-1.49989	2.01282e-17	0	-1
Anapc15-ps-201	-0.00269675	0.344813	-1.12485	0.00207655	0	-1
Anapc16-204	0.0442063	0.96967	-1.08248	5.92002e-10	0	-1
Anapc2-201	-1.46032	0.0135515	-2.15608	2.88865e-20	0	-1
Anapc4-201	0.714813	0.230207	0.0579569	0.711467	0	0
Anapc5-201	2.87842	0.0028233	-0.690781	2.66825e-06	1	-1
Anapc7-203	0.315371	0.704468	-1.15618	1.30208e-09	0	-1
Ang-201	NA	NA	NA	NA	NA	NA
Ang2-202	NA	NA	NA	NA	NA	NA
Ang4-201	-0.0112634	NA	-0.11878	NA	NA	NA
Ang5-201	NA	NA	NA	NA	NA	NA
Ang6-201	-0.0131391	NA	-0.170809	NA	NA	NA
Angel1-201	-0.0197213	0.941493	0.924904	0.000279171	0	1
Angel2-202	-1.198	0.00534924	1.73724	3.95587e-31	-1	1
Angpt1-201	-0.774098	0.392246	-0.199403	0.767419	0	0
Angpt2-201	0.163057	0.722828	-0.637598	0.271554	0	0
Angpt4-201	NA	NA	NA	NA	NA	NA
Angptl1-201	-0.0203658	NA	-4.28482	0.00188864	NA	-1
Angptl2-201	-2.19087	0.00148154	-0.566463	0.00530547	-1	-1
Angptl3-201	-0.0130517	NA	-0.170662	NA	NA	NA
Angptl4-201	-0.0154654	NA	-0.461301	NA	NA	NA
Angptl6-201	-0.0064343	0.0557965	-3.35652	0.00104014	0	-1
Angptl7-201	-0.0112634	NA	-0.11878	NA	NA	NA
Angptl8-201	-0.0183907	NA	-2.08476	0.0545198	NA	0
Ank-201	0.483503	0.631977	0.525893	0.184749	0	0
Ank1-202	2.48192	0.0889224	0.61397	0.242601	0	0
Ank2-207	0.0173196	NA	0.292491	NA	NA	NA
Ank3-210	-0.529011	0.503447	1.41738	2.40735e-08	0	1
Ankar-201	0.00436091	NA	-0.0908379	NA	NA	NA
Ankdd1b-201	-0.0130517	NA	-0.170662	NA	NA	NA
Ankef1-202	0.0370533	NA	0.281215	NA	NA	NA
Ankfn1-202	NA	NA	NA	NA	NA	NA
Ankfy1-206	-1.30566	0.0110471	-0.00802373	0.982863	0	0
Ankhd1-212	0.771686	0.311208	0.010767	0.974926	0	0
Ankib1-201	-0.763136	0.348254	-0.549818	0.0662866	0	0
Ankk1-201	NA	NA	NA	NA	NA	NA
Ankle1-201	-0.0159329	NA	-0.554522	NA	NA	NA
Ankle2-206	1.06431	0.0229998	-0.909166	8.6035e-08	0	-1
Ankmy1-201	-0.00278372	NA	-1.6502	0.0326568	NA	0
Ankmy2-201	0.202627	0.711574	-0.981141	0.166804	0	0
Ankra2-201	0.0240623	0.624974	1.69325	8.80233e-11	0	1
Ankrd1-205	NA	NA	NA	NA	NA	NA
Ankrd10-201	-0.123362	0.789805	-0.0511576	0.937855	0	0
Ankrd11-202	-0.253682	0.802777	0.424017	0.456104	0	0
Ankrd12-201	1.00189	0.167449	1.45256	2.95133e-22	0	1
Ankrd13a-201	0.206062	0.802719	-0.537437	0.0272968	0	0
Ankrd13b-202	0.00977165	NA	0.19144	0.773652	NA	0
Ankrd13c-201	-0.0893852	0.989874	1.56952	4.5862e-14	0	1
Ankrd13d-201	-0.00534606	NA	-1.66871	0.0509991	NA	0
Ankrd16-201	0.271336	0.996365	0.0636205	0.909716	0	0
Ankrd17-201	0.465369	0.0368209	1.14061	7.73955e-40	0	1
Ankrd2-201	NA	NA	NA	NA	NA	NA
Ankrd22-201	0.00464893	0.471973	-0.825627	0.124866	0	0
Ankrd23-201	NA	NA	NA	NA	NA	NA
Ankrd24-201	0.122704	0.514984	-1.14668	0.0583075	0	0
Ankrd26-201	-1.14089	0.0890487	0.360302	0.118551	0	0
Ankrd27-201	0.938584	0.0990024	-0.228169	0.233118	0	0
Ankrd28-201	-0.173166	0.862898	1.38538	1.19165e-07	0	1
Ankrd29-201	0.0323308	NA	0.189185	NA	NA	NA
Ankrd31-201	-0.00523188	0.997426	0.467921	0.390601	0	0
Ankrd33-201	NA	NA	NA	NA	NA	NA
Ankrd33b-203	-4.36946	8.82467e-05	-3.27533	9.0421e-14	-1	-1
Ankrd34a-201	NA	NA	NA	NA	NA	NA
Ankrd34b-201	0.0325947	NA	0.191629	NA	NA	NA
Ankrd34c-201	0.00725211	NA	-0.119424	0.864015	NA	0
Ankrd35-201	-0.0184026	NA	-2.37622	0.04134	NA	0
Ankrd36-202	-0.00767053	0.01484	-3.55484	5.10844e-08	0	-1
Ankrd37-201	-0.0115466	0.00780155	-4.47504	1.29182e-05	-1	-1
Ankrd39-201	-0.000564195	NA	-1.22085	0.0808623	NA	0
Ankrd40-203	-0.158805	0.897623	-0.569681	0.0212655	0	0
Ankrd42-202	0.00532401	0.589446	-0.461685	0.30081	0	0
Ankrd44-210	3.05493	0.000304804	1.26896	2.89761e-17	1	1
Ankrd45-201	NA	NA	NA	NA	NA	NA
Ankrd46-201	-0.0501262	0.930755	0.221052	0.738442	0	0
Ankrd49-206	0.869394	0.398577	1.15697	1.66535e-07	0	1
Ankrd50-201	-0.541035	0.5355	0.262479	0.650096	0	0
Ankrd52-201	1.0808	0.191261	2.0683	1.17766e-05	0	1
Ankrd53-201	NA	NA	NA	NA	NA	NA
Ankrd54-201	-7.9815	3.96976e-05	-6.64399	5.32888e-07	-1	-1
Ankrd55-201	NA	NA	NA	NA	NA	NA
Ankrd6-201	-0.908589	0.279568	0.673305	0.0146076	0	0
Ankrd60-202	NA	NA	NA	NA	NA	NA
Ankrd61-202	-0.0113793	NA	-0.122479	NA	NA	NA
Ankrd63-201	NA	NA	NA	NA	NA	NA
Ankrd66-201	-0.329611	0.778506	0.44962	0.318392	0	0
Ankrd7-201	NA	NA	NA	NA	NA	NA
Ankrd9-202	-0.0173733	NA	-1.20597	0.1376	NA	0
Anks1-203	-1.12042	0.224544	0.362408	0.572547	0	0
Anks1b-233	-1.19219	0.193334	-0.307764	0.41464	0	0
Anks3-201	-1.84638	0.0468309	-2.76723	4.61245e-05	0	-1
Anks4b-201	-0.0769706	0.924803	0.377568	0.176036	0	0
Anks6-201	0.270386	0.826842	-1.17904	0.0921581	0	0
Ankub1-204	0.0369647	NA	0.354081	NA	NA	NA
Ankzf1-208	-3.56994	0.013518	0.323013	0.342089	0	0
Anln-201	-1.42849	0.000211889	1.28224	5.18518e-18	-1	1
Ano1-203	-1.2147	0.0997343	-2.1917	0.0239371	0	0
Ano10-201	1.65725	0.0869281	-1.68882	1.84108e-10	0	-1
Ano2-204	-0.504249	0.566194	0.491071	0.180481	0	0
Ano3-201	0.00536482	NA	-0.0885348	0.877265	NA	0
Ano4-204	0.863861	0.307917	0.906462	0.19288	0	0
Ano5-201	NA	NA	NA	NA	NA	NA
Ano6-201	-0.369749	0.664978	0.366518	0.339204	0	0
Ano7-202	0.00886675	NA	-0.0286783	0.968462	NA	0
Ano8-201	-0.011318	NA	-0.118686	NA	NA	NA
Ano9-201	-0.0114513	NA	-0.123253	NA	NA	NA
Anp32a-201	-0.633895	0.382155	0.827956	5.10073e-06	0	1
Anp32b-201	0.134722	0.821777	0.323995	0.105602	0	0
Anp32e-202	-1.12533	0.199936	1.67958	3.92508e-11	0	1
Anpep-202	0.0130223	NA	0.335103	0.588457	NA	0
Antxr1-201	-0.723716	0.47226	0.220786	0.648755	0	0
Antxr2-201	0.237623	0.926346	0.408106	0.0510724	0	0
Antxrl-201	-0.000313667	NA	NA	NA	NA	NA
Anxa1-201	-0.541718	0.504073	-0.288301	NA	0	NA
Anxa10-201	0.0170523	NA	0.287087	NA	NA	NA
Anxa11-201	0.727451	0.529595	0.775229	0.139588	0	0
Anxa2-201	-2.22702	0.0397983	-2.08661	8.58683e-18	0	-1
Anxa3-201	-0.357528	0.505674	-0.660833	0.323867	0	0
Anxa4-202	0.0137285	0.970491	0.423545	0.428581	0	0
Anxa5-201	0.00380235	0.346461	-1.21023	0.00274996	0	-1
Anxa6-202	0.0258462	0.980323	-2.374	3.30804e-26	0	-1
Anxa7-201	-1.16253	2.70245e-13	1.16689	4.39597e-38	-1	1
Anxa8-201	NA	NA	NA	NA	NA	NA
Anxa9-202	0.00588633	NA	-0.0158274	NA	NA	NA
Aoah-201	0.00621812	NA	-0.121499	0.8559	NA	0
Aoc1-203	-0.00398358	NA	-0.389363	0.522963	NA	0
Aoc2-201	0.0012303	NA	-0.169978	0.749236	NA	0
Aoc3-202	NA	NA	NA	NA	NA	NA
Aopep-202	-0.51943	0.528735	-0.0845656	0.782177	0	0
Aox1-201	-0.00106388	NA	NA	NA	NA	NA
Aox2-201	0.00970292	NA	0.0631579	NA	NA	NA
Aox3-201	-0.00170884	NA	-0.480905	0.440256	NA	0
Aox4-201	0.358131	0.782586	-0.136371	0.798292	0	0
Ap1ar-201	-0.729087	0.427624	1.78795	2.5299e-10	0	1
Ap1b1-201	0.366582	0.509321	-0.666848	0.00174979	0	-1
Ap1g1-202	1.17009	0.0512442	1.0616	0.000158096	0	1
Ap1g2-201	NA	NA	NA	NA	NA	NA
Ap1m1-201	2.21855	0.00642893	-0.727621	3.01747e-06	1	-1
Ap1m2-201	2.84187	0.000458586	-0.865311	1.45154e-09	1	-1
Ap1s1-201	0.716436	0.749668	-3.01539	3.68213e-22	0	-1
Ap1s2-202	-0.228771	0.992051	0.912347	0.147425	0	0
Ap1s3-203	-0.203371	0.93805	1.20897	0.0417347	0	0
Ap2a1-203	2.4797	0.00996948	0.85506	0.0112114	1	0
Ap2a2-201	0.196476	0.572821	-1.53541	0.00516417	0	-1
Ap2b1-201	1.7798	0.00594623	-1.09744	1.16431e-08	1	-1
Ap2m1-201	0.762455	0.286871	-1.30207	3.0409e-16	0	-1
Ap2s1-201	-0.00324223	0.991815	-1.65552	1.8387e-15	0	-1
Ap3b1-201	2.48342	4.91316e-05	-0.185594	0.383688	1	0
Ap3b2-201	0.265637	0.998537	0.0816942	0.87819	0	0
Ap3d1-201	0.795292	0.233708	-0.603836	0.0421713	0	0
Ap3m1-206	-1.35716	6.99455e-05	1.52239	1.58159e-37	-1	1
Ap3m2-201	0.00760515	0.993034	-0.553853	0.0495197	0	0
Ap3s1-201	0.82923	0.34032	1.04136	2.07359e-05	0	1
Ap3s2-201	1.67284	0.0735373	-0.140669	0.628487	0	0
Ap4b1-201	0.0082612	NA	-0.0139339	0.986196	NA	0
Ap4e1-201	-1.62866	0.0923397	0.801865	0.0555751	0	0
Ap4m1-201	0.0689149	0.708335	-0.928126	0.167542	0	0
Ap4s1-201	0.493513	0.797418	0.168059	0.795369	0	0
Ap5b1-201	-0.0164029	NA	-0.765653	0.283277	NA	0
Ap5m1-201	-0.440124	0.591194	1.05856	6.06491e-06	0	1
Ap5s1-203	0.101531	0.38872	-2.13514	0.0157303	0	0
Ap5z1-201	-0.541595	0.132847	-2.1125	0.00483019	0	-1
Apaf1-201	-0.200715	0.877833	1.54254	0.000217998	0	1
Apba1-201	0.299181	0.68863	-0.0449986	0.889973	0	0
Apba2-201	2.83521	0.0455966	0.189134	0.557992	0	0
Apba3-211	-0.022917	0.0149091	-6.11284	5.54368e-06	0	-1
Apbb1-214	-0.414651	0.538241	0.0146399	0.961333	0	0
Apbb1ip-201	0.0370533	NA	0.281215	NA	NA	NA
Apbb2-215	1.35545	0.161738	0.670002	0.015083	0	0
Apbb3-201	0.000175087	NA	-0.339411	0.55523	NA	0
Apc-202	0.222162	0.719818	1.49855	2.08315e-21	0	1
Apc2-201	-0.0460105	0.93015	0.0730573	0.906733	0	0
Apcdd1-203	0.100383	NA	0.276982	NA	NA	NA
Apcs-201	NA	NA	NA	NA	NA	NA
Apeh-206	-0.459005	0.565048	-1.82466	1.28538e-12	0	-1
Apela-202	NA	NA	NA	NA	NA	NA
Apex1-201	-2.08401	0.0453746	-1.83846	8.05503e-15	0	-1
Apex2-203	1.90183	0.0283203	1.0433	1.53625e-08	0	1
Aph1a-202	-0.39967	0.649931	1.52818	1.80586e-17	0	1
Aph1b-201	-0.508091	0.535485	-0.514553	0.393366	0	0
Aph1c-202	-0.927372	0.00407531	-3.52228	7.37506e-13	-1	-1
Api5-201	0.0195939	0.977374	1.0782	4.06524e-10	0	1
Apip-201	-1.35963	0.0685405	-0.0174457	0.950597	0	0
Aplf-201	0.0661466	0.94564	-0.285383	0.162103	0	0
Apln-201	-0.0113793	NA	-0.122479	NA	NA	NA
Aplnr-201	NA	NA	NA	NA	NA	NA
Aplp1-201	0.0452807	NA	2.30847	0.0435255	NA	0
Aplp2-201	3.80612	1.25151e-07	-0.00466948	0.986532	1	0
Apmap-201	-0.469544	0.816332	0.983061	0.0598513	0	0
Apoa1-201	0.0217858	0.508913	-1.6616	0.0547174	0	0
Apoa2-204	NA	NA	NA	NA	NA	NA
Apoa4-201	-0.000212545	NA	-0.193508	0.706617	NA	0
Apoa5-202	NA	NA	NA	NA	NA	NA
Apob-202	0.00662162	NA	0.000290425	NA	NA	NA
Apobec1-202	-0.0112634	NA	-0.11878	NA	NA	NA
Apobec2-201	-0.00646227	NA	-1.5503	0.0665358	NA	0
Apobec3-203	-0.0114513	NA	-0.123253	NA	NA	NA
Apobec4-201	NA	NA	NA	NA	NA	NA
Apobr-201	NA	NA	NA	NA	NA	NA
Apoc1-202	-0.0129903	NA	-0.164116	NA	NA	NA
Apoc2-203	NA	NA	NA	NA	NA	NA
Apoc3-201	-0.0114513	NA	-0.123253	NA	NA	NA
Apoc4-201	-0.011318	NA	-0.118686	NA	NA	NA
Apod-203	-0.000131757	NA	-0.673084	0.309613	NA	0
Apoe-206	0.190484	0.980586	-1.88801	2.69526e-08	0	-1
Apof-202	-0.0131394	NA	-0.172202	NA	NA	NA
Apoh-201	-0.000192439	NA	-0.193864	0.714611	NA	0
Apol10a-201	NA	NA	NA	NA	NA	NA
Apol10b-201	-0.0182983	NA	NA	NA	NA	NA
Apol11a-201	NA	NA	NA	NA	NA	NA
Apol11b-202	NA	NA	NA	NA	NA	NA
Apol6-206	0.102085	0.795318	-0.572499	0.342873	0	0
Apol7a-204	-0.0150048	NA	-0.382785	NA	NA	NA
Apol7b-201	-0.0131581	NA	-0.178074	NA	NA	NA
Apol7c-201	0.000250777	NA	-0.988305	0.16358	NA	0
Apol7e-201	NA	NA	NA	NA	NA	NA
Apol8-201	NA	NA	NA	NA	NA	NA
Apol9a-201	NA	NA	NA	NA	NA	NA
Apol9b-201	NA	NA	NA	NA	NA	NA
Apold1-201	NA	NA	NA	NA	NA	NA
Apom-201	NA	NA	NA	NA	NA	NA
Apon-202	-0.0142956	NA	-0.24325	NA	NA	NA
Apoo-204	0.342056	0.691014	-1.77498	1.66443e-16	0	-1
Apool-201	-0.504309	0.52552	-0.269171	0.273858	0	0
Apopt1-201	0.270435	0.775082	-1.0556	0.0214092	0	0
App-206	-1.67234	0.0957514	-0.95945	0.165898	0	0
Appbp2-201	0.574851	0.444834	-0.398076	0.149039	0	0
Appl1-201	-0.471846	0.542291	0.716256	3.61825e-05	0	1
Appl2-201	0.291322	0.974984	-0.506601	0.445444	0	0
Aprt-201	-0.312015	0.315779	-2.8339	4.91525e-11	0	-1
Aptx-202	0.507865	0.992758	-3.20222	1.97236e-42	0	-1
Aqp1-201	0.0125028	NA	0.155613	NA	NA	NA
Aqp11-205	0.0071078	NA	-0.209861	0.75202	NA	0
Aqp12-201	-0.0148059	NA	-0.368651	NA	NA	NA
Aqp2-201	NA	NA	NA	NA	NA	NA
Aqp3-201	-0.0113793	NA	-0.122479	NA	NA	NA
Aqp4-201	NA	NA	NA	NA	NA	NA
Aqp5-202	NA	NA	NA	NA	NA	NA
Aqp6-201	NA	NA	NA	NA	NA	NA
Aqp7-201	NA	NA	NA	NA	NA	NA
Aqp8-202	NA	NA	NA	NA	NA	NA
Aqp9-202	-1.02972	0.254869	0.912046	8.53008e-06	0	1
Aqr-201	1.16919	0.0922844	-0.437834	0.0627054	0	0
Ar-201	-0.0114513	NA	-0.123253	NA	NA	NA
Araf-201	-5.44946	8.28921e-06	-2.6888	1.01647e-12	-1	-1
Arap1-204	-4.40116	0.00553675	-3.24516	0.00147571	-1	-1
Arap2-201	1.25005	0.0441648	1.14236	1.50378e-11	0	1
Arap3-201	0.00601931	0.818319	-0.19625	0.764661	0	0
Arc-201	NA	NA	NA	NA	NA	NA
Arcn1-201	0.586326	0.344345	0.6784	0.00483197	0	1
Areg-201	NA	NA	NA	NA	NA	NA
Arel1-201	-0.303794	0.740336	0.293399	0.466125	0	0
Arf1-202	1.12428	0.000799899	1.05983	1.71968e-24	1	1
Arf2-202	0.0743887	0.432488	-1.41617	0.0767153	0	0
Arf3-201	1.22952	0.131857	0.858768	0.0577939	0	0
Arf4-201	-0.699553	0.610261	0.973369	0.0587375	0	0
Arf5-201	3.18673	3.46575e-05	0.880558	0.000344861	1	1
Arf6-201	-0.643268	0.379078	-0.216845	0.533616	0	0
Arfgap1-201	-2.67363	0.00940197	-2.51633	1.18129e-07	-1	-1
Arfgap2-202	0.502486	0.908749	-1.75469	0.0253539	0	0
Arfgap3-201	1.33754	0.141077	-0.103531	0.764049	0	0
Arfgef1-201	1.80878	2.11579e-06	1.255	2.42801e-21	1	1
Arfgef2-201	0.164076	0.830293	0.713719	0.0111402	0	0
Arfgef3-202	-0.30614	0.674631	0.215503	0.4914	0	0
Arfip1-203	-1.5776	0.187158	1.95047	7.30071e-29	0	1
Arfip2-206	-0.150502	0.5998	-2.43605	0.000446232	0	-1
Arfrp1-203	-3.95149	0.00256969	-3.613	4.01537e-14	-1	-1
Arg1-201	-0.0143092	NA	-0.18861	NA	NA	NA
Arg2-201	-0.248614	0.77199	-3.34757	2.61493e-72	0	-1
Arglu1-201	0.630733	0.471773	-0.42829	0.477227	0	0
Arhgap1-202	0.190599	0.819085	1.1435	6.66201e-06	0	1
Arhgap10-201	-0.31228	0.68829	-0.236068	0.200951	0	0
Arhgap11a-201	0.143153	0.85669	0.198732	0.521822	0	0
Arhgap12-212	-1.56345	7.93052e-07	0.873035	4.98024e-12	-1	1
Arhgap15-201	0.261037	0.976688	-0.000265515	0.998838	0	0
Arhgap17-202	2.25605	0.000704851	0.737184	4.19571e-05	1	1
Arhgap18-201	-2.67346	0.0112367	0.977747	0.000408631	0	1
Arhgap19-201	-2.86818	0.0324616	1.65877	1.46956e-08	0	1
Arhgap20-201	0.332192	0.659947	1.57987	7.12513e-07	0	1
Arhgap21-213	-1.07562	0.02085	1.37343	1.62691e-26	0	1
Arhgap22-202	-0.011318	NA	-0.118686	NA	NA	NA
Arhgap23-203	-0.113659	NA	-0.118686	NA	NA	NA
Arhgap24-203	-0.000230226	NA	-0.488586	0.405448	NA	0
Arhgap25-203	NA	NA	NA	NA	NA	NA
Arhgap26-201	0.984896	0.193334	1.12412	2.99192e-05	0	1
Arhgap27-204	NA	NA	NA	NA	NA	NA
Arhgap28-201	1.28616	0.00480153	1.36765	1.01194e-08	1	1
Arhgap29-201	0.851392	0.263273	1.26858	1.21511e-12	0	1
Arhgap30-201	-0.012976	NA	-0.162876	NA	NA	NA
Arhgap31-201	-0.0140649	NA	-0.238776	NA	NA	NA
Arhgap32-203	0.314871	0.861319	0.472242	0.394896	0	0
Arhgap33-204	0.104426	0.985107	0.0887712	0.898289	0	0
Arhgap33os-202	-0.0172322	NA	-1.10486	0.161308	NA	0
Arhgap35-201	0.847794	0.251433	1.55885	9.10637e-10	0	1
Arhgap36-202	0.0323308	NA	0.189185	NA	NA	NA
Arhgap39-202	-0.167041	0.859262	0.559883	0.149177	0	0
Arhgap4-201	-0.000338845	NA	NA	NA	NA	NA
Arhgap40-203	-0.0114513	NA	-0.123253	NA	NA	NA
Arhgap42-201	-3.07591	0.0207674	1.44679	6.2716e-18	0	1
Arhgap44-201	0.0689998	0.951172	0.583601	0.256381	0	0
Arhgap45-201	NA	NA	NA	NA	NA	NA
Arhgap5-204	0.270752	0.925452	0.263699	0.68648	0	0
Arhgap6-201	NA	NA	NA	NA	NA	NA
Arhgap8-207	-0.00702105	0.0549451	-2.98786	0.000185616	0	-1
Arhgap9-204	0.406073	0.997426	-0.740899	0.210816	0	0
Arhgdia-201	0.192275	0.837424	-1.0051	5.58147e-14	0	-1
Arhgdib-201	-0.0112634	NA	-0.11878	NA	NA	NA
Arhgdig-201	-0.0150668	NA	-0.312278	NA	NA	NA
Arhgef1-202	-0.543733	0.438725	0.0292632	0.912438	0	0
Arhgef10-201	0.0172927	0.931115	0.787332	0.109091	0	0
Arhgef10l-201	-0.417559	0.630391	-0.0638512	0.924862	0	0
Arhgef11-201	-0.0416564	0.963326	0.112993	0.662569	0	0
Arhgef12-202	1.27525	0.0511157	0.957986	0.00016669	0	1
Arhgef15-203	-0.011318	NA	-0.118686	NA	NA	NA
Arhgef16-201	-2.55777	9.72647e-11	-1.80321	3.36815e-19	-1	-1
Arhgef17-201	0.0587255	0.980323	0.00716254	0.993489	0	0
Arhgef18-201	0.655258	0.44366	-0.00333718	0.995044	0	0
Arhgef19-201	-0.0113793	NA	-0.122479	NA	NA	NA
Arhgef2-201	0.00638089	NA	-0.00783686	NA	NA	NA
Arhgef25-201	-0.0140649	NA	-0.238776	NA	NA	NA
Arhgef26-201	0.00419877	0.542742	-0.644598	0.232915	0	0
Arhgef28-201	-0.728097	0.287723	-0.721374	0.00415088	0	-1
Arhgef3-201	-0.689653	0.0455966	-3.08016	0.000163599	0	-1
Arhgef33-201	-0.015532	NA	-0.542869	NA	NA	NA
Arhgef37-201	-0.544497	0.410382	-0.272208	0.647777	0	0
Arhgef38-202	0.0314631	NA	0.182588	NA	NA	NA
Arhgef39-201	-0.345885	0.377297	1.10736	4.78654e-22	0	1
Arhgef4-204	-0.0129103	0.0110513	-4.59838	1.91891e-05	0	-1
Arhgef4-208	NA	NA	NA	NA	NA	NA
Arhgef40-201	NA	NA	NA	NA	NA	NA
Arhgef5-201	0.233786	0.917313	0.0628527	0.924862	0	0
Arhgef6-201	0.020893	NA	0.529541	0.329038	NA	0
Arhgef7-205	2.08831	0.00028169	0.987294	5.44722e-07	1	1
Arhgef9-203	-0.000776979	NA	-0.461337	0.435475	NA	0
Arid1a-202	0.790081	0.00711873	1.51751	4.88947e-38	1	1
Arid1b-202	0.123125	0.754885	0.045345	0.77435	0	0
Arid2-201	0.483612	0.409437	1.3094	6.40849e-20	0	1
Arid3a-201	-0.445136	0.790675	0.654798	0.287407	0	0
Arid3b-209	0.267144	0.776947	0.778325	0.0407003	0	0
Arid3c-203	0.435916	0.958358	-0.639363	0.238288	0	0
Arid4a-201	-0.0141599	0.908988	1.52066	3.40091e-22	0	1
Arid4b-203	3.08521	0.0434165	0.980912	0.00849827	0	1
Arid5a-204	-1.66874	0.0889195	-1.59651	0.000112181	0	-1
Arid5b-204	2.19008	3.80844e-06	1.45683	1.77679e-28	1	1
Arih1-207	-0.0255174	0.970267	0.576884	0.00305967	0	1
Arih2-201	0.259466	0.797477	-0.95058	0.0897217	0	0
Arl1-202	0.547443	0.540662	-0.531933	0.104052	0	0
Arl10-201	0.341998	0.678986	0.693092	0.300944	0	0
Arl11-202	NA	NA	NA	NA	NA	NA
Arl13a-201	NA	NA	NA	NA	NA	NA
Arl13b-201	0.248634	0.789221	1.83354	5.61816e-10	0	1
Arl14-201	NA	NA	NA	NA	NA	NA
Arl14ep-201	-4.34809	5.1589e-05	0.134348	0.685745	-1	0
Arl14epl-202	0.0204578	0.816532	1.13918	0.0251404	0	0
Arl15-201	0.322567	0.439709	2.19033	1.11136e-15	0	1
Arl16-201	-0.00696625	0.0970523	-2.71311	0.00210792	0	-1
Arl2-201	-0.827053	0.215576	-3.69414	7.92307e-86	0	-1
Arl2bp-201	-0.0167329	NA	-0.918765	0.214892	NA	0
Arl3-201	-0.569276	0.444834	1.12419	2.27388e-26	0	1
Arl4a-205	-0.307229	0.729812	-0.977723	2.30729e-05	0	-1
Arl4c-202	NA	NA	NA	NA	NA	NA
Arl4d-201	0.0176954	0.881208	0.923884	0.0744606	0	0
Arl5a-201	0.171341	0.667984	-0.78043	0.107301	0	0
Arl5b-208	0.313857	0.852065	0.463544	0.444658	0	0
Arl5c-201	0.0205167	NA	0.450309	0.364062	NA	0
Arl6-201	-0.782859	0.593217	1.6652	1.64549e-16	0	1
Arl6ip1-201	2.06281	9.08927e-05	0.964792	7.99924e-17	1	1
Arl6ip4-201	0.0565622	0.0752878	-4.0346	6.84727e-14	0	-1
Arl6ip5-201	0.0212044	0.849447	1.0657	0.0150544	0	0
Arl6ip6-201	-0.431977	0.979135	2.18546	7.925e-13	0	1
Arl8a-201	0.0104369	0.748113	-0.0877173	0.821697	0	0
Arl8b-201	2.56839	1.73668e-05	0.706403	0.00435913	1	1
Arl9-201	NA	NA	NA	NA	NA	NA
Armc1-201	-0.0135914	0.989037	-0.138956	0.555277	0	0
Armc10-201	0.130193	0.875837	0.266357	0.174311	0	0
Armc12-205	-0.00293495	0.0761467	-2.42095	1.30425e-08	0	-1
Armc2-201	0.1829	0.771649	-0.551069	0.287278	0	0
Armc3-201	-0.011318	NA	-0.118686	NA	NA	NA
Armc4-205	0.491569	0.956014	-1.12763	0.0142548	0	0
Armc5-201	-2.66417	0.0500048	-2.77987	0.00636942	0	-1
Armc6-201	-0.0129903	NA	-0.164116	NA	NA	NA
Armc7-201	0.224155	0.63144	-1.84488	0.00237717	0	-1
Armc8-201	0.383432	0.484789	0.338969	0.0874552	0	0
Armc9-201	-0.271381	0.378439	-2.65002	6.37809e-12	0	-1
Armcx1-205	0.0323308	NA	0.189185	NA	NA	NA
Armcx2-207	-0.0131581	NA	-0.178074	NA	NA	NA
Armcx3-203	NA	NA	NA	NA	NA	NA
Armcx4-201	-0.00441728	NA	-0.118686	NA	NA	NA
Armcx5-201	-0.197381	0.851279	1.72534	1.78977e-19	0	1
Armcx6-202	NA	NA	NA	NA	NA	NA
Armh1-203	NA	NA	NA	NA	NA	NA
Armh2-201	NA	NA	NA	NA	NA	NA
Armh3-201	0.253275	0.769789	0.809753	0.000280926	0	1
Armh4-201	0.304214	0.781317	-1.56074	6.06756e-05	0	-1
Armt1-201	0.00484063	NA	-0.361807	0.582111	NA	0
Arnt-203	-1.24963	0.0887465	1.37345	2.33057e-09	0	1
Arnt2-201	NA	NA	NA	NA	NA	NA
Arntl-204	-0.781128	0.208347	1.38041	7.35673e-23	0	1
Arntl2-204	1.36133	0.135406	0.271422	0.23404	0	0
Arpc1a-201	0.01996	0.0231471	-3.79866	4.48886e-14	0	-1
Arpc1b-201	1.29906	0.0512004	0.777566	4.72278e-14	0	1
Arpc2-203	5.22104	5.75208e-08	0.892647	3.4667e-09	1	1
Arpc3-202	0.379889	0.346461	-0.0552371	0.651453	0	0
Arpc4-201	0.163263	0.846102	0.506117	0.0046065	0	1
Arpc5-201	0.334877	0.780237	-2.26195	4.73479e-10	0	-1
Arpc5l-202	2.32774	0.00402982	-0.667929	6.77422e-10	1	-1
Arpin-201	0.161569	NA	-0.189956	0.778084	NA	0
Arpp19-201	-1.16673	0.0868601	-1.68908	1.14023e-29	0	-1
Arpp21-223	0.0170523	NA	0.287087	NA	NA	NA
Arr3-201	-0.0114513	NA	-0.123253	NA	NA	NA
Arrb1-202	NA	NA	NA	NA	NA	NA
Arrb2-204	-0.0422805	0.938782	-1.33406	0.00199239	0	-1
Arrdc1-202	-1.7302	4.37313e-08	-1.77923	7.40688e-44	-1	-1
Arrdc2-201	-1.38918	0.00249412	0.922611	6.30294e-07	-1	1
Arrdc3-201	0.380528	0.899761	-0.00813672	0.992005	0	0
Arrdc4-201	-0.254444	0.801394	-0.295695	NA	0	NA
Arrdc5-201	0.0060896	0.618585	-0.48257	0.358574	0	0
Arsa-202	NA	NA	NA	NA	NA	NA
Arsb-201	-0.204151	0.832732	1.47404	7.36184e-06	0	1
Arsg-201	0.159036	0.653747	-0.807169	0.131672	0	0
Arsi-201	NA	NA	NA	NA	NA	NA
Arsj-201	NA	NA	NA	NA	NA	NA
Arsk-201	-0.43873	0.477459	-0.215059	0.629681	0	0
Art1-201	0.00373629	0.604479	-0.522154	0.378354	0	0
Art2b-201	NA	NA	NA	NA	NA	NA
Art3-201	NA	NA	NA	NA	NA	NA
Art4-201	0.270201	0.890278	-0.605608	0.345637	0	0
Art5-204	-0.0186962	NA	NA	NA	NA	NA
Artn-201	-0.0152392	0.661203	-0.903562	0.195764	0	0
Arv1-201	-0.777558	0.426638	0.162232	0.71737	0	0
Arvcf-201	-6.38314	0.00138441	-2.08306	0.0153364	-1	0
Arx-201	-0.556998	0.385438	-0.330026	0.57043	0	0
Arxes1-201	NA	NA	NA	NA	NA	NA
Arxes2-201	0.0314631	NA	0.182588	NA	NA	NA
As3mt-201	0.0875325	0.232193	-3.20054	0.000289432	0	-1
Asah1-201	0.00521048	0.583063	-0.532104	0.338897	0	0
Asah2-209	-0.126656	0.790831	-0.0600921	0.92193	0	0
Asap1-218	0.0033436	0.997426	1.37941	2.95521e-13	0	1
Asap2-202	1.75349	0.074683	1.36718	1.31032e-06	0	1
Asap3-201	-0.0154354	NA	-0.443416	NA	NA	NA
Asb1-202	0.00457483	NA	-0.179598	0.777003	NA	0
Asb10-201	NA	NA	NA	NA	NA	NA
Asb11-202	NA	NA	NA	NA	NA	NA
Asb12-201	-0.00508526	0.131762	-2.38454	0.00278259	0	-1
Asb13-201	0.00142735	0.386887	-1.09591	0.0528713	0	0
Asb14-201	-0.0131639	NA	-0.168699	NA	NA	NA
Asb15-202	0.0273077	0.510375	1.9986	7.28705e-06	0	1
Asb16-201	0.0214823	NA	0.466478	0.360536	NA	0
Asb17-201	NA	NA	NA	NA	NA	NA
Asb18-201	NA	NA	NA	NA	NA	NA
Asb2-201	NA	NA	NA	NA	NA	NA
Asb3-201	0.324675	0.874178	0.48878	0.0727218	0	0
Asb4-201	-0.121078	0.996123	1.62639	0.000150904	0	1
Asb5-201	NA	NA	NA	NA	NA	NA
Asb6-201	-0.0182139	NA	-1.96139	0.0610221	NA	0
Asb7-202	0.0266822	NA	0.288402	NA	NA	NA
Asb8-204	2.15907	0.0228012	-0.458261	0.00188461	0	-1
Asb9-201	NA	NA	NA	NA	NA	NA
Ascc1-202	0.551886	0.92097	-1.75363	3.10263e-17	0	-1
Ascc2-201	0.728568	0.70665	-1.19362	0.000396729	0	-1
Ascc3-201	1.00659	0.0992468	0.609569	0.0356908	0	0
Ascl1-201	-0.0112634	NA	-0.11878	NA	NA	NA
Ascl2-201	0.00637185	NA	-0.0701274	0.908058	NA	0
Ascl3-201	NA	NA	NA	NA	NA	NA
Ascl4-202	NA	NA	NA	NA	NA	NA
Ascl5-201	-0.0113793	NA	-0.122479	NA	NA	NA
Asf1a-201	-0.281539	0.617369	0.80612	1.49032e-07	0	1
Asf1b-201	-1.15277	0.00296083	1.40364	7.45788e-35	-1	1
Asgr1-202	0.00330052	NA	-0.10148	NA	NA	NA
Asgr2-201	2.05621	0.111625	-1.5361	1.30525e-12	0	-1
Ash1l-202	3.65012	0.00106277	1.17433	2.06859e-05	1	1
Ash2l-201	0.200662	0.819151	-0.912789	0.00130516	0	-1
Asic1-201	0.00519205	NA	-0.108064	0.872676	NA	0
Asic2-202	NA	NA	NA	NA	NA	NA
Asic3-202	0.00360893	NA	-0.0908413	NA	NA	NA
Asic4-201	0.22239	0.986653	0.0923343	0.894656	0	0
Asic5-201	-0.0172945	NA	-1.19875	0.139304	NA	0
Asl-203	-0.0194528	NA	-3.5972	0.00799218	NA	-1
Asmt-201	NA	NA	NA	NA	NA	NA
Asna1-201	0.387456	0.609114	-2.0703	1.79534e-21	0	-1
Asns-202	-7.27397	0.0350995	-5.08657	0.000481879	0	-1
Asnsd1-201	-0.00585737	0.0674953	-2.97559	0.000795683	0	-1
Aspa-206	NA	NA	NA	NA	NA	NA
Aspdh-201	NA	NA	NA	NA	NA	NA
Aspg-201	0.150093	0.454639	-2.31867	0.00356715	0	-1
Asph-202	2.02913	0.0538471	0.112287	0.796649	0	0
Asphd1-203	NA	NA	NA	NA	NA	NA
Asphd2-201	-0.0202402	0.0870634	-4.88231	0.000356593	0	-1
Aspm-201	2.39871	9.00939e-15	-0.401413	0.00274779	1	-1
Aspn-202	NA	NA	NA	NA	NA	NA
Asprv1-201	0.0314631	NA	0.182588	NA	NA	NA
Aspscr1-201	0.983155	0.0839307	-0.970656	5.11751e-08	0	-1
Asrgl1-201	-0.0208973	NA	-4.88105	0.000362881	NA	-1
Ass1-201	0.138324	0.979412	-1.57867	0.000345602	0	-1
Aste1-201	0.166713	0.687273	-0.741619	0.125706	0	0
Astl-201	2.77449	9.97488e-11	-0.801791	4.81821e-06	1	-1
Astn1-201	0.00313628	0.399086	-0.973889	0.0346676	0	0
Astn2-201	-0.0155758	NA	-0.290891	NA	NA	NA
Asxl1-201	-0.552531	0.0963371	-0.115627	0.509019	0	0
Asxl2-207	1.14884	0.216491	1.15863	0.000774681	0	1
Asxl3-201	0.288583	0.956993	0.232738	0.556208	0	0
Asz1-201	1.03543	0.0299894	-0.308527	0.037577	0	0
Atad1-203	-3.34683	3.70522e-12	1.40337	3.14904e-32	-1	1
Atad2-201	0.538145	0.44405	0.671111	0.0359527	0	0
Atad2b-201	-0.0832293	0.909171	0.965986	9.71895e-06	0	1
Atad3a-201	0.314766	0.874401	1.13918	2.41408e-08	0	1
Atad5-201	-2.3925	0.0178316	0.713306	0.00995636	0	1
Atat1-212	-1.86334	0.133858	1.32364	6.09943e-13	0	1
Atcay-201	NA	NA	NA	NA	NA	NA
Ate1-201	0.714314	0.454206	0.136077	0.647484	0	0
Atf1-201	1.48087	0.115297	0.881154	0.00018759	0	1
Atf2-201	0.342598	0.702134	1.75191	2.13464e-12	0	1
Atf3-201	0.00588643	NA	-0.28017	0.670378	NA	0
Atf4-201	-0.393374	0.592884	-1.55262	1.91295e-13	0	-1
Atf5-201	-0.305761	NA	-0.117724	0.865352	NA	0
Atf6-201	-2.63059	4.45801e-06	0.787244	0.00574838	-1	1
Atf6b-201	0.643109	0.31875	1.05299	3.83872e-06	0	1
Atf7-210	0.00234307	NA	-0.421879	0.518697	NA	0
Atf7ip-201	-0.270773	0.688332	0.636218	3.0158e-06	0	1
Atf7ip2-201	0.233095	0.898486	-0.23556	0.515793	0	0
Atg10-201	0.0150895	0.945298	0.415764	0.283475	0	0
Atg101-201	0.528931	0.926915	-1.4769	4.52095e-09	0	-1
Atg12-201	0.971082	0.0869942	0.0488215	0.770502	0	0
Atg13-202	0.0606144	0.144809	-2.5105	1.52703e-09	0	-1
Atg14-202	5.00389	0.000328904	0.998304	2.92708e-12	1	1
Atg16l1-201	1.20769	0.0127422	0.603803	0.00160828	0	1
Atg16l2-201	-0.00812339	0.150126	-3.15211	0.00216608	0	-1
Atg2a-201	-0.503407	0.193476	0.362709	0.0528596	0	0
Atg2b-201	0.945689	0.15632	0.520849	0.110553	0	0
Atg3-201	-0.614442	0.467023	1.10398	1.34367e-12	0	1
Atg4a-201	0.128261	0.818245	1.16841	0.00115367	0	1
Atg4a-ps-201	0.0221601	NA	1.14047	0.133356	NA	0
Atg4b-201	-1.46219	0.0427935	-1.93465	3.58556e-33	0	-1
Atg4c-201	0.00449636	NA	-0.162098	0.79044	NA	0
Atg4d-201	-0.011318	NA	-0.118686	NA	NA	NA
Atg5-201	3.33892	5.70868e-06	0.57097	1.17824e-06	1	1
Atg7-201	0.960289	0.487164	-0.472251	0.108113	0	0
Atg9a-208	-1.76533	0.0334084	0.0292712	0.937717	0	0
Atg9b-201	0.257722	0.989874	-0.151281	0.816309	0	0
Atic-201	1.29616	0.152801	0.351803	0.16233	0	0
Atl1-201	0.152672	0.710838	1.45106	2.84364e-36	0	1
Atl2-201	-4.08443	2.85421e-20	1.37494	7.65571e-34	-1	1
Atl3-201	1.29655	0.12563	0.0629364	0.887598	0	0
Atm-206	2.50541	0.0255229	0.461928	0.320955	0	0
Atmin-201	-1.31414	0.00282498	-0.71021	0.00210792	-1	-1
Atn1-201	NA	NA	NA	NA	NA	NA
Atoh1-201	NA	NA	NA	NA	NA	NA
Atoh7-201	NA	NA	NA	NA	NA	NA
Atoh8-201	NA	NA	NA	NA	NA	NA
Atox1-201	1.86007	0.13873	-2.06366	7.23764e-28	0	-1
Atp10a-201	0.588944	0.812277	-0.409889	0.21852	0	0
Atp10b-201	0.497078	0.567701	-0.484103	0.097579	0	0
Atp11a-202	1.01723	0.0390508	1.34865	9.97915e-23	0	1
Atp11b-201	4.24181	0.00405006	0.916	0.00394771	1	1
Atp11c-202	-1.16504	0.0758164	0.795269	0.0112114	0	0
Atp12a-201	-0.0114513	NA	-0.123253	NA	NA	NA
Atp13a1-201	-1.27193	0.0703535	-0.754905	0.00165024	0	-1
Atp13a2-201	-3.73204	0.000572907	-4.10131	1.23838e-07	-1	-1
Atp13a3-202	-0.887784	0.0927474	1.42737	6.93965e-19	0	1
Atp13a4-208	0.00378254	NA	-0.487396	0.461395	NA	0
Atp13a5-201	-0.0112634	NA	-0.11878	NA	NA	NA
Atp1a1-201	0.45591	0.37973	0.0357797	0.906733	0	0
Atp1a2-201	-0.0142368	NA	-0.295695	NA	NA	NA
Atp1a3-201	-0.952453	0.285206	-0.223178	0.57863	0	0
Atp1a4-201	NA	NA	NA	NA	NA	NA
Atp1b1-201	0.0608156	0.981426	-0.175842	0.712913	0	0
Atp1b2-201	NA	NA	NA	NA	NA	NA
Atp1b3-201	0.468076	0.485451	0.928244	3.19785e-06	0	1
Atp1b4-201	NA	NA	NA	NA	NA	NA
Atp23-202	0.227484	0.932313	-0.858008	0.0284273	0	0
Atp2a1-201	NA	NA	NA	NA	NA	NA
Atp2a2-201	1.68754	6.9548e-05	0.9738	2.86845e-14	1	1
Atp2a3-203	0.0207185	0.791158	1.20108	0.0193279	0	0
Atp2b1-201	0.944789	0.0662129	0.815874	6.95612e-06	0	1
Atp2b2-203	-0.0154981	NA	-0.541569	NA	NA	NA
Atp2b3-202	0.697829	0.473482	-1.50994	2.38523e-05	0	-1
Atp2b4-206	2.13904	0.0475545	2.78932	4.09304e-07	0	1
Atp2c1-204	0.268379	0.536872	0.887918	3.16924e-15	0	1
Atp2c2-201	-0.533484	0.410206	-2.50938	2.19847e-29	0	-1
Atp4a-201	-0.00556907	0.274121	-2.28887	0.0119081	0	0
Atp4b-201	-0.0154855	NA	-0.46569	NA	NA	NA
Atp5a1-201	1.68747	0.000284823	-1.0159	7.20535e-08	1	-1
Atp5b-201	1.69122	8.82968e-07	0.605193	3.24888e-06	1	1
Atp5c1-203	0.0636155	0.951003	-1.08413	1.49045e-07	0	-1
Atp5d-203	0.167811	0.307572	-3.65194	1.96204e-20	0	-1
Atp5e-201	0.720224	0.400276	-3.4256	2.47604e-71	0	-1
Atp5g1-201	-2.41278	0.00874709	-3.38172	2.88022e-55	-1	-1
Atp5g2-202	-1.61308	0.03497	-3.70421	1.89955e-77	0	-1
Atp5g3-202	-1.83518	0.071586	-1.82078	1.29271e-09	0	-1
Atp5h-203	3.26116	0.0118862	-3.70812	1.29159e-115	0	-1
Atp5j-201	-0.377949	0.551672	-4.75661	3.82295e-56	0	-1
Atp5j2-202	-1.09001	0.114356	-3.50552	2.03357e-17	0	-1
Atp5k-201	2.35336	0.0670657	-2.49072	1.51939e-42	0	-1
Atp5l-201	0.12149	0.876574	-2.67098	1.03778e-68	0	-1
Atp5md-202	-0.309196	0.274632	-3.78496	2.13814e-53	0	-1
Atp5mpl-203	0.863184	0.280599	-2.5938	4.51202e-59	0	-1
Atp5o-201	0.68304	0.802869	-4.7446	3.00239e-116	0	-1
Atp5pb-201	2.55696	0.0127989	-1.81239	9.46397e-24	0	-1
Atp6ap1-201	1.1354	0.0515762	-0.296497	0.260803	0	0
Atp6ap1l-201	0.0519755	0.183531	-2.44608	0.000457251	0	-1
Atp6ap2-201	1.29468	0.0474675	0.276643	0.317211	0	0
Atp6v0a1-201	1.20407	0.342825	-0.10589	0.797735	0	0
Atp6v0a2-201	-0.179739	0.796319	0.792069	5.19269e-06	0	1
Atp6v0a4-202	3.98803	0.00508884	0.0861376	0.830624	1	0
Atp6v0b-201	0.739579	0.384495	-0.409934	0.0715673	0	0
Atp6v0c-201	-0.739536	0.0825386	-1.79678	1.52424e-25	0	-1
Atp6v0d1-201	1.52364	0.0917752	-1.04856	0.000391723	0	-1
Atp6v0d2-201	0.00456128	NA	-0.375929	0.569658	NA	0
Atp6v0e-202	-0.27896	0.756114	-1.36465	4.76592e-16	0	-1
Atp6v0e2-201	0.578557	0.829965	-0.750972	0.112522	0	0
Atp6v1a-202	4.75163	1.40401e-06	1.17426	3.59703e-07	1	1
Atp6v1b1-201	-0.000313667	NA	NA	NA	NA	NA
Atp6v1b2-201	0.67048	0.0552949	0.178769	0.235458	0	0
Atp6v1c1-201	2.43288	2.0997e-06	0.0531107	0.749918	1	0
Atp6v1c2-208	0.0154507	NA	0.548933	0.400781	NA	0
Atp6v1d-201	1.42346	0.139509	-0.663378	0.000715344	0	-1
Atp6v1e1-201	2.61813	0.00481253	-0.923695	4.18638e-12	1	-1
Atp6v1e2-202	0.00261858	NA	-0.146813	NA	NA	NA
Atp6v1f-201	0.671856	0.491306	-2.90431	3.84171e-32	0	-1
Atp6v1fnb-201	-0.0114513	NA	-0.123253	NA	NA	NA
Atp6v1g1-201	0.518286	0.989874	-3.28545	1.16285e-63	0	-1
Atp6v1g2-201	-0.000868643	NA	-0.465752	0.430793	NA	0
Atp6v1g3-201	NA	NA	NA	NA	NA	NA
Atp6v1h-204	0.348824	0.469194	1.04955	1.32605e-13	0	1
Atp7a-202	1.52798	0.126284	1.16154	3.74874e-05	0	1
Atp7b-201	0.0692765	NA	-0.17167	0.773621	NA	0
Atp8a1-207	0.307196	0.725393	-0.538524	0.120115	0	0
Atp8a2-201	0.468609	0.969685	-2.66467	4.43246e-34	0	-1
Atp8b1-201	0.0065022	NA	-0.0843299	0.899069	NA	0
Atp8b2-210	-0.0131639	NA	-0.168699	NA	NA	NA
Atp8b3-201	NA	NA	NA	NA	NA	NA
Atp8b4-201	0.00929329	NA	0.0701598	0.887502	NA	0
Atp8b5-204	0.00337392	NA	-0.472871	0.472333	NA	0
Atp9a-201	-1.73165	0.00104282	-2.14655	3.88969e-22	-1	-1
Atp9b-212	-0.343772	0.730912	0.329146	0.485798	0	0
Atpaf1-203	0.707756	0.416364	0.236611	0.494562	0	0
Atpaf2-207	0.00908818	0.779535	-0.0132985	0.974959	0	0
Atpif1-201	-0.76141	0.315435	-3.65892	7.8856e-58	0	-1
Atpsckmt-201	0.0585766	0.0759037	-3.56355	8.99235e-17	0	-1
Atr-213	1.84343	0.00402982	-0.177303	0.485259	1	0
Atraid-201	-0.549481	0.0946346	-2.2125	8.91096e-18	0	-1
Atrip-201	0.17377	0.709698	-0.690325	0.133219	0	0
Atrn-201	0.124945	0.878455	-0.488854	0.188033	0	0
Atrnl1-201	-0.362457	0.997426	1.74787	2.52019e-08	0	1
Atrx-202	-0.72411	0.0678851	1.02392	5.75697e-09	0	1
Atxn1-201	0.448057	0.562672	0.61883	0.185173	0	0
Atxn10-201	0.29534	0.963326	-0.89078	0.193424	0	0
Atxn1l-201	0.634227	0.347395	1.75521	2.43296e-05	0	1
Atxn2-201	-0.593536	0.227642	0.823514	2.46046e-06	0	1
Atxn2l-201	-1.84747	4.78855e-12	1.31107	2.04499e-24	-1	1
Atxn3-201	-1.01269	0.258617	0.651431	0.0882391	0	0
Atxn7-201	-0.840079	0.313894	1.37921	1.70778e-05	0	1
Atxn7l1-212	0.920324	0.490154	-0.0695057	0.88491	0	0
Atxn7l2-201	-0.910902	0.267136	-2.05914	0.00020039	0	-1
Atxn7l3-201	NA	NA	NA	NA	NA	NA
Atxn7l3b-201	0.0169393	0.897835	0.833416	0.164288	0	0
AU015836-205	1.36933	4.18872e-06	-0.284356	0.041869	1	0
AU018091-201	0.0984221	0.926074	0.940711	0.0535073	0	0
AU021092-201	-0.0160555	NA	-0.440554	NA	NA	NA
AU022252-203	-0.405624	0.293304	-1.26255	0.0340254	0	0
AU022751-201	-2.01565	8.00921e-10	1.48417	6.5312e-20	-1	1
AU040320-202	-0.206487	0.804796	1.40681	4.64225e-16	0	1
AU041133-202	0.002256	0.429239	-0.964849	0.0881959	0	0
Auh-201	-1.79109	0.00411698	0.321054	0.00625673	-1	1
Aunip-201	-0.898685	0.173392	-0.0532432	0.834922	0	0
Aup1-201	0.0593817	0.122212	-2.6424	4.74261e-08	0	-1
Aurka-201	-1.0921	0.0124186	-0.178661	0.115183	0	0
Aurkaip1-201	0.592196	0.922391	-3.28537	7.87747e-46	0	-1
Aurkb-201	0.409535	0.96967	-1.04148	0.00647906	0	-1
Aurkc-201	-2.74066	1.40404e-15	1.27309	9.30523e-35	-1	1
Auts2-209	1.91467	0.004123	0.798496	0.000195379	1	1
AV320801-201	NA	NA	NA	NA	NA	NA
Aven-201	-1.40676	0.065591	-2.69513	9.29892e-62	0	-1
Avil-201	0.0319773	NA	0.186995	NA	NA	NA
Avl9-201	-0.235587	0.799615	-0.264483	0.643568	0	0
Avp-201	NA	NA	NA	NA	NA	NA
Avpi1-201	-1.67274	0.0365276	-3.88159	4.75753e-20	0	-1
Avpr1a-201	NA	NA	NA	NA	NA	NA
Avpr1b-201	NA	NA	NA	NA	NA	NA
Avpr2-201	NA	NA	NA	NA	NA	NA
AW146154-201	-1.90854	0.0427765	0.736282	0.00148638	0	1
AW209491-201	0.00197292	0.323075	-1.18598	0.00771047	0	-1
AW549877-201	0.356866	0.763896	0.730773	0.124192	0	0
AW551984-201	0.321164	0.92533	-0.852763	0.192511	0	0
AW554918-202	-0.457511	0.563971	1.14564	1.81429e-06	0	1
AW822073-202	0.0399167	NA	0.532156	NA	NA	NA
Awat1-201	0.0319773	NA	0.186995	NA	NA	NA
Awat2-201	-0.0030621	0.0855984	-2.3508	5.08893e-06	0	-1
Axdnd1-211	-0.841474	0.32552	-0.0918131	0.857395	0	0
Axin1-201	0.608194	0.482095	-0.314871	0.29067	0	0
Axin2-201	0.922654	0.0411732	1.16187	5.25101e-10	0	1
Axl-201	0.225038	NA	0.408486	0.468988	NA	0
AY074887-201	-0.0114513	NA	-0.123253	NA	NA	NA
AY358078-201	0.0151629	NA	0.486551	0.448331	NA	0
AY761185-201	NA	NA	NA	NA	NA	NA
Aym1-201	NA	NA	NA	NA	NA	NA
Azgp1-201	-0.00296464	NA	-0.869791	0.186451	NA	0
Azi2-201	-0.404208	0.559883	-0.104159	0.860889	0	0
Azin1-201	0.854029	0.0269757	1.84451	6.25936e-18	0	1
Azin2-201	NA	NA	NA	NA	NA	NA
B020004J07Rik-202	0.00421047	NA	-0.078025	NA	NA	NA
B020011L13Rik-201	-3.09594	0.0229755	1.74629	1.43695e-08	0	1
B020031M17Rik-202	0.0121279	NA	0.196773	0.727825	NA	0
B230118H07Rik-203	-0.00296825	0.0795999	-2.3551	4.29777e-10	0	-1
B230217C12Rik-201	NA	NA	NA	NA	NA	NA
B230219D22Rik-201	0.25231	0.978685	0.130701	0.845919	0	0
B230307C23Rik-202	0.00727552	0.75099	-0.225954	0.714792	0	0
B2m-201	-0.576143	0.188531	-1.13587	4.82442e-05	0	-1
B3galnt1-201	0.387565	0.960723	-1.37512	0.00947758	0	-1
B3galnt2-201	-2.84935	0.00225717	1.25259	2.09561e-11	-1	1
B3galt1-202	NA	NA	NA	NA	NA	NA
B3galt2-201	0.0107936	NA	0.075844	NA	NA	NA
B3galt4-201	-0.0185804	NA	-1.91288	0.0634999	NA	0
B3galt5-202	-0.0186962	NA	NA	NA	NA	NA
B3galt6-201	NA	NA	NA	NA	NA	NA
B3gat1-206	-0.0162435	NA	-0.639675	0.341882	NA	0
B3gat2-201	-0.413759	0.242055	-1.46523	1.75304e-08	0	-1
B3gat3-201	-0.0176524	NA	-1.44801	0.101589	NA	0
B3glct-201	0.836601	0.585895	-1.29343	0.0243505	0	0
B3gnt2-202	-0.952829	0.280336	0.859811	0.000973982	0	1
B3gnt3-201	NA	NA	NA	NA	NA	NA
B3gnt4-201	0.739575	0.416125	1.08997	2.38739e-10	0	1
B3gnt5-207	-0.0186962	NA	NA	NA	NA	NA
B3gnt6-201	NA	NA	NA	NA	NA	NA
B3gnt7-201	0.857349	0.495118	0.402372	0.374105	0	0
B3gnt8-201	-0.927338	0.185674	-2.09235	0.00409573	0	-1
B3gnt9-202	-0.000278894	NA	NA	NA	NA	NA
B3gntl1-202	0.0934954	0.923336	-2.0047	1.22269e-12	0	-1
B430305J03Rik-201	NA	NA	NA	NA	NA	NA
B430306N03Rik-201	NA	NA	NA	NA	NA	NA
B4galnt1-201	NA	NA	NA	NA	NA	NA
B4galnt2-201	0.00493319	NA	-0.337368	0.60836	NA	0
B4galnt3-201	1.87855	0.07248	0.506819	0.243301	0	0
B4galnt4-201	-0.00405898	NA	-1.95259	0.0215098	NA	0
B4galt1-201	0.00724105	NA	-0.0018571	0.995761	NA	0
B4galt2-201	-0.835433	0.288096	-2.71025	2.03575e-29	0	-1
B4galt3-202	0.256129	0.941828	0.247722	0.696898	0	0
B4galt4-201	0.412516	0.9559	-1.15686	5.82336e-16	0	-1
B4galt5-201	4.15792	0.0106323	2.33925	5.37953e-15	0	1
B4galt6-201	0.397883	0.593886	1.30591	4.06479e-20	0	1
B4galt7-201	0.0581014	NA	-0.739481	0.243575	NA	0
B4gat1-201	NA	NA	NA	NA	NA	NA
B630019K06Rik-201	NA	NA	NA	NA	NA	NA
B830017H08Rik-202	NA	NA	NA	NA	NA	NA
B9d1-201	-1.8014	0.0467663	1.35956	2.34995e-22	0	1
B9d2-201	0.00532534	0.573288	-0.553436	0.307335	0	0
Baalc-201	NA	NA	NA	NA	NA	NA
Baat-201	NA	NA	NA	NA	NA	NA
Babam1-201	-3.24467	0.00104282	-2.22808	6.30368e-20	-1	-1
Babam2-209	0.686874	0.68863	-0.102835	0.790101	0	0
Bace1-201	-0.0123221	NA	-0.382647	NA	NA	NA
Bace2-201	-2.83242	0.00926867	-2.77699	3.93825e-14	-1	-1
Bach1-201	0.365941	0.699958	-0.340641	0.34457	0	0
Bach2-202	0.653488	0.786145	-1.14979	4.63656e-10	0	-1
Bad-201	-0.0125755	0.013518	-4.55581	2.47221e-05	0	-1
Bag1-203	-0.00513734	0.0603373	-2.65649	9.43049e-06	0	-1
Bag2-201	-0.0113793	NA	-0.122479	NA	NA	NA
Bag3-201	0.0776278	NA	-0.101409	NA	NA	NA
Bag4-201	-0.561066	0.432488	-1.76696	2.23158e-11	0	-1
Bag5-201	-0.360456	0.698256	0.306794	0.428313	0	0
Bag6-201	0.270465	0.698268	-0.266864	0.292753	0	0
Bahcc1-201	0.0189636	NA	0.60959	0.319491	NA	0
Bahd1-201	-0.0959311	0.930735	0.263741	0.681273	0	0
Baiap2-201	-1.82379	0.146126	1.0184	0.000466038	0	1
Baiap2l1-201	-2.49613	3.35162e-11	-0.0774286	0.643902	-1	0
Baiap2l2-201	-1.25572	0.178337	-0.172802	0.66471	0	0
Baiap3-202	-1.58777	0.104335	-1.49747	0.0150509	0	0
Bak1-202	NA	NA	NA	NA	NA	NA
Bambi-201	-0.020068	NA	-3.87428	0.00598676	NA	-1
Banf1-201	-0.485073	0.342397	-0.670833	1.5226e-08	0	-1
Banf2-201	-0.0113793	NA	-0.122479	NA	NA	NA
Bank1-201	0.889846	0.496232	0.31448	0.326268	0	0
Banp-204	-0.941544	0.0904785	0.986655	2.28376e-15	0	1
Bap1-201	-1.47505	0.0049624	-0.738559	0.00011305	-1	-1
Bard1-201	-1.40035	0.0699241	1.1305	3.39146e-05	0	1
Barhl1-201	0.0118884	NA	0.087917	NA	NA	NA
Barhl2-201	NA	NA	NA	NA	NA	NA
Barx1-201	0.0105193	NA	0.141183	0.808528	NA	0
Barx2-201	-0.635279	0.451805	-0.268852	0.666861	0	0
Basp1-201	-0.00712517	NA	-0.122479	NA	NA	NA
Batf-201	NA	NA	NA	NA	NA	NA
Batf2-201	-0.0114513	NA	-0.123253	NA	NA	NA
Batf3-201	0.163578	0.487435	-2.31729	0.000587917	0	-1
Bax-201	0.35889	0.87761	-1.33518	1.50875e-05	0	-1
Baz1a-205	-1.10097	0.0893139	1.4714	2.37187e-20	0	1
Baz1b-201	0.455728	0.340143	1.19394	1.22507e-11	0	1
Baz2a-208	0.653609	0.131313	1.51651	9.95791e-25	0	1
Baz2b-202	-0.245938	0.704856	0.94044	6.24412e-09	0	1
BB014433-201	NA	NA	NA	NA	NA	NA
BB287469-201	NA	NA	NA	NA	NA	NA
Bbc3-201	-0.0112634	NA	-0.11878	NA	NA	NA
Bbip1-201	0.0191996	0.952085	0.815441	0.0018826	0	1
Bbof1-201	1.11832	0.375687	0.166998	0.70158	0	0
Bbox1-201	-0.0114513	NA	-0.123253	NA	NA	NA
Bbs1-201	0.0115434	NA	0.0884949	NA	NA	NA
Bbs10-201	-0.295481	0.45335	-0.799455	0.0914475	0	0
Bbs12-201	-0.265495	NA	0.300126	0.64454	NA	0
Bbs2-201	0.44668	0.61218	-0.530754	0.103858	0	0
Bbs4-201	-1.10138	0.10941	0.344814	0.00618285	0	1
Bbs5-201	-4.26529	0.00154311	1.79767	1.39951e-15	-1	1
Bbs7-203	-1.13096	0.309851	0.41134	0.16451	0	0
Bbs9-210	0.716348	0.338212	0.407265	0.0398109	0	0
Bbx-208	0.0624494	0.921926	0.772252	0.146958	0	0
BC003965-201	-0.006035	NA	-1.40293	0.0787306	NA	0
BC004004-215	0.169398	0.303762	-3.43181	1.55275e-30	0	-1
BC005537-201	-0.476145	0.578891	-0.218069	0.708977	0	0
BC005624-201	0.0692765	0.97719	-0.907123	9.59762e-07	0	-1
BC016579-201	NA	NA	NA	NA	NA	NA
BC017158-201	-2.05768	0.0254098	-1.1276	0.00852539	0	-1
BC024063-201	0.388967	0.992051	-0.476881	0.126373	0	0
BC024139-201	NA	NA	NA	NA	NA	NA
BC024978-204	0.00381203	0.455382	-0.868543	0.138436	0	0
BC025920-201	-0.369608	0.521147	-0.552531	NA	0	NA
BC028528-202	0.0123323	NA	0.168574	NA	NA	NA
BC029722-201	-0.0016088	NA	-0.476066	0.445238	NA	0
BC030500-201	NA	NA	NA	NA	NA	NA
BC031181-204	-0.479949	0.550963	-2.34502	1.32331e-27	0	-1
BC034090-204	1.04053	0.428728	-0.375085	0.515793	0	0
BC035044-201	-0.0113793	NA	-0.122479	NA	NA	NA
BC035947-201	0.0125444	0.962558	0.279513	0.663108	0	0
BC048403-201	-2.47321	0.0175196	0.666887	0.000364239	0	1
BC048507-201	NA	NA	NA	NA	NA	NA
BC048562-201	-0.0154476	NA	-0.458992	NA	NA	NA
BC048671-201	NA	NA	NA	NA	NA	NA
BC048679-201	NA	NA	NA	NA	NA	NA
BC049352-203	-0.00169412	0.353125	-1.49319	0.0418588	0	0
BC049715-203	0.0323308	NA	0.189185	NA	NA	NA
BC049762-202	0.00268798	NA	-0.161995	0.777003	NA	0
BC051019-202	-0.4608	0.602797	2.06722	3.92158e-13	0	1
BC051142-201	-0.0112634	NA	-0.11878	NA	NA	NA
BC051665-201	-0.0189354	NA	-3.1735	0.0165102	NA	0
BC052040-201	0.554816	0.767514	0.209632	0.546847	0	0
BC053393-201	NA	NA	NA	NA	NA	NA
BC055324-201	-0.149154	0.865195	-2.70412	3.52265e-27	0	-1
BC061212-201	NA	NA	NA	NA	NA	NA
BC061237-201	NA	NA	NA	NA	NA	NA
BC067074-203	-1.62254	0.0603815	0.330075	0.235833	0	0
BC080695-201	-0.00475073	NA	-0.118686	NA	NA	NA
BC107364-201	0.0205964	NA	0.520534	0.327405	NA	0
BC147527-202	0.00909088	NA	-0.0893961	0.894871	NA	0
Bcam-201	NA	NA	NA	NA	NA	NA
Bcan-201	0.0319773	NA	0.186995	NA	NA	NA
Bcap29-202	2.80555	0.0441917	-0.927003	0.00583905	0	-1
Bcap31-201	-0.723733	0.322702	-0.507513	0.000163439	0	-1
Bcar1-201	0.256971	0.768349	-0.371365	0.158212	0	0
[truncated: 19,569 more rows]

## Sheet: MII_to_1cell
transcript	TE_log2FoldChange	TE_padj	RNA_log2FoldChange	RNA_padj	TE_significance	RNA_significance
0610009B22Rik-202	-0.336854	0.142158	-1.39608	0.00173783	0	-1
0610010F05Rik-201	0.31596	NA	-0.0252491	0.902648	NA	0
0610010K14Rik-204	0.000498665	NA	-0.0496618	NA	NA	NA
0610012G03Rik-201	-5.60516	2.82583e-06	-1.14319	0.0179793	-1	0
0610030E20Rik-201	0.00612617	NA	0.0615096	NA	NA	NA
0610040J01Rik-201	-0.300314	NA	-0.505701	0.121914	NA	0
1110002E22Rik-201	NA	NA	NA	NA	NA	NA
1110004F10Rik-201	-0.319453	0.366128	-0.0313517	0.895078	0	0
1110008P14Rik-201	0.00146834	NA	-0.149629	NA	NA	NA
1110012L19Rik-201	0.00209168	0.593017	-0.840223	0.0100766	0	0
1110017D15Rik-201	NA	NA	NA	NA	NA	NA
1110025L11Rik-201	NA	NA	NA	NA	NA	NA
1110032A03Rik-201	0.000446381	NA	-0.0655076	NA	NA	NA
1110032F04Rik-201	-6.86041e-05	NA	NA	NA	NA	NA
1110038F14Rik-201	-0.249461	0.417648	-0.129719	0.569763	0	0
1110051M20Rik-203	0.0935492	NA	0.0328506	0.897334	NA	0
1110057P08Rik-201	NA	NA	NA	NA	NA	NA
1110059E24Rik-201	0.00245108	0.847966	-0.095971	0.682875	0	0
1110059G10Rik-201	-1.7167	0.0434114	0.598247	0.0188623	0	0
1110065P20Rik-201	-0.00201038	NA	0.0369061	NA	NA	NA
1190005I06Rik-203	NA	NA	NA	NA	NA	NA
1190007I07Rik-201	-0.472452	0.307126	0.107383	0.664387	0	0
1300017J02Rik-201	0.0100547	NA	0.0100582	NA	NA	NA
1500009C09Rik-202	0.00409724	NA	0.00586338	NA	NA	NA
1500009L16Rik-201	0.00868347	NA	0.0068717	NA	NA	NA
1500011B03Rik-202	0.369849	0.384725	-0.0622176	0.811105	0	0
1520401A03Rik-205	NA	NA	NA	NA	NA	NA
1600012H06Rik-202	0.00696033	NA	0.0294214	NA	NA	NA
1600014C10Rik-202	NA	NA	NA	NA	NA	NA
1600014C23Rik-201	NA	NA	NA	NA	NA	NA
1700001C19Rik-201	NA	NA	NA	NA	NA	NA
1700001F09Rik-201	0.00837136	NA	0.00653852	NA	NA	NA
1700001J03Rik-201	NA	NA	NA	NA	NA	NA
1700001K19Rik-201	NA	NA	NA	NA	NA	NA
1700001L19Rik-201	-1.10472e-05	NA	-0.0800924	NA	NA	NA
1700001O22Rik-201	NA	NA	NA	NA	NA	NA
1700001P01Rik-201	NA	NA	NA	NA	NA	NA
1700003E16Rik-201	NA	NA	NA	NA	NA	NA
1700003F12Rik-201	NA	NA	NA	NA	NA	NA
1700003H04Rik-203	NA	NA	NA	NA	NA	NA
1700006A11Rik-201	NA	NA	NA	NA	NA	NA
1700007K13Rik-201	-0.00339221	NA	-0.00670073	NA	NA	NA
1700008O03Rik-201	NA	NA	NA	NA	NA	NA
1700008P02Rik-201	NA	NA	NA	NA	NA	NA
1700009N14Rik-201	NA	NA	NA	NA	NA	NA
1700010B08Rik-201	0.00372009	NA	0.00607963	NA	NA	NA
1700010I14Rik-203	0.179174	0.740226	0.0709172	0.785739	0	0
1700011L22Rik-201	NA	NA	NA	NA	NA	NA
1700011M02Rik-201	NA	NA	NA	NA	NA	NA
1700012A03Rik-201	0.002533	NA	0.000142669	NA	NA	NA
1700012B07Rik-202	NA	NA	NA	NA	NA	NA
1700012B09Rik-201	NA	NA	NA	NA	NA	NA
1700012P22Rik-201	NA	NA	NA	NA	NA	NA
1700013F07Rik-201	NA	NA	NA	NA	NA	NA
1700013G24Rik-201	NA	NA	NA	NA	NA	NA
1700013H16Rik-201	NA	NA	NA	NA	NA	NA
1700014D04Rik-203	NA	NA	NA	NA	NA	NA
1700015F17Rik-201	0.00228202	NA	-5.99642e-05	NA	NA	NA
1700015G11Rik-201	0.00359821	NA	0.00824192	NA	NA	NA
1700016C15Rik-201	NA	NA	NA	NA	NA	NA
1700016D06Rik-201	NA	NA	NA	NA	NA	NA
1700016H13Rik-202	0.00217037	NA	-0.0462987	NA	NA	NA
1700016K19Rik-201	0.00342482	NA	0.00681969	NA	NA	NA
1700017B05Rik-201	0.257135	0.591033	0.0427848	0.843663	0	0
1700017N19Rik-207	NA	NA	NA	NA	NA	NA
1700018B08Rik-201	0.00164584	NA	-0.377118	0.146063	NA	0
1700018F24Rik-201	NA	NA	NA	NA	NA	NA
1700018G05Rik-201	NA	NA	NA	NA	NA	NA
1700019A02Rik-201	NA	NA	NA	NA	NA	NA
1700019D03Rik-201	0.00346417	NA	-0.0018548	NA	NA	NA
1700019N19Rik-201	NA	NA	NA	NA	NA	NA
1700020A23Rik-201	NA	NA	NA	NA	NA	NA
1700020D05Rik-201	NA	NA	NA	NA	NA	NA
1700020L24Rik-201	NA	NA	NA	NA	NA	NA
1700020N01Rik-201	-0.00342584	NA	-0.0068449	NA	NA	NA
1700020N15Rik-201	NA	NA	NA	NA	NA	NA
1700021F07Rik-201	0.000714497	NA	-0.0312481	NA	NA	NA
1700022I11Rik-201	NA	NA	NA	NA	NA	NA
1700024B05Rik-201	-0.112608	NA	-0.0501872	0.840636	NA	0
1700024G13Rik-201	NA	NA	NA	NA	NA	NA
1700025B11Rik-201	NA	NA	NA	NA	NA	NA
1700025C18Rik-201	NA	NA	NA	NA	NA	NA
1700025G04Rik-201	0.00462034	NA	0.057893	0.755698	NA	0
1700028J19Rik-201	0.00179784	NA	-0.0978328	NA	NA	NA
1700028K03Rik-206	-1.73801	0.0916732	0.0456817	0.863676	0	0
1700028P14Rik-201	0.00433914	NA	0.0169846	NA	NA	NA
1700029F12Rik-201	0.00115135	NA	-0.559869	0.108514	NA	0
1700029H14Rik-205	NA	NA	NA	NA	NA	NA
1700029I15Rik-201	NA	NA	NA	NA	NA	NA
1700029J07Rik-201	0.000144815	NA	-0.0148832	NA	NA	NA
1700029P11Rik-201	-0.248337	0.52079	0.4008	0.158485	0	0
1700030J22Rik-201	0.280399	0.496264	0.0327204	0.902984	0	0
1700030K09Rik-201	-2.77602	0.0204032	-0.317939	0.208873	0	0
1700031F05Rik-201	4.40231e-08	NA	-0.0181758	NA	NA	NA
1700031L13Rik-204	NA	NA	NA	NA	NA	NA
1700034E13Rik-202	NA	NA	NA	NA	NA	NA
1700034I23Rik-201	NA	NA	NA	NA	NA	NA
1700034J05Rik-201	NA	NA	NA	NA	NA	NA
1700037C18Rik-202	NA	NA	NA	NA	NA	NA
1700037H04Rik-202	0.00357441	NA	-0.0277635	0.907888	NA	0
1700040F15Rik-201	NA	NA	NA	NA	NA	NA
1700042G07Rik-201	NA	NA	NA	NA	NA	NA
1700049E17Rik1-201	NA	NA	NA	NA	NA	NA
1700049E17Rik2-202	NA	NA	NA	NA	NA	NA
1700056E22Rik-201	-0.59837	NA	-0.0178229	NA	NA	NA
1700057G04Rik-201	NA	NA	NA	NA	NA	NA
1700064H15Rik-201	-0.00339221	NA	-0.00670073	NA	NA	NA
1700066B19Rik-201	NA	NA	NA	NA	NA	NA
1700066M21Rik-201	-0.518913	0.325403	-0.120212	0.593579	0	0
1700067K01Rik-201	-0.318606	0.531494	-0.234469	0.294021	0	0
1700067P10Rik-201	NA	NA	NA	NA	NA	NA
1700069L16Rik-203	-0.00342584	NA	-0.0068449	NA	NA	NA
1700074P13Rik-201	NA	NA	NA	NA	NA	NA
1700080O16Rik-201	NA	NA	NA	NA	NA	NA
1700084M14Rik-201	0.00277476	NA	0.000256528	NA	NA	NA
1700086D15Rik-201	-0.000127121	NA	NA	NA	NA	NA
1700088E04Rik-212	-0.00444551	NA	-0.0185144	NA	NA	NA
1700092M07Rik-201	NA	NA	NA	NA	NA	NA
1700093K21Rik-204	0.00300186	NA	-0.00923273	NA	NA	NA
1700094D03Rik-202	NA	NA	NA	NA	NA	NA
1700102P08Rik-201	0.00139935	NA	-0.00547154	NA	NA	NA
1700109H08Rik-201	-0.00339221	NA	-0.00670073	NA	NA	NA
1700113H08Rik-201	NA	NA	NA	NA	NA	NA
1700122O11Rik-201	NA	NA	NA	NA	NA	NA
1700123K08Rik-201	NA	NA	NA	NA	NA	NA
1700123L14Rik-201	NA	NA	NA	NA	NA	NA
1700123O20Rik-201	0.00296903	NA	0.000607901	NA	NA	NA
1700125H20Rik-201	0.0100547	NA	0.0100582	NA	NA	NA
1700129C05Rik-201	NA	NA	NA	NA	NA	NA
1810009A15Rik-201	0.0046001	NA	0.000252838	NA	NA	NA
1810009J06Rik-201	NA	NA	NA	NA	NA	NA
1810010H24Rik-201	0.00394833	NA	0.037091	NA	NA	NA
1810013L24Rik-201	0.135463	0.812842	-0.0453845	0.861214	0	0
1810020O05Rik-202	0.00409724	NA	0.00586338	NA	NA	NA
1810024B03Rik-201	NA	NA	NA	NA	NA	NA
1810030O07Rik-201	0.00993343	NA	0.0103005	NA	NA	NA
1810037I17Rik-201	-1.17238	0.12711	0.0115386	0.966062	0	0
1810046K07Rik-203	0.00109755	NA	-0.0455244	NA	NA	NA
1810055G02Rik-206	-0.247594	NA	-0.274122	0.138444	NA	0
1810058I24Rik-203	0.0727434	0.938241	-0.273446	0.266589	0	0
1810062G17Rik-201	0.00424174	NA	0.0205485	NA	NA	NA
1810065E05Rik-201	-0.00393694	NA	-0.00862082	NA	NA	NA
2010003K11Rik-201	NA	NA	NA	NA	NA	NA
2010106E10Rik-202	-0.000407437	NA	-0.0130215	NA	NA	NA
2010109A12Rik-201	0.00482107	NA	0.0228014	NA	NA	NA
2010300C02Rik-203	0.00561393	NA	0.0274026	NA	NA	NA
2010315B03Rik-202	0.0793738	NA	-0.0697981	0.742093	NA	0
2200002D01Rik-201	-0.00459543	NA	-0.0172566	NA	NA	NA
2200002J24Rik-201	-0.00342584	NA	-0.0068449	NA	NA	NA
2210010C04Rik-201	0.00863478	NA	0.00677991	NA	NA	NA
2210016F16Rik-201	-0.266959	NA	-0.0150576	NA	NA	NA
2210016L21Rik-201	0.0856863	NA	0.00710322	NA	NA	NA
2210017I01Rik-201	NA	NA	NA	NA	NA	NA
2210407C18Rik-202	NA	NA	NA	NA	NA	NA
2210408I21Rik-201	-0.0871208	0.924278	0.36917	0.147602	0	0
2210418O10Rik-201	NA	NA	NA	NA	NA	NA
2300002M23Rik-201	0.0928283	0.866017	-0.0400335	0.869731	0	0
2300003K06Rik-201	NA	NA	NA	NA	NA	NA
2300009A05Rik-201	-0.0744201	NA	-0.00579732	NA	NA	NA
2310002L09Rik-201	-0.00338259	NA	-0.00675296	NA	NA	NA
2310009B15Rik-201	0.00601831	NA	0.0335773	NA	NA	NA
2310011J03Rik-201	-0.221862	NA	-0.0482891	NA	NA	NA
2310022A10Rik-201	1.05891	0.127283	0.0199538	0.937601	0	0
2310022B05Rik-201	-0.539083	0.201578	0.0380258	NA	0	NA
2310030G06Rik-203	NA	NA	NA	NA	NA	NA
2310033P09Rik-201	-0.02023	0.934788	0.0158053	0.955342	0	0
2310034C09Rik-201	NA	NA	NA	NA	NA	NA
2310034G01Rik-201	0.00863478	NA	0.00677991	NA	NA	NA
2310039H08Rik-201	-0.0816205	NA	-0.0291588	NA	NA	NA
2310046K23Rik-201	NA	NA	NA	NA	NA	NA
2310050C09Rik-201	NA	NA	NA	NA	NA	NA
2310057J18Rik-201	NA	NA	NA	NA	NA	NA
2310057M21Rik-201	-0.378753	0.430468	0.155218	0.509919	0	0
2310057N15Rik-201	NA	NA	NA	NA	NA	NA
2310061I04Rik-204	0.949855	0.160859	-0.242223	0.221196	0	0
2310061N02Rik-201	NA	NA	NA	NA	NA	NA
2310079G19Rik-201	-0.0034049	NA	-0.00680309	NA	NA	NA
2410002F23Rik-202	0.0521163	NA	-0.0463695	NA	NA	NA
2410004B18Rik-201	0.003472	0.826783	-0.128389	0.577	0	0
2410004P03Rik-201	NA	NA	NA	NA	NA	NA
2410131K14Rik-201	-0.31762	NA	0.0189439	NA	NA	NA
2410137M14Rik-201	0.035847	NA	0.019883	NA	NA	NA
2410141K09Rik-202	-0.106379	0.729927	-0.0149517	0.956889	0	0
2510002D24Rik-201	NA	NA	NA	NA	NA	NA
2510009E07Rik-201	NA	NA	NA	NA	NA	NA
2510039O18Rik-201	-0.118636	NA	0.00162671	NA	NA	NA
2610001J05Rik-201	0.0620528	0.907486	0.103646	0.671519	0	0
2610002M06Rik-201	-0.17398	NA	-0.0228612	NA	NA	NA
2610008E11Rik-201	0.00252263	NA	0.000129905	NA	NA	NA
2610021A01Rik-201	2.67998	0.0567823	-0.0289711	0.910704	0	0
2610028H24Rik-201	NA	NA	NA	NA	NA	NA
2610042L04Rik-202	NA	NA	NA	NA	NA	NA
2610044O15Rik8-202	0.139146	NA	-0.0187902	NA	NA	NA
2610301B20Rik-201	NA	NA	NA	NA	NA	NA
2610318N02Rik-201	NA	NA	NA	NA	NA	NA
2610507B11Rik-201	-0.45344	0.276407	0.136426	0.470538	0	0
2610528A11Rik-201	NA	NA	NA	NA	NA	NA
2610528J11Rik-201	0.00507503	NA	0.0277657	NA	NA	NA
2700049A03Rik-203	-0.102632	0.820652	0.0981612	0.642846	0	0
2700062C07Rik-201	-0.238014	0.603001	-0.236929	0.253229	0	0
2700081O15Rik-202	NA	NA	NA	NA	NA	NA
2700097O09Rik-201	0.00170953	NA	-0.11278	0.356785	NA	0
2810004N23Rik-201	0.0337893	0.990843	-0.084149	0.691086	0	0
2810006K23Rik-201	0.0013616	NA	-0.0458058	NA	NA	NA
2810021J22Rik-201	0.00241367	NA	-0.019073	NA	NA	NA
2810408A11Rik-203	NA	NA	NA	NA	NA	NA
2810459M11Rik-202	NA	NA	NA	NA	NA	NA
2900026A02Rik-201	-0.252707	NA	-6.0225e-05	NA	NA	NA
2900092C05Rik-201	0.00993343	NA	0.0103005	NA	NA	NA
3110001I22Rik-201	-0.26233	0.55118	0.0152056	0.956889	0	0
3110009E18Rik-203	-0.149979	0.739773	0.198717	0.324519	0	0
3110021N24Rik-201	NA	NA	NA	NA	NA	NA
3110040M04Rik-201	-0.00342584	NA	-0.0068449	NA	NA	NA
3110040N11Rik-201	-2.6413	0.0602062	-0.0166051	0.945165	0	0
3110082I17Rik-201	0.0120559	0.984293	-0.0129055	0.96512	0	0
3110082J24Rik-202	NA	NA	NA	NA	NA	NA
3300002I08Rik-201	-0.000801887	NA	-0.122362	NA	NA	NA
3425401B19Rik-201	NA	NA	NA	NA	NA	NA
3830403N18Rik-201	NA	NA	NA	NA	NA	NA
3830406C13Rik-202	-0.227006	NA	-0.0560201	0.751274	NA	0
3830417A13Rik-201	NA	NA	NA	NA	NA	NA
4430402I18Rik-205	0.00383889	NA	0.0098007	NA	NA	NA
4632433K11Rik-201	NA	NA	NA	NA	NA	NA
4833420G17Rik-203	0.901887	0.0847024	0.00742145	0.981546	0	0
4833427G06Rik-201	NA	NA	NA	NA	NA	NA
4833439L19Rik-201	0.258667	NA	-0.00306122	NA	NA	NA
4921504E06Rik-201	NA	NA	NA	NA	NA	NA
4921507P07Rik-201	0.00241625	NA	3.02668e-05	NA	NA	NA
4921509C19Rik-201	0.00592318	NA	0.0197109	NA	NA	NA
4921511C20Rik-201	NA	NA	NA	NA	NA	NA
4921517D22Rik-201	0.0100952	NA	0.00878665	NA	NA	NA
4921524J17Rik-201	-0.0980953	0.865854	0.0956943	0.683033	0	0
4921524L21Rik-201	NA	NA	NA	NA	NA	NA
4921536K21Rik-201	-0.114291	NA	-0.0672393	0.732591	NA	0
4921539E11Rik-201	NA	NA	NA	NA	NA	NA
4930402F06Rik-202	NA	NA	NA	NA	NA	NA
4930402H24Rik-201	-0.348512	0.438881	-0.0213936	0.939785	0	0
4930402K13Rik-201	NA	NA	NA	NA	NA	NA
4930404H24Rik-201	NA	NA	NA	NA	NA	NA
4930404N11Rik-201	-0.00342584	NA	-0.0068449	NA	NA	NA
4930407I10Rik-201	NA	NA	NA	NA	NA	NA
4930412O13Rik-201	NA	NA	NA	NA	NA	NA
4930415L06Rik-201	NA	NA	NA	NA	NA	NA
4930415O20Rik-201	NA	NA	NA	NA	NA	NA
4930430F08Rik-201	-0.00342584	NA	-0.0068449	NA	NA	NA
4930432K21Rik-202	-1.06379	0.0922377	-0.147207	0.387719	0	0
4930432M17Rik-202	NA	NA	NA	NA	NA	NA
4930433I11Rik-201	-0.000128571	NA	NA	NA	NA	NA
4930438A08Rik-201	NA	NA	NA	NA	NA	NA
4930444G20Rik-201	NA	NA	NA	NA	NA	NA
4930444P10Rik-202	0.00837136	NA	0.00653852	NA	NA	NA
4930447A16Rik-201	0.00342473	NA	0.00041584	NA	NA	NA
4930447C04Rik-201	0.00493591	NA	0.0109067	NA	NA	NA
4930447F04Rik-201	NA	NA	NA	NA	NA	NA
4930449I24Rik-201	NA	NA	NA	NA	NA	NA
4930451I11Rik-201	-0.432022	NA	-1.14915	0.0145541	NA	0
4930452B06Rik-201	0.00375493	NA	-0.0118451	0.956889	NA	0
4930453N24Rik-201	-0.115261	0.63627	-0.136059	0.566947	0	0
4930455H04Rik-201	NA	NA	NA	NA	NA	NA
4930467E23Rik-201	NA	NA	NA	NA	NA	NA
4930469K13Rik-202	0.00315749	0.801253	-0.134996	0.538523	0	0
4930470P17Rik-201	0.00083451	NA	-0.0122621	NA	NA	NA
4930474N05Rik-203	NA	NA	NA	NA	NA	NA
4930480E11Rik-201	NA	NA	NA	NA	NA	NA
4930486L24Rik-201	NA	NA	NA	NA	NA	NA
4930503B20Rik-201	NA	NA	NA	NA	NA	NA
4930503E14Rik-201	-0.0034049	NA	-0.00680309	NA	NA	NA
4930503L19Rik-201	0.12952	0.771635	-0.017063	0.936262	0	0
4930505A04Rik-201	0.00111018	NA	-0.00584184	NA	NA	NA
4930512M02Rik-201	0.036157	0.903042	0.00773811	NA	0	NA
4930513O06Rik-201	NA	NA	NA	NA	NA	NA
4930516K23Rik-201	NA	NA	NA	NA	NA	NA
4930519G04Rik-201	NA	NA	NA	NA	NA	NA
4930522H14Rik-202	0.103087	0.825828	0.154338	0.511807	0	0
4930522L14Rik-202	-0.347128	0.451212	0.140892	0.494536	0	0
4930523C07Rik-203	-0.00509078	NA	NA	NA	NA	NA
4930524B15Rik-201	-0.00339221	NA	-0.00670073	NA	NA	NA
4930544D05Rik-203	NA	NA	NA	NA	NA	NA
4930544G11Rik-201	-0.0289471	NA	-0.00670073	NA	NA	NA
4930548H24Rik-201	0.00351077	NA	0.00624215	NA	NA	NA
4930550C14Rik-201	-1.81288	0.0590538	0.00654812	0.98417	0	0
4930550L24Rik-202	-0.097765	NA	0.00671586	NA	NA	NA
4930555G01Rik-201	NA	NA	NA	NA	NA	NA
4930556J24Rik-201	0.00305373	NA	-0.0110186	NA	NA	NA
4930558C23Rik-201	-0.00048118	NA	-0.0620597	NA	NA	NA
4930558K02Rik-202	0.00168758	NA	-0.0101129	NA	NA	NA
4930562C15Rik-201	-0.0273567	0.958342	-0.0088853	NA	0	NA
4930563E22Rik-201	NA	NA	NA	NA	NA	NA
4930563M21Rik-201	NA	NA	NA	NA	NA	NA
4930564D02Rik-201	-0.00338259	NA	-0.00675296	NA	NA	NA
4930568D16Rik-201	-0.000468935	NA	-0.0614878	NA	NA	NA
4930572O03Rik-201	NA	NA	NA	NA	NA	NA
4930578G10Rik-202	NA	NA	NA	NA	NA	NA
4930578I06Rik-201	NA	NA	NA	NA	NA	NA
4930579F01Rik-203	NA	NA	NA	NA	NA	NA
4930579G24Rik-201	0.002533	NA	0.000142669	NA	NA	NA
4930583I09Rik-201	0.00434053	NA	0.0314174	NA	NA	NA
4930590J08Rik-203	NA	NA	NA	NA	NA	NA
4930595D18Rik-201	NA	NA	NA	NA	NA	NA
4930595M18Rik-201	0.00320447	NA	0.00314373	NA	NA	NA
4930596D02Rik-201	NA	NA	NA	NA	NA	NA
4931400O07Rik-201	NA	NA	NA	NA	NA	NA
4931406B18Rik-201	NA	NA	NA	NA	NA	NA
4931406C07Rik-203	0.357838	0.481148	0.0888368	0.71505	0	0
4931406P16Rik-202	0.520605	0.305963	-0.00704102	0.982407	0	0
4931408C20Rik-201	-0.0034049	NA	-0.00680309	NA	NA	NA
4931414P19Rik-201	0.00476159	NA	0.0363291	NA	NA	NA
4931417E11Rik-201	NA	NA	NA	NA	NA	NA
4931422A03Rik-201	NA	NA	NA	NA	NA	NA
4931428F04Rik-202	0.000449072	NA	-0.0298021	NA	NA	NA
4931428L18Rik-207	0.00229463	NA	-0.000162137	NA	NA	NA
4931429L15Rik-201	NA	NA	NA	NA	NA	NA
4932411N23Rik-201	0.00856546	NA	0.0066853	NA	NA	NA
4932414N04Rik-204	-0.00393021	NA	-0.0100842	NA	NA	NA
4932415D10Rik-202	0.00160293	NA	-0.0365199	NA	NA	NA
4932429P05Rik-201	NA	NA	NA	NA	NA	NA
4932438A13Rik-201	0.016373	0.981026	0.0176666	0.948078	0	0
4932438H23Rik-201	0.00122056	NA	-0.0323807	NA	NA	NA
4933400A11Rik-201	NA	NA	NA	NA	NA	NA
4933402D24Rik-201	NA	NA	NA	NA	NA	NA
4933402E13Rik-201	NA	NA	NA	NA	NA	NA
4933402J07Rik-201	NA	NA	NA	NA	NA	NA
4933402N03Rik-201	NA	NA	NA	NA	NA	NA
4933402N22Rik-202	-0.00339221	NA	-0.00670073	NA	NA	NA
4933403O08Rik-202	NA	NA	NA	NA	NA	NA
4933405L10Rik-201	0.0027285	NA	0.000734364	NA	NA	NA
4933405O20Rik-201	0.00190815	NA	-0.00587157	NA	NA	NA
4933407L21Rik-201	NA	NA	NA	NA	NA	NA
4933409G03Rik-201	NA	NA	NA	NA	NA	NA
4933411K16Rik-201	NA	NA	NA	NA	NA	NA
4933412E24Rik-201	NA	NA	NA	NA	NA	NA
4933414I15Rik-201	NA	NA	NA	NA	NA	NA
4933417A18Rik-201	NA	NA	NA	NA	NA	NA
4933421I07Rik-201	NA	NA	NA	NA	NA	NA
4933424G06Rik-204	0.00219951	NA	-0.0336333	NA	NA	NA
4933427D14Rik-208	NA	NA	NA	NA	NA	NA
4933428G20Rik-201	NA	NA	NA	NA	NA	NA
4933428M09Rik-201	NA	NA	NA	NA	NA	NA
4933430I17Rik-201	-0.00421216	NA	-0.0174406	NA	NA	NA
4933434E20Rik-205	NA	NA	NA	NA	NA	NA
4933434E20Rik-211	NA	NA	NA	NA	NA	NA
4933436I01Rik-201	NA	NA	NA	NA	NA	NA
5031410I06Rik-201	NA	NA	NA	NA	NA	NA
5031439G07Rik-201	0.108848	NA	0.0468083	NA	NA	NA
5330417C22Rik-202	-0.00390853	NA	-0.0102999	NA	NA	NA
5430401F13Rik-202	NA	NA	NA	NA	NA	NA
5430402E10Rik-201	NA	NA	NA	NA	NA	NA
5430403G16Rik-201	0.00383404	NA	-0.0236392	0.921089	NA	0
5430427O19Rik-201	0.00868347	NA	0.0068717	NA	NA	NA
5530400C23Rik-201	NA	NA	NA	NA	NA	NA
5530401A14Rik-201	NA	NA	NA	NA	NA	NA
5730409E04Rik-201	NA	NA	NA	NA	NA	NA
5730455P16Rik-201	0.00159104	NA	-0.0190192	NA	NA	NA
5730480H06Rik-205	-0.544698	0.149569	0.213027	0.138141	0	0
5730507C01Rik-201	0.169927	0.77896	-0.033325	0.901919	0	0
5730522E02Rik-201	0.00863478	NA	0.00677991	NA	NA	NA
5830411N06Rik-203	NA	NA	NA	NA	NA	NA
6030458C11Rik-201	0.499183	0.324269	-0.379641	0.0692604	0	0
6030468B19Rik-201	NA	NA	NA	NA	NA	NA
6030498E09Rik-201	-0.00529435	NA	NA	NA	NA	NA
6330403K07Rik-202	-0.00389799	NA	-0.0099573	NA	NA	NA
6330409D20Rik-201	NA	NA	NA	NA	NA	NA
6430548M08Rik-201	-0.0180787	NA	-0.00264563	NA	NA	NA
6430550D23Rik-201	0.00998683	NA	0.0105501	NA	NA	NA
6430571L13Rik-201	NA	NA	NA	NA	NA	NA
6430628N08Rik-201	-0.00339221	NA	-0.00670073	NA	NA	NA
6720489N17Rik-202	0.00408138	NA	0.0218689	0.931686	NA	0
6820408C15Rik-201	0.00332555	NA	0.00703522	NA	NA	NA
7420426K07Rik-201	-0.524448	0.192839	-0.125155	0.566947	0	0
7530416G11Rik-201	NA	NA	NA	NA	NA	NA
8030462N17Rik-201	0.0308103	0.957688	0.0500875	0.855203	0	0
8030474K03Rik-202	-0.00342584	NA	-0.0068449	NA	NA	NA
9030025P20Rik-201	NA	NA	NA	NA	NA	NA
9030624G23Rik-201	0.00439061	0.948525	0.0250519	0.92797	0	0
9130008F23Rik-201	NA	NA	NA	NA	NA	NA
9130019O22Rik-201	0.00107498	NA	-0.00482933	NA	NA	NA
9130023H24Rik-201	-0.00847108	NA	0.00100971	NA	NA	NA
9130230L23Rik-203	NA	NA	NA	NA	NA	NA
9130401M01Rik-201	0.0217019	NA	-0.0128138	NA	NA	NA
9130409I23Rik-201	-0.440272	0.381228	0.0785937	0.758464	0	0
9230102O04Rik-201	NA	NA	NA	NA	NA	NA
9230112D13Rik-201	NA	NA	NA	NA	NA	NA
9330159F19Rik-201	NA	NA	NA	NA	NA	NA
9330182L06Rik-201	0.309249	0.543363	0.735347	0.0420308	0	0
9330182O14Rik-202	NA	NA	NA	NA	NA	NA
9430015G10Rik-208	0.00532549	NA	0.0936122	NA	NA	NA
9430038I01Rik-201	-0.633978	0.193546	0.311618	0.108783	0	0
9430069I07Rik-202	NA	NA	NA	NA	NA	NA
9530002B09Rik-201	NA	NA	NA	NA	NA	NA
9530003J23Rik-201	NA	NA	NA	NA	NA	NA
9530053A07Rik-201	NA	NA	NA	NA	NA	NA
9530068E07Rik-201	-0.8161	0.0378328	0.0653451	0.799654	0	0
9530077C05Rik-201	-0.00393694	NA	-0.00862082	NA	NA	NA
9630041A04Rik-201	NA	NA	NA	NA	NA	NA
9830107B12Rik-201	NA	NA	NA	NA	NA	NA
9930012K11Rik-201	-0.112353	NA	-0.0671224	NA	NA	NA
9930021J03Rik-204	0.00545714	NA	0.0259295	NA	NA	NA
9930022D16Rik-201	NA	NA	NA	NA	NA	NA
9930104L06Rik-201	0.00414816	NA	0.0117295	NA	NA	NA
9930111J21Rik1-202	NA	NA	NA	NA	NA	NA
9930111J21Rik2-202	NA	NA	NA	NA	NA	NA
a-201	NA	NA	NA	NA	NA	NA
A030003K21Rik-201	0.00837136	NA	0.00653852	NA	NA	NA
A030005K14Rik-201	NA	NA	NA	NA	NA	NA
A030005L19Rik-201	NA	NA	NA	NA	NA	NA
A030014E15Rik-201	0.00233983	NA	0.0068717	NA	NA	NA
A130010J15Rik-203	0.00183407	NA	-0.00612603	NA	NA	NA
A1bg-201	0.446023	0.298324	-0.164623	0.334213	0	0
A1cf-201	NA	NA	NA	NA	NA	NA
A230072I06Rik-201	NA	NA	NA	NA	NA	NA
A26c3-201	NA	NA	NA	NA	NA	NA
A2m-201	NA	NA	NA	NA	NA	NA
A2ml1-201	-0.106779	NA	-0.0184086	0.933629	NA	0
A330070K13Rik-201	NA	NA	NA	NA	NA	NA
A3galt2-201	NA	NA	NA	NA	NA	NA
A430005L14Rik-201	-1.89627	0.0136274	-0.227783	0.333554	0	0
A430033K04Rik-202	-0.54989	0.160949	-0.0748181	0.708955	0	0
A430089I19Rik-201	NA	NA	NA	NA	NA	NA
A4galt-201	-0.194927	0.651286	0.056035	0.77231	0	0
A4gnt-201	0.0407903	NA	-0.015072	NA	NA	NA
A530016L24Rik-201	0.00863478	NA	0.00677991	NA	NA	NA
A530032D15Rik-201	0.00368136	NA	-0.0182297	0.936262	NA	0
A530064D06Rik-202	NA	NA	NA	NA	NA	NA
A530084C06Rik-201	NA	NA	NA	NA	NA	NA
A630001G21Rik-202	NA	NA	NA	NA	NA	NA
A630010A05Rik-202	0.0044602	NA	0.0513039	0.801179	NA	0
A630023A22Rik-201	NA	NA	NA	NA	NA	NA
A630073D07Rik-201	NA	NA	NA	NA	NA	NA
A630076J17Rik-201	NA	NA	NA	NA	NA	NA
A630089N07Rik-205	0.00309813	NA	-0.052174	NA	NA	NA
A630095N17Rik-201	0.00868347	NA	0.0068717	NA	NA	NA
A730009L09Rik-201	NA	NA	NA	NA	NA	NA
A730046J19Rik-201	NA	NA	NA	NA	NA	NA
A730049H05Rik-201	NA	NA	NA	NA	NA	NA
A830005F24Rik-201	0.00285032	NA	0.00105156	NA	NA	NA
A830018L16Rik-201	-0.0879103	NA	0.00321167	NA	NA	NA
A830031A19Rik-201	NA	NA	NA	NA	NA	NA
A930003A15Rik-201	-0.00342584	NA	-0.0068449	NA	NA	NA
A930004D18Rik-201	NA	NA	NA	NA	NA	NA
A930007A09Rik-201	0.00201076	NA	-0.0124994	NA	NA	NA
A930009A15Rik-201	-0.0034049	NA	-0.00680309	NA	NA	NA
A930017K11Rik-201	-0.00339221	NA	-0.00670073	NA	NA	NA
A930018P22Rik-201	0.00100525	NA	-0.0118739	NA	NA	NA
A930033H14Rik-201	NA	NA	NA	NA	NA	NA
AA467197-201	NA	NA	NA	NA	NA	NA
AA792892-202	-0.384495	0.417924	-0.339828	0.138141	0	0
AA986860-201	NA	NA	NA	NA	NA	NA
Aaas-201	2.14728	0.0388644	-0.0413386	0.882929	0	0
Aacs-201	0.00133081	NA	-0.0268836	NA	NA	NA
Aadac-201	0.00406419	0.917764	-0.0126163	0.962807	0	0
Aadacl2-201	NA	NA	NA	NA	NA	NA
Aadacl2fm1-201	NA	NA	NA	NA	NA	NA
Aadacl2fm2-201	NA	NA	NA	NA	NA	NA
Aadacl2fm3-201	NA	NA	NA	NA	NA	NA
Aadacl3-201	NA	NA	NA	NA	NA	NA
Aadacl4-201	NA	NA	NA	NA	NA	NA
Aadacl4fm1-201	-0.00567445	NA	NA	NA	NA	NA
Aadacl4fm2-201	NA	NA	NA	NA	NA	NA
AAdacl4fm3-201	NA	NA	NA	NA	NA	NA
Aadacl4fm4-201	NA	NA	NA	NA	NA	NA
Aadacl4fm5-201	NA	NA	NA	NA	NA	NA
Aadat-201	0.00498254	NA	0.0286907	NA	NA	NA
Aagab-201	-0.349626	0.356269	-0.0716476	0.723242	0	0
Aak1-201	-0.00938681	NA	0.0115733	NA	NA	NA
Aamdc-206	0.00133824	NA	-0.127076	NA	NA	NA
Aamp-201	-0.200289	0.699386	0.146308	0.494536	0	0
Aanat-205	0.00297454	NA	0.00389163	NA	NA	NA
Aar2-201	-0.00122336	NA	-0.0068449	NA	NA	NA
Aard-201	NA	NA	NA	NA	NA	NA
Aars-201	-0.443971	0.397373	0.115498	0.620205	0	0
Aars2-201	-0.297949	NA	0.0168404	NA	NA	NA
Aarsd1-201	-0.00393694	NA	-0.00862082	NA	NA	NA
Aasdh-202	0.158232	NA	-0.343684	0.163896	NA	0
Aasdhppt-201	0.173536	0.660998	0.135565	0.568834	0	0
Aass-201	-1.36995	0.111559	0.0192892	0.946379	0	0
Aatf-201	0.107152	NA	-0.0646546	0.763234	NA	0
Aatk-203	NA	NA	NA	NA	NA	NA
AB124611-203	-0.00338259	NA	-0.00675296	NA	NA	NA
Abat-201	-0.17616	NA	0.0779022	NA	NA	NA
Abca1-201	-0.0355514	NA	-0.0102999	NA	NA	NA
Abca12-201	-0.264357	0.579959	-0.0173579	0.940735	0	0
Abca13-201	0.197162	0.715502	0.222128	0.339978	0	0
Abca14-201	0.00773816	NA	-0.0231897	NA	NA	NA
Abca15-201	0.00245414	NA	-0.00457381	NA	NA	NA
Abca16-202	-0.0775447	NA	0.0424536	NA	NA	NA
Abca17-202	-0.00339221	NA	-0.00670073	NA	NA	NA
Abca2-201	-0.238699	NA	0.0640307	0.672783	NA	0
Abca3-201	-0.216867	NA	-0.0424089	NA	NA	NA
Abca4-201	-0.118925	NA	-0.0797798	NA	NA	NA
Abca5-201	0.14325	NA	-0.00237306	NA	NA	NA
Abca6-201	NA	NA	NA	NA	NA	NA
Abca7-202	0.000586791	NA	-0.0108213	NA	NA	NA
Abca8a-201	-0.00392292	NA	-0.0101958	NA	NA	NA
Abca8b-201	0.00291698	NA	-0.00130617	NA	NA	NA
Abca9-201	-0.0882463	NA	0.00098828	NA	NA	NA
Abcb10-201	0.00586818	NA	0.0168903	NA	NA	NA
Abcb11-201	0.00438589	NA	0.0193246	NA	NA	NA
Abcb1a-201	0.214315	0.565981	0.152761	0.470888	0	0
Abcb1b-201	0.222116	0.633767	0.184771	0.399692	0	0
Abcb4-201	-0.114171	0.649539	-0.116766	0.631541	0	0
Abcb5-201	0.00364591	NA	-0.00456562	NA	NA	NA
Abcb6-201	-0.135058	NA	-0.0225234	NA	NA	NA
Abcb7-201	-0.282487	0.586921	-0.0990155	0.68864	0	0
Abcb8-203	0.0043717	0.992703	-0.0139167	0.957914	0	0
Abcb9-201	-0.315529	0.538643	-0.161949	0.442453	0	0
Abcc1-201	0.16268	NA	-0.0270071	0.907888	NA	0
Abcc10-202	0.0278321	NA	0.0410498	0.771114	NA	0
Abcc12-203	NA	NA	NA	NA	NA	NA
Abcc2-201	0.00442511	NA	0.0125088	NA	NA	NA
Abcc3-201	0.85683	0.199987	-0.0405681	0.885427	0	0
Abcc4-201	-0.305747	0.539042	0.110715	0.6447	0	0
Abcc5-202	0.138413	0.738837	-0.0608986	0.790717	0	0
Abcc6-201	0.00215338	NA	-0.0256813	NA	NA	NA
Abcc8-201	-0.0020337	NA	-0.00680309	NA	NA	NA
Abcc9-203	NA	NA	NA	NA	NA	NA
Abcd1-201	-0.0988427	NA	-0.00797977	NA	NA	NA
Abcd2-201	NA	NA	NA	NA	NA	NA
Abcd3-201	0.191866	0.792946	-0.254274	0.269789	0	0
Abcd4-201	0.00503646	NA	0.0262795	NA	NA	NA
Abce1-201	0.0263858	0.965739	-0.0124377	0.956889	0	0
Abcf1-201	-0.505393	0.20768	0.0311014	0.910704	0	0
Abcf2-201	0.145073	0.784766	-0.118616	0.584227	0	0
Abcf3-201	-0.807549	0.0872462	-0.200812	0.334213	0	0
Abcg1-201	-0.0703902	0.903042	0.0587794	0.758516	0	0
Abcg2-201	-0.00342584	NA	-0.0068449	NA	NA	NA
Abcg3-201	0.0585479	NA	-0.0123755	NA	NA	NA
Abcg4-208	0.00265436	NA	0.000619303	NA	NA	NA
Abcg5-201	NA	NA	NA	NA	NA	NA
Abcg8-201	0.0107642	NA	0.0146987	NA	NA	NA
Abhd10-201	-0.207555	0.601149	-0.113702	0.579242	0	0
Abhd11-201	-1.00676	0.13988	0.232018	0.282692	0	0
Abhd12-201	-0.180742	0.707013	-0.0764283	0.665009	0	0
Abhd12b-203	0.000645321	NA	-0.0102719	NA	NA	NA
Abhd13-202	-0.192563	0.725843	0.0270407	0.925864	0	0
Abhd14a-202	-0.182787	NA	0.077266	NA	NA	NA
Abhd14b-201	-0.00342584	NA	-0.0068449	NA	NA	NA
Abhd15-201	0.00856546	NA	0.0066853	NA	NA	NA
Abhd16a-201	-0.0404739	0.952239	0.107137	0.664307	0	0
Abhd16b-201	NA	NA	NA	NA	NA	NA
Abhd17a-201	0.00867758	NA	0.0869906	NA	NA	NA
Abhd17b-201	-1.69824	0.00738964	0.135071	0.569157	-1	0
Abhd17c-201	0.098285	0.823619	0.115746	0.611261	0	0
Abhd18-203	-0.0461151	0.925941	0.135036	0.540263	0	0
Abhd2-201	-0.7723	0.150057	0.0316667	0.869731	0	0
Abhd3-202	-0.00528013	0.992693	0.148689	0.467443	0	0
Abhd4-202	0.738314	0.200151	-0.560397	0.00392413	0	-1
Abhd5-204	-0.0626461	0.826797	-0.154726	0.507023	0	0
Abhd6-202	0.108076	0.781142	0.314996	0.162323	0	0
Abhd8-201	-0.00342584	NA	-0.0068449	NA	NA	NA
Abi1-205	-0.00756579	0.990843	0.0976049	0.66971	0	0
Abi2-201	0.00181464	NA	-0.0601432	NA	NA	NA
Abi3-201	NA	NA	NA	NA	NA	NA
Abi3bp-201	-0.212963	0.541788	-0.00310224	0.990043	0	0
Abitram-201	0.00423794	NA	0.0507907	0.792357	NA	0
Abl1-202	1.35567	0.0843943	0.125415	0.561356	0	0
Abl2-201	-0.0258379	0.957688	-0.0388237	0.886008	0	0
Ablim1-209	0.553733	0.242159	-0.0725926	0.770448	0	0
Ablim2-201	0.305262	0.548649	0.276725	0.2613	0	0
Ablim3-201	-0.143928	NA	0.114804	0.444349	NA	0
Abo-201	NA	NA	NA	NA	NA	NA
Abr-213	1.00241	0.137693	0.011304	0.967925	0	0
Abra-201	NA	NA	NA	NA	NA	NA
Abracl-201	-0.00459543	NA	-0.0172566	NA	NA	NA
Abraxas1-202	0.158669	0.781142	-0.0857154	0.71505	0	0
Abraxas2-201	-0.120247	0.749015	-0.00665942	0.980767	0	0
Abt1-201	0.00402362	NA	0.0710216	0.715188	NA	0
Abtb1-201	-0.182175	0.581179	-0.111152	0.552535	0	0
Abtb2-201	0.412528	NA	-0.0068561	NA	NA	NA
AC124742.1-201	NA	NA	NA	NA	NA	NA
AC124764.1-201	NA	NA	NA	NA	NA	NA
AC132407.1-201	NA	NA	NA	NA	NA	NA
AC140267.1-201	NA	NA	NA	NA	NA	NA
AC141477.1-201	NA	NA	NA	NA	NA	NA
AC147806.1-201	-0.00390793	NA	-0.00867665	NA	NA	NA
AC147806.2-202	-0.00338259	NA	-0.00675296	NA	NA	NA
AC151602.1-203	-0.161594	0.770857	0.0925991	0.705913	0	0
AC159819.1-201	0.00379158	0.853564	-0.115889	0.632876	0	0
AC160405.1-201	NA	NA	NA	NA	NA	NA
AC166256.1-201	NA	NA	NA	NA	NA	NA
AC167036.1-201	-0.00393694	NA	-0.00862082	NA	NA	NA
AC167036.2-201	NA	NA	NA	NA	NA	NA
Acaa1a-201	-0.00342584	NA	-0.0068449	NA	NA	NA
Acaa1b-201	NA	NA	NA	NA	NA	NA
Acaa2-201	0.0272672	NA	-0.139678	NA	NA	NA
Acaca-202	0.0322657	NA	-0.0299102	NA	NA	NA
Acacb-202	0.0241469	0.970779	-0.0427019	0.868779	0	0
Acad10-201	-0.0664557	NA	-0.00534486	NA	NA	NA
Acad11-201	-0.329219	0.488478	-0.0321102	0.898601	0	0
Acad12-201	-0.032738	NA	0.00074752	NA	NA	NA
Acad8-201	-0.00390853	NA	-0.0102999	NA	NA	NA
Acad9-201	0.127758	NA	0.0660051	NA	NA	NA
Acadl-201	-0.161457	NA	0.0823258	0.618512	NA	0
Acadm-201	-0.434248	0.382058	0.132401	0.556631	0	0
Acads-201	-0.00424319	NA	-0.0116242	NA	NA	NA
Acadsb-201	-0.675559	0.234393	-0.0553217	0.825808	0	0
Acadvl-202	0.000694234	NA	-0.0524232	NA	NA	NA
Acan-201	NA	NA	NA	NA	NA	NA
Acap1-201	0.00135698	NA	-0.010853	NA	NA	NA
Acap2-203	0.038466	0.953415	-0.00353637	0.989857	0	0
Acap3-202	-0.0549076	NA	-0.0365096	NA	NA	NA
Acat1-201	-1.06507	0.00256198	0.123475	0.478395	-1	0
Acat2-201	0.0321284	NA	-0.189034	NA	NA	NA
Acat3-202	0.00277708	NA	0.000777167	NA	NA	NA
Acbd3-201	0.259053	0.497074	0.0780415	0.735646	0	0
Acbd4-201	NA	NA	NA	NA	NA	NA
Acbd5-203	-0.281889	0.576234	0.194285	0.375777	0	0
Acbd6-201	-0.214083	0.531904	-0.264618	0.273506	0	0
Acbd7-201	0.00234017	NA	-0.285359	0.225443	NA	0
Accs-203	0.00278333	NA	0.000646703	NA	NA	NA
Accsl-201	-0.711083	0.0149002	0.0216037	0.927696	0	0
Acd-201	-0.0362115	0.974624	-0.295786	0.149526	0	0
Ace-201	-0.00395571	NA	-0.00877645	NA	NA	NA
Ace2-202	0.00275965	NA	-0.00228119	NA	NA	NA
Ace3-201	NA	NA	NA	NA	NA	NA
Acer1-201	0.000568915	NA	-0.0103609	NA	NA	NA
Acer2-201	0.00105749	NA	-0.0040106	NA	NA	NA
Acer3-201	0.00387993	NA	0.0500544	0.79462	NA	0
Ache-201	NA	NA	NA	NA	NA	NA
Acin1-201	-0.560512	0.255138	-0.00727829	0.980692	0	0
Ackr1-201	NA	NA	NA	NA	NA	NA
Ackr2-202	NA	NA	NA	NA	NA	NA
Ackr3-201	0.00329396	NA	-0.00443546	NA	NA	NA
Ackr4-202	-0.0435946	NA	-0.0110162	NA	NA	NA
Acly-201	0.387683	0.455575	-0.167622	0.470888	0	0
Acmsd-201	0.00863478	NA	0.00677991	NA	NA	NA
Acnat1-201	NA	NA	NA	NA	NA	NA
Acnat2-201	NA	NA	NA	NA	NA	NA
Aco1-201	-0.0587037	0.896152	-0.0297822	0.911185	0	0
Aco2-201	-0.240822	0.601149	0.0874566	0.727867	0	0
Acod1-201	NA	NA	NA	NA	NA	NA
Acot1-201	NA	NA	NA	NA	NA	NA
Acot10-201	0.00147136	NA	-0.0536327	NA	NA	NA
Acot11-202	NA	NA	NA	NA	NA	NA
Acot12-201	NA	NA	NA	NA	NA	NA
Acot13-201	0.00188371	NA	-0.153893	NA	NA	NA
Acot2-201	-0.0395386	NA	-0.00482504	NA	NA	NA
Acot3-201	-0.337123	0.431619	-0.203176	0.278312	0	0
Acot4-201	0.0313637	NA	-0.0483397	NA	NA	NA
Acot5-201	0.127082	NA	0.111317	NA	NA	NA
Acot6-201	NA	NA	NA	NA	NA	NA
Acot7-206	-0.156132	0.693783	-0.0642357	0.798389	0	0
Acot8-202	-0.0608294	NA	-0.184569	0.334953	NA	0
Acot9-201	-0.0597522	0.902176	-0.0364169	0.897421	0	0
Acox1-201	-0.134533	NA	-0.0683271	0.736946	NA	0
Acox2-204	-0.00395571	NA	-0.00877645	NA	NA	NA
Acox3-202	0.00550602	0.99208	-0.0461358	0.849732	0	0
Acoxl-201	0.00333008	0.822765	-0.129095	0.57213	0	0
Acp1-201	0.00523173	0.990605	0.166891	0.422258	0	0
Acp2-201	0.0023461	NA	-0.0233986	NA	NA	NA
Acp4-203	0.00414583	NA	0.0152019	NA	NA	NA
Acp5-206	0.00558358	NA	0.128651	NA	NA	NA
Acp6-201	-0.0160669	0.981656	0.00563429	0.985841	0	0
Acp7-201	0.00868347	NA	0.0068717	NA	NA	NA
Acpp-201	0.00362414	0.874336	-0.0554452	0.81986	0	0
Acr-201	-0.00339221	NA	-0.00670073	NA	NA	NA
Acrbp-202	0.00863478	NA	0.00677991	NA	NA	NA
Acrv1-201	0.00443008	NA	0.0208018	NA	NA	NA
Acsbg1-201	-0.00474532	NA	-0.0250522	NA	NA	NA
Acsbg2-201	NA	NA	NA	NA	NA	NA
Acsbg3-201	0.00837136	NA	0.00653852	NA	NA	NA
Acsf2-201	0.0557044	NA	-0.0430663	NA	NA	NA
Acsf3-201	0.00310521	NA	0.00240892	NA	NA	NA
Acsl1-201	0.964345	0.144529	-0.0804837	0.743697	0	0
Acsl3-201	-0.836317	0.123338	0.630286	0.00236047	0	1
Acsl4-201	-0.137633	0.788489	-0.145625	0.322803	0	0
Acsl5-201	-0.00483417	NA	-0.0347966	NA	NA	NA
Acsl6-209	0.00253621	NA	0.00084433	NA	NA	NA
Acsm1-201	NA	NA	NA	NA	NA	NA
Acsm2-207	0.00526342	NA	0.0337576	NA	NA	NA
Acsm3-204	0.00254836	NA	-0.00466558	NA	NA	NA
Acsm4-201	0.00289175	NA	0.00138087	NA	NA	NA
Acsm5-201	0.00295612	NA	0.00769631	NA	NA	NA
Acss1-201	NA	NA	NA	NA	NA	NA
Acss2-201	0.000957996	NA	-0.0313211	NA	NA	NA
Acss3-203	-0.00339221	NA	-0.00670073	NA	NA	NA
Acta1-201	-0.0582219	NA	-0.00675296	NA	NA	NA
Acta2-201	NA	NA	NA	NA	NA	NA
Actb-201	-0.0985581	0.877275	0.0166189	0.955733	0	0
Actbl2-201	NA	NA	NA	NA	NA	NA
Actc1-201	-0.00466436	NA	NA	NA	NA	NA
Acte1-202	0.00301921	NA	-0.0335956	NA	NA	NA
Actg1-202	-0.0722721	0.891797	-0.164689	0.390253	0	0
Actg2-201	-0.0587128	NA	-0.0246135	NA	NA	NA
Actl10-201	NA	NA	NA	NA	NA	NA
Actl11-201	NA	NA	NA	NA	NA	NA
Actl6a-201	-0.128814	0.507248	-0.490542	0.0644373	0	0
Actl6b-205	-7.59718e-05	NA	NA	NA	NA	NA
Actl7a-201	NA	NA	NA	NA	NA	NA
Actl7b-201	NA	NA	NA	NA	NA	NA
Actl9-201	NA	NA	NA	NA	NA	NA
Actn1-201	-0.45404	0.397373	0.423833	0.0167598	0	0
Actn2-201	-0.0322465	NA	-0.0068449	NA	NA	NA
Actn3-201	-0.0820985	0.85714	-0.0250538	0.910704	0	0
Actn4-211	-0.0131715	0.983768	0.214068	0.268967	0	0
Actr10-201	0.00390417	0.863538	-0.107599	0.662857	0	0
Actr1a-201	-0.125589	0.831872	-0.289644	0.183919	0	0
Actr1b-201	0.00226592	NA	-0.0297361	NA	NA	NA
Actr2-201	-1.47354	7.29965e-06	-0.0979906	0.676129	-1	0
Actr3-202	-0.397999	0.510196	-0.262108	0.189262	0	0
Actr3b-201	0.00322783	NA	-0.021199	NA	NA	NA
Actr5-201	-0.036847	NA	-0.011295	NA	NA	NA
Actr6-201	-0.239511	0.642399	0.237556	0.266939	0	0
Actr8-204	0.119221	0.832621	0.0420147	0.882073	0	0
Actrt1-201	NA	NA	NA	NA	NA	NA
Actrt2-201	NA	NA	NA	NA	NA	NA
Actrt3-201	NA	NA	NA	NA	NA	NA
Acvr1-202	0.00659463	NA	0.0923093	NA	NA	NA
Acvr1b-201	-0.239126	0.58344	0.21509	0.285658	0	0
Acvr1c-201	NA	NA	NA	NA	NA	NA
Acvr2a-201	0.00428928	NA	0.0160339	NA	NA	NA
Acvr2b-205	-0.536347	0.264745	0.0107107	0.966585	0	0
Acvrl1-201	0.0101186	NA	0.0110409	NA	NA	NA
Acy1-201	-0.0538884	NA	0.0233711	NA	NA	NA
Acy3-201	-0.258953	NA	-1.96142	NA	NA	NA
Acyp1-203	-0.15906	NA	0.00135349	NA	NA	NA
Acyp2-201	0.00436009	NA	0.0204964	NA	NA	NA
Ada-201	0.0447213	0.618693	-1.36684	0.00034409	0	-1
Adad1-203	NA	NA	NA	NA	NA	NA
Adad2-201	-0.368632	NA	-0.0501959	NA	NA	NA
Adal-205	0.000317888	NA	-0.0128108	NA	NA	NA
Adam10-201	-0.463449	0.314551	0.0443398	0.876682	0	0
Adam11-202	NA	NA	NA	NA	NA	NA
Adam12-201	0.00197904	NA	0.0255841	NA	NA	NA
Adam15-201	-0.00509078	NA	NA	NA	NA	NA
Adam17-201	-0.359293	0.474708	0.437272	0.0502341	0	0
Adam18-201	NA	NA	NA	NA	NA	NA
Adam19-201	-0.00390793	NA	-0.00867665	NA	NA	NA
Adam1a-202	NA	NA	NA	NA	NA	NA
Adam1b-201	0.00435218	NA	0.0122537	NA	NA	NA
Adam2-201	NA	NA	NA	NA	NA	NA
Adam20-201	NA	NA	NA	NA	NA	NA
Adam21-201	NA	NA	NA	NA	NA	NA
Adam22-201	0.136066	NA	-0.00792349	NA	NA	NA
Adam23-201	0.000311404	NA	-0.0104402	NA	NA	NA
Adam24-201	NA	NA	NA	NA	NA	NA
Adam25-201	NA	NA	NA	NA	NA	NA
Adam26a-201	NA	NA	NA	NA	NA	NA
Adam26b-201	NA	NA	NA	NA	NA	NA
Adam28-201	0.0041208	NA	0.014924	NA	NA	NA
Adam29-201	NA	NA	NA	NA	NA	NA
Adam3-201	NA	NA	NA	NA	NA	NA
Adam30-201	NA	NA	NA	NA	NA	NA
Adam32-202	0.334648	0.369446	0.181594	0.40239	0	0
Adam33-202	NA	NA	NA	NA	NA	NA
Adam34-201	NA	NA	NA	NA	NA	NA
Adam34l-201	NA	NA	NA	NA	NA	NA
Adam39-201	-0.000128571	NA	NA	NA	NA	NA
Adam4-201	NA	NA	NA	NA	NA	NA
Adam5-202	0.00299201	NA	0.000429567	NA	NA	NA
Adam6a-201	NA	NA	NA	NA	NA	NA
Adam6b-201	NA	NA	NA	NA	NA	NA
Adam7-201	NA	NA	NA	NA	NA	NA
Adam8-202	-0.0182545	NA	2.55898	NA	NA	NA
Adam9-204	0.0723544	NA	1.53036	0.00642002	NA	1
Adamdec1-201	NA	NA	NA	NA	NA	NA
Adamts1-201	NA	NA	NA	NA	NA	NA
Adamts10-201	-0.000769214	NA	-0.0196529	NA	NA	NA
Adamts12-201	0.00177833	NA	-0.0253139	NA	NA	NA
Adamts13-202	0.00863478	NA	0.00677991	NA	NA	NA
Adamts14-201	NA	NA	NA	NA	NA	NA
Adamts15-201	NA	NA	NA	NA	NA	NA
Adamts16-201	NA	NA	NA	NA	NA	NA
Adamts17-201	-0.385733	0.429391	0.241019	0.23388	0	0
Adamts18-201	0.00577425	NA	0.0425761	NA	NA	NA
Adamts19-201	0.00332226	NA	-0.0125016	0.956889	NA	0
Adamts2-201	0.0214723	NA	-0.0102719	NA	NA	NA
Adamts20-201	NA	NA	NA	NA	NA	NA
Adamts3-201	0.326347	0.50681	0.0420251	0.866873	0	0
Adamts4-203	-0.650137	0.230177	-0.00367051	0.987859	0	0
Adamts5-201	-0.00395571	NA	-0.00877645	NA	NA	NA
Adamts6-203	0.00241625	NA	3.02668e-05	NA	NA	NA
Adamts7-201	NA	NA	NA	NA	NA	NA
Adamts8-201	NA	NA	NA	NA	NA	NA
Adamts9-201	0.00178272	NA	-0.0443105	NA	NA	NA
Adamtsl1-203	-0.390176	0.417288	0.035201	0.903516	0	0
Adamtsl2-201	-0.00339221	NA	-0.00670073	NA	NA	NA
Adamtsl3-203	-0.00342584	NA	-0.0068449	NA	NA	NA
Adamtsl4-202	NA	NA	NA	NA	NA	NA
Adamtsl5-201	NA	NA	NA	NA	NA	NA
Adap1-201	NA	NA	NA	NA	NA	NA
Adap2-201	NA	NA	NA	NA	NA	NA
Adar-201	0.383549	0.432689	-0.130635	0.566731	0	0
Adarb1-201	0.0644041	NA	-0.0199134	NA	NA	NA
Adarb2-201	0.0172347	0.979685	0.0147787	0.95826	0	0
Adat1-201	0.102456	NA	-0.134288	NA	NA	NA
Adat2-201	-0.00338259	NA	-0.00675296	NA	NA	NA
Adat3-201	NA	NA	NA	NA	NA	NA
Adck1-204	0.00248159	NA	-0.125064	0.455274	NA	0
Adck2-204	-0.070632	NA	0.0154646	NA	NA	NA
Adck5-214	-0.00455506	NA	-0.0272637	NA	NA	NA
Adcy1-201	0.0720863	NA	-0.079713	0.653261	NA	0
Adcy10-201	0.00143953	NA	-0.042262	NA	NA	NA
Adcy2-201	-0.00338259	NA	-0.00675296	NA	NA	NA
Adcy3-204	0.00498747	NA	0.029068	NA	NA	NA
Adcy4-202	NA	NA	NA	NA	NA	NA
Adcy5-201	-0.261872	0.605755	0.0525814	0.81986	0	0
Adcy6-201	-0.234165	NA	0.02144	NA	NA	NA
Adcy7-204	NA	NA	NA	NA	NA	NA
Adcy8-201	0.078341	0.853564	0.210083	0.305646	0	0
Adcy9-202	0.142862	0.746474	0.0739051	0.760495	0	0
Adcyap1-201	0.00837136	NA	0.00653852	NA	NA	NA
Adcyap1r1-208	-0.174483	NA	-0.00798753	NA	NA	NA
Add1-205	0.116422	0.832621	0.0777156	0.758464	0	0
Add2-209	0.222086	NA	0.0194745	0.933629	NA	0
Add3-201	0.366644	0.477173	0.296573	0.221196	0	0
Adgb-205	-0.109768	NA	-0.0536518	NA	NA	NA
Adgra1-201	NA	NA	NA	NA	NA	NA
Adgra2-201	-0.00339221	NA	-0.00670073	NA	NA	NA
Adgra3-201	-0.171297	0.850108	0.418957	0.0374719	0	0
Adgrb1-201	0.00599797	NA	0.107665	NA	NA	NA
Adgrb2-205	0.00868347	NA	0.0068717	NA	NA	NA
Adgrb3-207	-0.37798	0.463261	0.0966015	0.691086	0	0
Adgrd1-201	0.00316522	NA	-0.00383006	NA	NA	NA
Adgre1-202	0.00837136	NA	0.00653852	NA	NA	NA
Adgre4-201	-0.100491	0.788449	0.0207458	0.931686	0	0
Adgre5-202	0.00228202	NA	-5.99642e-05	NA	NA	NA
Adgrf1-201	NA	NA	NA	NA	NA	NA
Adgrf2-202	NA	NA	NA	NA	NA	NA
Adgrf3-201	NA	NA	NA	NA	NA	NA
Adgrf4-201	-0.0034049	NA	-0.00680309	NA	NA	NA
Adgrf5-201	NA	NA	NA	NA	NA	NA
Adgrg1-202	-0.316347	0.528516	0.260385	0.256314	0	0
Adgrg2-202	0.00224351	NA	-0.021318	NA	NA	NA
Adgrg3-201	NA	NA	NA	NA	NA	NA
Adgrg4-204	-0.0741555	NA	0.0527319	NA	NA	NA
Adgrg5-201	0.42339	NA	0.00912785	NA	NA	NA
Adgrg6-201	0.00519543	NA	0.0139481	NA	NA	NA
Adgrg7-201	0.00837136	NA	0.00653852	NA	NA	NA
Adgrl1-207	-0.0572554	NA	0.00106864	NA	NA	NA
Adgrl2-214	-0.113525	NA	-0.0122539	0.951227	NA	0
Adgrl3-215	0.000741436	NA	-0.0233234	NA	NA	NA
Adgrl4-201	0.0594491	NA	-0.019836	NA	NA	NA
Adgrv1-201	0.00377643	NA	0.00189536	0.992696	NA	0
Adh1-201	NA	NA	NA	NA	NA	NA
Adh4-201	NA	NA	NA	NA	NA	NA
Adh5-201	-0.160747	0.755043	-0.0498477	0.856035	0	0
Adh6a-202	NA	NA	NA	NA	NA	NA
Adh6b-202	0.00868347	NA	0.0068717	NA	NA	NA
Adh7-201	0.0109467	NA	0.0156368	NA	NA	NA
Adhfe1-203	0.00352248	NA	-0.0276096	0.891462	NA	0
Adi1-201	0.00301585	NA	-0.0118996	NA	NA	NA
Adig-201	0.00386444	NA	0.00218437	NA	NA	NA
Adipoq-201	0.0100952	NA	0.00878665	NA	NA	NA
Adipor1-202	0.00532553	NA	0.0345079	NA	NA	NA
Adipor2-201	0.00497808	NA	0.048024	NA	NA	NA
Adk-201	-1.28678	0.0590538	-0.229659	0.256314	0	0
Adm-201	NA	NA	NA	NA	NA	NA
Adm2-201	-0.768055	0.200937	-0.468017	0.0500056	0	0
Adnp-202	NA	NA	NA	NA	NA	NA
Adnp2-201	0.138479	0.807767	0.0248608	0.925864	0	0
Ado-201	-0.0320159	NA	-0.00675296	NA	NA	NA
Adora1-202	NA	NA	NA	NA	NA	NA
Adora2a-201	0.0109544	NA	0.0156344	NA	NA	NA
Adora2b-201	0.00368749	NA	0.00906977	NA	NA	NA
Adora3-201	0.00837136	NA	0.00653852	NA	NA	NA
Adpgk-205	0.0330235	0.958342	0.689679	0.0298215	0	0
Adprh-201	0.00299397	0.992703	-0.148802	0.493295	0	0
Adprhl1-201	NA	NA	NA	NA	NA	NA
Adprhl2-201	-0.0777137	NA	-0.0100144	NA	NA	NA
Adprm-201	0.00243625	NA	-0.0569262	NA	NA	NA
Adra1a-202	NA	NA	NA	NA	NA	NA
Adra1b-201	0.00856546	NA	0.0066853	NA	NA	NA
Adra1d-201	NA	NA	NA	NA	NA	NA
Adra2a-201	NA	NA	NA	NA	NA	NA
Adra2b-201	0.0355896	NA	0.0043111	NA	NA	NA
Adra2c-201	NA	NA	NA	NA	NA	NA
Adrb1-201	NA	NA	NA	NA	NA	NA
Adrb2-201	0.00229463	NA	-0.000162137	NA	NA	NA
Adrb3-201	0.00837136	NA	0.00653852	NA	NA	NA
Adrm1-201	0.00156994	NA	-0.0557842	NA	NA	NA
Adsl-201	0.00256934	NA	-0.0142038	NA	NA	NA
Adss-201	0.459932	0.397673	-0.320717	0.0361807	0	0
Adssl1-201	0.00262834	NA	0.000148589	NA	NA	NA
Adtrp-201	-0.437609	0.406563	0.17209	0.463777	0	0
Aebp1-201	-0.000608859	NA	-0.0187675	NA	NA	NA
Aebp2-202	0.127496	0.82393	0.186504	0.369039	0	0
Aen-203	-0.0177625	0.94872	0.0302091	0.917205	0	0
AF067061-201	-0.00422507	NA	-0.0146379	NA	NA	NA
AF067063-202	0.00868347	NA	0.0068717	NA	NA	NA
AF366264-201	NA	NA	NA	NA	NA	NA
Afap1-201	2.52101	0.0602062	-0.0967677	0.654385	0	0
Afap1l1-201	0.00220904	NA	-0.000346518	NA	NA	NA
Afap1l2-203	-0.0480116	0.931414	0.581594	0.000610972	0	1
Afdn-212	1.67461	2.93146e-07	0.167284	0.453042	1	0
Aff1-202	0.0843256	0.88128	0.125193	0.600208	0	0
Aff2-201	0.00863478	NA	0.00677991	NA	NA	NA
Aff3-203	-0.00414759	0.993698	0.0267252	0.889174	0	0
Aff4-201	0.175287	NA	0.0224563	0.911803	NA	0
Afg1l-201	0.00324461	NA	-0.123238	0.558757	NA	0
Afg3l1-201	0.00402192	NA	-0.00361958	NA	NA	NA
Afg3l2-201	-0.26452	0.573436	-0.0625199	0.811105	0	0
Afm-201	-0.00342584	NA	-0.0068449	NA	NA	NA
Afmid-201	-0.0987921	NA	0.0134136	0.945154	NA	0
Afp-201	-0.00479657	NA	-0.0323944	NA	NA	NA
Aftph-201	1.68221	0.102581	-0.134267	0.556338	0	0
Aga-201	-0.000608859	NA	-0.0187675	NA	NA	NA
Agap1-201	0.384475	0.429391	-0.00261173	0.99214	0	0
Agap2-201	-9.09636e-05	NA	NA	NA	NA	NA
Agap3-201	-1.71249	0.0513358	-1.20908	0.00830735	0	-1
Agbl1-203	0.00555472	NA	0.0587323	NA	NA	NA
Agbl2-208	-0.265472	NA	-0.0304206	NA	NA	NA
Agbl3-205	0.0051226	NA	0.0978005	0.545289	NA	0
Agbl4-206	0.00183244	NA	-0.0122907	NA	NA	NA
Agbl5-201	-0.0743761	NA	0.132448	0.352496	NA	0
Ager-201	NA	NA	NA	NA	NA	NA
Agfg1-206	-0.384789	NA	-0.0990801	0.623915	NA	0
Agfg2-201	0.0115332	0.985911	-0.0315485	0.892189	0	0
Aggf1-201	-0.226915	0.612939	-0.0242197	0.925864	0	0
Agk-201	-0.547344	0.274543	0.188065	0.395902	0	0
Agl-201	0.24343	NA	0.0103835	NA	NA	NA
Agmat-201	NA	NA	NA	NA	NA	NA
Agmo-201	NA	NA	NA	NA	NA	NA
Ago1-201	0.00373189	NA	0.00574592	NA	NA	NA
Ago2-201	-0.949816	0.118999	-0.106417	0.653485	0	0
Ago3-201	-0.0324771	0.958342	0.14181	0.546844	0	0
Ago4-201	0.00399533	NA	0.0141378	NA	NA	NA
Agpat1-201	-0.483307	0.309275	0.104474	0.625545	0	0
Agpat2-201	-0.399311	NA	-0.108343	0.514294	NA	0
Agpat3-201	0.226237	NA	0.0170866	NA	NA	NA
Agpat4-201	NA	NA	NA	NA	NA	NA
Agpat5-202	0.134829	0.757766	0.0185374	0.94099	0	0
Agps-201	0.271672	0.59561	0.0321016	0.907998	0	0
Agr2-201	NA	NA	NA	NA	NA	NA
Agr3-201	0.0855595	0.883544	0.0779789	0.757543	0	0
Agrn-206	-0.0454863	NA	0.0578037	NA	NA	NA
Agrp-202	NA	NA	NA	NA	NA	NA
Agt-201	-0.0761093	NA	0.0315932	NA	NA	NA
Agtpbp1-201	0.143114	0.800452	0.00192332	0.99398	0	0
Agtr1a-201	NA	NA	NA	NA	NA	NA
Agtr1b-201	NA	NA	NA	NA	NA	NA
Agtr2-201	-0.00509078	NA	NA	NA	NA	NA
Agtrap-201	0.00335378	NA	-0.0062847	NA	NA	NA
Agxt-201	NA	NA	NA	NA	NA	NA
Agxt2-201	NA	NA	NA	NA	NA	NA
Ahctf1-201	0.703802	0.018429	0.166879	0.395584	0	0
Ahcy-201	-0.0473132	NA	-0.0151265	NA	NA	NA
Ahcyl1-201	0.113577	NA	-0.0486088	0.825202	NA	0
Ahcyl2-204	-3.42842	NA	-0.264144	0.208604	NA	0
Ahdc1-204	-0.820923	0.0348973	0.0217185	0.939785	0	0
Ahi1-201	0.206123	NA	0.0034065	NA	NA	NA
Ahnak-201	0.00329118	NA	-0.0684779	0.739284	NA	0
Ahr-202	0.0579359	0.919129	0.0593368	0.791387	0	0
Ahrr-201	-0.00339221	NA	-0.00670073	NA	NA	NA
Ahsa1-201	-0.597062	0.0788739	0.0902681	0.649248	0	0
Ahsa2-201	-0.13024	0.479086	-0.585875	0.0308905	0	0
Ahsg-201	NA	NA	NA	NA	NA	NA
AI182371-201	0.00229463	NA	-0.000162137	NA	NA	NA
AI413582-203	0.00167948	NA	-0.104302	0.596899	NA	0
AI429214-201	0.00507701	NA	0.0113838	NA	NA	NA
AI467606-201	NA	NA	NA	NA	NA	NA
AI593442-203	NA	NA	NA	NA	NA	NA
AI597479-201	-0.374995	0.450539	0.0175517	0.951594	0	0
AI661453-202	-0.0826212	NA	0.0100448	NA	NA	NA
AI837181-202	-0.0325949	NA	-0.00862082	NA	NA	NA
AI854703-202	0.00289012	NA	0.000960362	NA	NA	NA
AI987944-201	-1.44332	0.098642	0.0770991	0.720197	0	0
Aicda-201	0.00863478	NA	0.00677991	NA	NA	NA
Aida-201	-0.105866	NA	-0.0195877	0.925864	NA	0
Aif1-206	NA	NA	NA	NA	NA	NA
Aif1l-201	-0.00338259	NA	-0.00675296	NA	NA	NA
Aifm1-202	0.0433218	0.939871	-0.100597	0.671198	0	0
Aifm2-203	0.000527574	NA	-0.0237898	NA	NA	NA
Aifm3-201	NA	NA	NA	NA	NA	NA
Aig1-205	-0.500576	0.20512	-0.00587308	0.98509	0	0
Aim2-202	NA	NA	NA	NA	NA	NA
Aimp1-201	0.00459052	0.976119	0.0632568	0.804797	0	0
Aimp2-201	0.00159114	NA	-0.685032	0.0818751	NA	0
Aip-202	-0.152296	0.8204	0.487381	0.106987	0	0
Aipl1-201	NA	NA	NA	NA	NA	NA
Aire-204	-0.0841186	NA	-0.446775	0.122776	NA	0
Ajap1-201	NA	NA	NA	NA	NA	NA
Ajm1-201	NA	NA	NA	NA	NA	NA
Ajuba-201	-0.00338259	NA	-0.00675296	NA	NA	NA
Ak1-203	-0.00434104	NA	-0.0145854	NA	NA	NA
AK157302-201	NA	NA	NA	NA	NA	NA
Ak2-201	-1.84602	0.0375506	-0.11552	0.555305	0	0
Ak3-201	0.00165226	NA	-0.0177965	NA	NA	NA
Ak4-203	0.0234514	0.972197	0.148222	0.533293	0	0
Ak5-201	0.0989245	0.850849	0.088857	0.704729	0	0
Ak6-201	0.00394884	0.833712	-0.212543	0.305646	0	0
Ak7-201	-0.000145442	NA	-0.0741262	NA	NA	NA
Ak8-201	0.00374016	NA	0.00822689	NA	NA	NA
Ak9-201	0.117995	NA	-0.0862764	NA	NA	NA
Akain1-201	NA	NA	NA	NA	NA	NA
Akap1-201	-0.126705	0.804216	0.396011	0.0635242	0	0
Akap10-202	0.0968635	0.869548	-0.0336332	0.907888	0	0
Akap11-201	0.0918653	0.876618	0.00382257	0.988822	0	0
Akap12-201	0.989341	0.00825685	0.019766	0.942078	1	0
Akap13-201	0.371067	0.440056	0.0779059	0.758516	0	0
Akap14-201	NA	NA	NA	NA	NA	NA
Akap17b-201	-0.224697	0.598155	-0.0216178	0.93919	0	0
Akap3-201	NA	NA	NA	NA	NA	NA
Akap4-201	NA	NA	NA	NA	NA	NA
Akap5-202	0.00299201	NA	0.000429567	NA	NA	NA
Akap6-201	0.05169	NA	0.00790387	NA	NA	NA
Akap7-201	0.120343	0.779644	-0.0153318	0.956889	0	0
Akap8-201	-1.23257	0.0894161	-0.534816	0.0858033	0	0
Akap8l-201	-0.167269	NA	0.0415378	0.848002	NA	0
Akap9-201	0.888949	0.139952	-0.17728	0.435454	0	0
Akip1-201	-0.847967	0.191072	0.10062	0.671198	0	0
Akirin1-201	0.0394333	NA	-0.00936978	NA	NA	NA
Akirin2-201	0.221787	0.640735	-0.180505	0.384592	0	0
Akna-201	0.313474	NA	0.106893	NA	NA	NA
Aknad1-202	-0.19096	0.635954	0.121136	0.61595	0	0
Akp3-201	0.00265436	NA	0.000619303	NA	NA	NA
Akr1a1-201	-1.70377	0.0116072	-0.671603	0.00759819	0	-1
Akr1b10-201	-0.00424319	NA	-0.0116242	NA	NA	NA
Akr1b3-201	-0.500953	0.286711	-0.945556	5.77255e-06	0	-1
Akr1b7-201	NA	NA	NA	NA	NA	NA
Akr1b8-201	0.00271411	NA	-0.0847126	0.629307	NA	0
Akr1c12-201	NA	NA	NA	NA	NA	NA
Akr1c13-201	NA	NA	NA	NA	NA	NA
Akr1c14-202	-0.00390853	NA	-0.0102999	NA	NA	NA
Akr1c18-201	0.00916991	NA	-0.0126976	NA	NA	NA
Akr1c19-202	0.00408561	NA	0.0168324	NA	NA	NA
Akr1c20-202	NA	NA	NA	NA	NA	NA
Akr1c21-201	0.00548303	NA	0.0426501	NA	NA	NA
Akr1c6-201	-0.00395571	NA	-0.00877645	NA	NA	NA
Akr1cl-201	0.0600608	0.837941	-0.499402	0.119774	0	0
Akr1d1-201	0.00126152	NA	-0.00545309	NA	NA	NA
Akr1e1-201	0.0817217	NA	-0.0120349	NA	NA	NA
Akr7a5-201	0.0381531	NA	0.04169	NA	NA	NA
Akt1-201	0.0141241	0.984412	0.197545	0.356472	0	0
Akt1s1-202	0.263614	0.582074	-0.354114	0.186813	0	0
Akt2-205	0.490732	0.338418	-0.0516315	0.830296	0	0
Akt3-202	-0.0892602	0.889003	0.0721868	0.758464	0	0
Aktip-202	0.0039732	0.863811	-0.0846984	0.730025	0	0
AL607142.1-201	NA	NA	NA	NA	NA	NA
AL646049.1-201	NA	NA	NA	NA	NA	NA
AL731706.1-201	NA	NA	NA	NA	NA	NA
AL731706.2-201	NA	NA	NA	NA	NA	NA
AL805980.1-201	NA	NA	NA	NA	NA	NA
AL845275.1-201	NA	NA	NA	NA	NA	NA
AL929275.1-201	NA	NA	NA	NA	NA	NA
Alad-202	-0.214096	NA	0.00875104	NA	NA	NA
Alas1-207	0.272608	0.596629	0.336222	0.176406	0	0
Alas2-201	0.00856546	NA	0.0066853	NA	NA	NA
Alb-201	NA	NA	NA	NA	NA	NA
Albfm1-201	0.0667616	NA	-0.177622	0.362984	NA	0
Alcam-201	-0.00221327	NA	-0.0068449	NA	NA	NA
Aldh16a1-206	-2.5692e-05	NA	-0.0155418	NA	NA	NA
Aldh18a1-201	-0.0703149	0.910039	0.128251	0.580936	0	0
Aldh1a1-206	-0.00339221	NA	-0.00670073	NA	NA	NA
Aldh1a2-201	-0.0918862	0.868409	0.550076	0.0930899	0	0
Aldh1a3-201	0.00863478	NA	0.00677991	NA	NA	NA
Aldh1a7-201	-0.00338259	NA	-0.00675296	NA	NA	NA
Aldh1b1-201	-0.00509078	NA	NA	NA	NA	NA
Aldh1l1-203	-0.11026	NA	-0.0438569	NA	NA	NA
Aldh1l2-201	NA	NA	NA	NA	NA	NA
Aldh2-201	0.0378157	0.953206	-0.34547	0.193331	0	0
Aldh3a1-201	0.00868347	NA	0.0068717	NA	NA	NA
Aldh3a2-202	0.00278401	NA	-0.0694244	0.689783	NA	0
Aldh3b1-201	0.00598117	NA	0.0135329	NA	NA	NA
Aldh3b2-201	NA	NA	NA	NA	NA	NA
Aldh3b3-202	NA	NA	NA	NA	NA	NA
Aldh4a1-201	0.00193729	NA	-0.0258422	NA	NA	NA
Aldh5a1-201	0.382547	NA	0.00866192	NA	NA	NA
Aldh6a1-201	-0.277246	0.390601	-0.153407	0.462135	0	0
Aldh7a1-201	0.012227	0.993698	-0.108062	0.649248	0	0
Aldh8a1-201	NA	NA	NA	NA	NA	NA
Aldh9a1-201	-0.20249	0.700404	-0.294714	0.104786	0	0
Aldoa-201	-1.64728	0.0472275	-0.722224	0.0783198	0	0
Aldoa-214	NA	NA	NA	NA	NA	NA
Aldoart1-202	NA	NA	NA	NA	NA	NA
Aldoart2-201	-0.112603	NA	-0.0102999	NA	NA	NA
Aldob-201	NA	NA	NA	NA	NA	NA
Aldoc-201	NA	NA	NA	NA	NA	NA
Alg1-202	-0.103607	0.810886	0.0377455	0.85105	0	0
Alg10b-201	-0.748928	0.110894	-0.0498235	0.849342	0	0
Alg11-201	-3.33284	0.0279111	-0.0237879	0.923855	0	0
Alg12-204	0.224924	NA	-0.038406	0.849732	NA	0
Alg13-202	0.142381	0.788455	-0.391654	0.129745	0	0
Alg14-201	0.109637	NA	0.137839	0.476897	NA	0
Alg2-201	0.317776	0.53966	0.0738825	0.76875	0	0
Alg3-201	-0.331574	0.348508	-0.0346451	0.877275	0	0
Alg5-201	-0.0401324	NA	-0.028029	NA	NA	NA
Alg6-201	0.00696335	NA	0.029439	NA	NA	NA
Alg8-201	0.243059	NA	-0.0190985	0.93242	NA	0
Alg9-201	-0.658479	NA	-1.08089	NA	NA	NA
Alk-201	-0.0525919	NA	-0.0127225	NA	NA	NA
Alkal1-201	NA	NA	NA	NA	NA	NA
Alkal2-201	NA	NA	NA	NA	NA	NA
Alkbh1-209	0.0513094	0.923175	0.00835428	0.973209	0	0
Alkbh2-201	-0.298325	0.427464	0.0817984	0.748804	0	0
Alkbh3-201	0.00435646	NA	0.0180108	NA	NA	NA
Alkbh4-202	-0.0034049	NA	-0.00680309	NA	NA	NA
Alkbh5-201	-0.376557	0.30656	0.0463058	0.868404	0	0
Alkbh6-201	-0.385296	NA	-0.0206687	NA	NA	NA
Alkbh7-201	-0.730296	0.204645	-0.265992	0.272928	0	0
Alkbh8-204	0.00533548	NA	0.0449512	NA	NA	NA
Allc-201	NA	NA	NA	NA	NA	NA
Alms1-201	1.84478	6.73437e-05	0.705874	0.000557498	1	1
Alox12-201	-0.44353	NA	-0.150127	0.45113	NA	0
Alox12b-201	NA	NA	NA	NA	NA	NA
Alox12e-201	-0.00338259	NA	-0.00675296	NA	NA	NA
Alox15-201	-0.00421216	NA	-0.0174406	NA	NA	NA
Alox5-201	NA	NA	NA	NA	NA	NA
Alox5ap-201	NA	NA	NA	NA	NA	NA
Alox8-201	NA	NA	NA	NA	NA	NA
Aloxe3-201	0.00426667	NA	0.0194945	NA	NA	NA
Alpi-201	NA	NA	NA	NA	NA	NA
Alpk1-201	NA	NA	NA	NA	NA	NA
Alpk2-201	0.00204722	NA	-0.01334	NA	NA	NA
Alpk3-201	NA	NA	NA	NA	NA	NA
Alpl-201	0.000820446	NA	-0.131951	NA	NA	NA
Alppl2-201	0.0998414	NA	0.0546508	NA	NA	NA
Als2-201	0.544106	0.319993	-0.0142503	0.954218	0	0
Als2cl-206	0.00393383	NA	0.00650075	NA	NA	NA
Alx1-203	0.000960032	NA	-0.0484973	NA	NA	NA
Alx3-201	NA	NA	NA	NA	NA	NA
Alx4-201	NA	NA	NA	NA	NA	NA
Alyref-201	-0.406011	NA	-0.00772299	NA	NA	NA
Alyref2-201	0.000996926	NA	-0.0058239	NA	NA	NA
Amacr-201	0.189744	0.660367	0.0452492	0.831749	0	0
Ambn-202	NA	NA	NA	NA	NA	NA
Ambp-201	NA	NA	NA	NA	NA	NA
Ambra1-202	0.538528	0.30076	-0.0994118	0.685487	0	0
Amd1-206	0.00329051	NA	-0.00859878	NA	NA	NA
Amd2-201	NA	NA	NA	NA	NA	NA
Amdhd1-201	0.00393383	NA	0.00650075	NA	NA	NA
Amdhd2-201	-0.210921	NA	-0.0341853	NA	NA	NA
Amelx-201	NA	NA	NA	NA	NA	NA
Amer1-201	0.147067	0.752255	0.0968335	0.664387	0	0
Amer2-204	NA	NA	NA	NA	NA	NA
Amer3-201	NA	NA	NA	NA	NA	NA
Amfr-201	0.599041	0.247647	1.21154	5.31944e-05	0	1
Amh-201	0.00110115	NA	-0.00492615	NA	NA	NA
Amhr2-201	0.0342424	NA	0.00677991	NA	NA	NA
Amigo1-202	0.0316302	NA	0.0068717	NA	NA	NA
Amigo2-202	NA	NA	NA	NA	NA	NA
Amigo3-201	NA	NA	NA	NA	NA	NA
Ammecr1-201	-0.375678	NA	-0.0480626	NA	NA	NA
Ammecr1l-201	0.223967	0.612939	-0.00300929	0.990043	0	0
Amn-201	NA	NA	NA	NA	NA	NA
Amn1-202	-0.233974	0.440056	-0.119952	0.618512	0	0
Amot-202	-0.216323	NA	-0.0778331	NA	NA	NA
Amotl1-201	0.0392419	NA	0.00802292	NA	NA	NA
Amotl2-201	0.00856546	NA	0.0066853	NA	NA	NA
Ampd1-201	0.00105749	NA	-0.0040106	NA	NA	NA
Ampd2-203	0.209541	NA	-0.0578985	0.740958	NA	0
Ampd3-201	0.2331	0.635954	0.284834	0.233716	0	0
Amph-201	0.00149809	NA	-0.0205005	NA	NA	NA
Amt-201	-0.00438968	NA	-0.0187255	NA	NA	NA
Amtn-201	NA	NA	NA	NA	NA	NA
Amy1-201	0.00111018	NA	-0.00584184	NA	NA	NA
Amy2a2-201	NA	NA	NA	NA	NA	NA
Amy2a3-201	NA	NA	NA	NA	NA	NA
Amy2a4-201	NA	NA	NA	NA	NA	NA
Amy2a5-201	NA	NA	NA	NA	NA	NA
Amz1-202	NA	NA	NA	NA	NA	NA
Amz2-203	-2.26088	0.0793629	-0.0252946	0.907888	0	0
Anapc1-201	0.811772	0.0184918	0.0118654	0.966585	0	0
Anapc10-203	-0.907691	0.0999562	0.130459	0.479808	0	0
Anapc11-201	-3.25683	0.0286982	-0.316003	0.178547	0	0
Anapc13-203	0.00402021	NA	-0.00734345	NA	NA	NA
Anapc15-204	0.00319714	0.735773	-0.465355	0.0482928	0	0
Anapc15-ps-201	0.00181538	NA	-0.428856	0.143551	NA	0
Anapc16-204	-0.20067	0.636604	-0.560096	0.0100471	0	0
Anapc2-201	-0.0999912	0.865929	-0.319821	0.216388	0	0
Anapc4-201	1.14516	0.0457561	0.20951	0.285852	0	0
Anapc5-201	0.848281	0.193546	-0.272386	0.197043	0	0
Anapc7-203	0.36778	0.469244	-0.0515523	0.850843	0	0
Ang-201	NA	NA	NA	NA	NA	NA
Ang2-202	NA	NA	NA	NA	NA	NA
Ang4-201	-0.00393694	NA	-0.00862082	NA	NA	NA
Ang5-201	-0.00342584	NA	-0.0068449	NA	NA	NA
Ang6-201	NA	NA	NA	NA	NA	NA
Angel1-201	-0.102077	0.85251	0.0307465	0.911803	0	0
Angel2-202	-0.0326544	0.955813	0.0964119	0.674059	0	0
Angpt1-201	-0.247578	NA	-0.0537344	NA	NA	NA
Angpt2-201	0.0785392	NA	0.0147203	NA	NA	NA
Angpt4-201	NA	NA	NA	NA	NA	NA
Angptl1-201	NA	NA	NA	NA	NA	NA
Angptl2-201	-0.454689	0.378813	-0.0731338	0.777916	0	0
Angptl3-201	-0.00342584	NA	-0.0068449	NA	NA	NA
Angptl4-201	-0.00459543	NA	-0.0172566	NA	NA	NA
Angptl6-201	0.0230848	NA	0.000148589	NA	NA	NA
Angptl7-201	NA	NA	NA	NA	NA	NA
Angptl8-201	-0.00395571	NA	-0.00877645	NA	NA	NA
Ank-201	-0.0810874	NA	0.118682	0.517479	NA	0
Ank1-202	0.320694	NA	0.0858103	NA	NA	NA
Ank2-207	0.00424475	NA	0.00671116	NA	NA	NA
Ank3-210	-0.378041	0.465136	0.157887	0.500377	0	0
Ankar-201	0.00868347	NA	0.0068717	NA	NA	NA
Ankdd1b-201	-0.00393694	NA	-0.00862082	NA	NA	NA
Ankef1-202	0.0100196	NA	0.00868428	NA	NA	NA
Ankfn1-202	NA	NA	NA	NA	NA	NA
Ankfy1-206	-0.342096	0.49332	0.0507426	0.844704	0	0
Ankhd1-212	-0.11103	0.86505	0.0571003	0.827098	0	0
Ankib1-201	-0.127464	0.733303	-0.0235855	0.925864	0	0
Ankk1-201	NA	NA	NA	NA	NA	NA
Ankle1-201	NA	NA	NA	NA	NA	NA
Ankle2-206	0.91956	0.0768743	-0.0962388	0.697964	0	0
Ankmy1-201	0.00181709	NA	-0.017272	NA	NA	NA
Ankmy2-201	0.0559002	NA	-0.00640648	NA	NA	NA
Ankra2-201	2.61324	0.0557425	0.0647959	0.808239	0	0
Ankrd1-205	NA	NA	NA	NA	NA	NA
Ankrd10-201	-0.0868885	NA	0.00381966	NA	NA	NA
Ankrd11-202	-0.0610142	NA	-0.0319123	NA	NA	NA
Ankrd12-201	-0.236611	0.635774	-0.0321136	0.909198	0	0
Ankrd13a-201	-0.0660439	0.911736	-0.030169	0.910704	0	0
Ankrd13b-202	0.00765313	NA	0.0266685	NA	NA	NA
Ankrd13c-201	-0.252284	0.633039	0.00425311	0.989074	0	0
Ankrd13d-201	-0.000210862	NA	-0.0185487	NA	NA	NA
Ankrd16-201	0.00438047	NA	0.0354435	NA	NA	NA
Ankrd17-201	2.16388	1.66101e-41	0.196915	0.130221	1	0
Ankrd2-201	NA	NA	NA	NA	NA	NA
Ankrd22-201	0.00250852	NA	-0.0364225	NA	NA	NA
Ankrd23-201	NA	NA	NA	NA	NA	NA
Ankrd24-201	0.002439	NA	-0.0162208	NA	NA	NA
Ankrd26-201	0.242347	0.64178	-0.0914658	0.71505	0	0
Ankrd27-201	0.265481	0.611242	0.0023344	0.99398	0	0
Ankrd28-201	0.83113	0.15047	0.0752937	0.768176	0	0
Ankrd29-201	0.00863478	NA	0.00677991	NA	NA	NA
Ankrd31-201	-0.274957	NA	0.0566831	NA	NA	NA
Ankrd33-201	NA	NA	NA	NA	NA	NA
Ankrd33b-203	-1.95992	0.0651727	-0.214025	0.147665	0	0
Ankrd34a-201	-0.000128571	NA	NA	NA	NA	NA
Ankrd34b-201	0.00342473	NA	0.00041584	NA	NA	NA
Ankrd34c-201	0.00430793	NA	0.0156438	NA	NA	NA
Ankrd35-201	-0.0034049	NA	-0.00680309	NA	NA	NA
Ankrd36-202	0.000652959	NA	-0.0681742	NA	NA	NA
Ankrd37-201	-0.00041157	NA	-0.0514222	NA	NA	NA
Ankrd39-201	0.0049486	NA	0.0205544	NA	NA	NA
Ankrd40-203	0.427208	0.350391	-0.0191064	0.942945	0	0
Ankrd42-202	0.0835972	NA	-0.0138576	NA	NA	NA
Ankrd44-210	3.28151	0.000212684	0.123074	0.586015	1	0
Ankrd45-201	NA	NA	NA	NA	NA	NA
Ankrd46-201	-0.0835688	NA	-0.00856245	NA	NA	NA
Ankrd49-206	0.00457586	0.931762	0.00636483	0.98509	0	0
Ankrd50-201	-0.0641292	NA	-0.0568836	NA	NA	NA
Ankrd52-201	0.213256	0.663751	0.0749682	0.698249	0	0
Ankrd53-201	NA	NA	NA	NA	NA	NA
Ankrd54-201	-0.035473	NA	-0.00670073	NA	NA	NA
Ankrd55-201	NA	NA	NA	NA	NA	NA
Ankrd6-201	-0.922672	0.183308	0.030885	0.910704	0	0
Ankrd60-202	NA	NA	NA	NA	NA	NA
Ankrd61-202	NA	NA	NA	NA	NA	NA
Ankrd63-201	NA	NA	NA	NA	NA	NA
Ankrd66-201	-0.109615	NA	-0.0360991	0.866414	NA	0
Ankrd7-201	NA	NA	NA	NA	NA	NA
Ankrd9-202	NA	NA	NA	NA	NA	NA
Anks1-203	-0.243269	NA	0.0254869	NA	NA	NA
Anks1b-233	-0.290551	0.514254	-0.0814911	0.698079	0	0
Anks3-201	-0.0981387	NA	0.0082155	NA	NA	NA
Anks4b-201	-0.229202	0.458124	-0.0772291	0.738634	0	0
Anks6-201	0.00507048	NA	0.0214093	NA	NA	NA
Ankub1-204	0.0100547	NA	0.0100582	NA	NA	NA
Ankzf1-208	0.269218	0.591033	0.153542	0.467034	0	0
Anln-201	-0.733043	0.0332103	0.398584	0.0261205	0	0
Ano1-203	-0.0878502	NA	-0.0340639	NA	NA	NA
Ano10-201	0.24895	0.537238	-0.0745311	0.739284	0	0
Ano2-204	-0.0253736	0.968155	0.0361257	0.878955	0	0
Ano3-201	0.00126543	NA	-0.0124963	NA	NA	NA
Ano4-204	0.0056996	NA	0.0322457	NA	NA	NA
Ano5-201	NA	NA	NA	NA	NA	NA
Ano6-201	-0.248321	0.600687	0.1211	0.5302	0	0
Ano7-202	0.00247348	NA	-0.011938	NA	NA	NA
Ano8-201	NA	NA	NA	NA	NA	NA
Ano9-201	-0.00338259	NA	-0.00675296	NA	NA	NA
Anp32a-201	-1.67578	0.0524389	0.0186592	0.948078	0	0
Anp32b-201	-0.24014	0.646303	0.0052403	0.98748	0	0
Anp32e-202	-0.330459	0.518899	0.0245779	0.93242	0	0
Anpep-202	0.0056068	NA	0.0171574	NA	NA	NA
Antxr1-201	-0.16295	NA	0.012996	0.940735	NA	0
Antxr2-201	0.335223	0.496264	-0.547398	0.0159224	0	0
Antxrl-201	NA	NA	NA	NA	NA	NA
Anxa1-201	-0.112785	NA	-0.028029	NA	NA	NA
Anxa10-201	0.0100624	NA	0.0108423	NA	NA	NA
Anxa11-201	0.108341	NA	0.0791438	NA	NA	NA
Anxa2-201	-0.184268	0.615367	0.0365358	0.877352	0	0
Anxa3-201	-0.00509078	NA	NA	NA	NA	NA
Anxa4-202	0.00191727	NA	-0.129159	0.410309	NA	0
Anxa5-201	0.37739	0.401822	-0.370571	0.174956	0	0
Anxa6-202	-0.194877	0.624018	-0.118277	0.587398	0	0
Anxa7-201	-0.522367	0.00625578	0.0810181	0.635672	-1	0
Anxa8-201	NA	NA	NA	NA	NA	NA
Anxa9-202	0.00222898	NA	-0.000262066	NA	NA	NA
Aoah-201	0.0025308	NA	-0.00480612	NA	NA	NA
Aoc1-203	0.000962477	NA	-0.0107374	NA	NA	NA
Aoc2-201	0.00260171	NA	0.000326836	NA	NA	NA
Aoc3-202	NA	NA	NA	NA	NA	NA
Aopep-202	-0.275245	0.49356	0.153763	0.494008	0	0
Aox1-201	NA	NA	NA	NA	NA	NA
Aox2-201	-0.000366882	NA	-0.0110139	NA	NA	NA
Aox3-201	0.00229463	NA	-0.000162137	NA	NA	NA
Aox4-201	0.100897	NA	-0.0305679	0.869731	NA	0
Ap1ar-201	-3.18207	0.0286982	0.0173188	0.951307	0	0
Ap1b1-201	-0.0709171	0.908769	-0.150635	0.524833	0	0
Ap1g1-202	0.109292	0.853269	0.0301685	0.91669	0	0
Ap1g2-201	NA	NA	NA	NA	NA	NA
Ap1m1-201	0.186559	0.71157	-0.6399	0.00135592	0	-1
Ap1m2-201	0.663734	0.27516	-0.179523	0.42095	0	0
Ap1s1-201	0.000906752	NA	-1.28794	0.00710496	NA	-1
Ap1s2-202	-0.00840877	NA	-0.0746571	NA	NA	NA
Ap1s3-203	-0.093157	NA	0.00669607	NA	NA	NA
Ap2a1-203	2.78684	0.00814583	0.0875239	0.686595	1	0
Ap2a2-201	2.60408	NA	0.0467243	NA	NA	NA
Ap2b1-201	1.87199	0.0146223	0.00440288	0.988822	0	0
Ap2m1-201	-0.782933	0.185509	-0.781562	0.00197172	0	-1
Ap2s1-201	-0.444814	0.193546	-0.417831	0.111062	0	0
Ap3b1-201	0.381766	0.455093	0.0573321	0.834697	0	0
Ap3b2-201	0.10684	NA	0.0734891	NA	NA	NA
Ap3d1-201	0.0291771	0.96358	0.0125138	0.961555	0	0
Ap3m1-206	-0.764819	0.00340364	0.0406155	0.861897	-1	0
Ap3m2-201	0.0806776	0.88615	-0.0100833	0.966585	0	0
Ap3s1-201	-0.226608	0.49582	-0.0518865	0.850843	0	0
Ap3s2-201	-0.119049	0.699386	-0.0426003	0.871605	0	0
Ap4b1-201	0.00304581	NA	0.00121874	NA	NA	NA
Ap4e1-201	0.107463	0.846536	0.0362416	0.860035	0	0
Ap4m1-201	0.00252263	NA	0.000129905	NA	NA	NA
Ap4s1-201	0.00532156	NA	0.0325954	NA	NA	NA
Ap5b1-201	-0.00423015	NA	-0.0145374	NA	NA	NA
Ap5m1-201	-0.27025	0.604322	0.151874	0.521003	0	0
Ap5s1-203	0.00210559	NA	-0.000203551	NA	NA	NA
Ap5z1-201	-0.068055	NA	-0.00524734	NA	NA	NA
Apaf1-201	0.269906	NA	0.0677002	0.735913	NA	0
Apba1-201	0.00989623	0.987399	0.0170028	0.950279	0	0
Apba2-201	0.46897	0.299018	-0.0725622	0.76875	0	0
Apba3-211	-0.00461775	NA	-0.046167	NA	NA	NA
Apbb1-214	-0.220115	0.679171	-0.0964934	0.696655	0	0
Apbb1ip-201	0.0100196	NA	0.00868428	NA	NA	NA
Apbb2-215	-0.0812817	0.948525	0.303892	0.233002	0	0
Apbb3-201	0.00868347	NA	0.0068717	NA	NA	NA
Apc-202	1.15321	0.000985929	0.0485937	0.848168	1	0
Apc2-201	-0.0329228	NA	0.0065461	NA	NA	NA
Apcdd1-203	0.00993343	NA	0.0103005	NA	NA	NA
Apcs-201	NA	NA	NA	NA	NA	NA
Apeh-206	-0.55843	0.241944	-0.0988052	0.664387	0	0
Apela-202	NA	NA	NA	NA	NA	NA
Apex1-201	-0.258886	0.482579	-0.0884126	0.678754	0	0
Apex2-203	0.202372	0.668553	0.119814	0.618512	0	0
Aph1a-202	-0.398381	0.378813	0.328566	0.121914	0	0
Aph1b-201	-0.159695	NA	-0.0205566	NA	NA	NA
Aph1c-202	-0.0881736	NA	-0.00799588	NA	NA	NA
Api5-201	-0.0418965	0.94306	0.0581626	0.828802	0	0
Apip-201	-0.55489	0.303112	-0.232628	0.309215	0	0
Aplf-201	-0.134315	0.809053	-0.243403	0.295261	0	0
Apln-201	NA	NA	NA	NA	NA	NA
Aplnr-201	NA	NA	NA	NA	NA	NA
Aplp1-201	0.00537197	NA	0.0264048	NA	NA	NA
Aplp2-201	0.18393	0.729567	-0.137659	0.561356	0	0
Apmap-201	0.138434	NA	0.0308837	NA	NA	NA
Apoa1-201	0.00856546	NA	0.0066853	NA	NA	NA
Apoa2-204	NA	NA	NA	NA	NA	NA
Apoa4-201	0.002533	NA	0.000142669	NA	NA	NA
Apoa5-202	NA	NA	NA	NA	NA	NA
Apob-202	0.00856546	NA	0.0066853	NA	NA	NA
Apobec1-202	NA	NA	NA	NA	NA	NA
Apobec2-201	0.00837136	NA	0.00653852	NA	NA	NA
Apobec3-203	NA	NA	NA	NA	NA	NA
Apobec4-201	NA	NA	NA	NA	NA	NA
Apobr-201	NA	NA	NA	NA	NA	NA
Apoc1-202	-0.00424319	NA	-0.0116242	NA	NA	NA
Apoc2-203	NA	NA	NA	NA	NA	NA
Apoc3-201	NA	NA	NA	NA	NA	NA
Apoc4-201	NA	NA	NA	NA	NA	NA
Apod-203	0.0020092	NA	-0.00470494	NA	NA	NA
Apoe-206	0.0570218	NA	-0.107541	0.478395	NA	0
Apof-202	NA	NA	NA	NA	NA	NA
Apoh-201	0.00856546	NA	0.0066853	NA	NA	NA
Apol10a-201	NA	NA	NA	NA	NA	NA
Apol10b-201	-0.0339595	NA	-0.00670073	NA	NA	NA
Apol11a-201	NA	NA	NA	NA	NA	NA
Apol11b-202	NA	NA	NA	NA	NA	NA
Apol6-206	0.00856546	NA	0.0066853	NA	NA	NA
Apol7a-204	NA	NA	NA	NA	NA	NA
Apol7b-201	NA	NA	NA	NA	NA	NA
Apol7c-201	0.0271067	NA	-0.00274034	NA	NA	NA
Apol7e-201	NA	NA	NA	NA	NA	NA
Apol8-201	NA	NA	NA	NA	NA	NA
Apol9a-201	NA	NA	NA	NA	NA	NA
Apol9b-201	NA	NA	NA	NA	NA	NA
Apold1-201	NA	NA	NA	NA	NA	NA
Apom-201	NA	NA	NA	NA	NA	NA
Apon-202	-0.0034049	NA	-0.00680309	NA	NA	NA
Apoo-204	-1.54606	0.0752632	-0.867088	0.00396556	0	-1
Apool-201	-3.31877	0.0249997	-0.0101817	0.969934	0	0
Apopt1-201	0.00400667	NA	0.0205418	NA	NA	NA
App-206	-0.223995	NA	-0.0379378	NA	NA	NA
Appbp2-201	0.0705286	0.901489	0.0991428	0.656517	0	0
Appl1-201	-0.0334845	0.958644	0.0379523	0.897062	0	0
Appl2-201	0.0556923	NA	-0.0215943	NA	NA	NA
Aprt-201	-0.107006	NA	-0.0336164	NA	NA	NA
Aptx-202	0.00376847	NA	-0.028276	0.907998	NA	0
Aqp1-201	0.00279727	NA	5.11162e-06	NA	NA	NA
Aqp11-205	0.00443156	NA	0.0206682	NA	NA	NA
Aqp12-201	NA	NA	NA	NA	NA	NA
Aqp2-201	NA	NA	NA	NA	NA	NA
Aqp3-201	NA	NA	NA	NA	NA	NA
Aqp4-201	NA	NA	NA	NA	NA	NA
Aqp5-202	NA	NA	NA	NA	NA	NA
Aqp6-201	NA	NA	NA	NA	NA	NA
Aqp7-201	NA	NA	NA	NA	NA	NA
Aqp8-202	NA	NA	NA	NA	NA	NA
Aqp9-202	0.383229	0.454248	0.103409	0.673981	0	0
Aqr-201	-0.526103	0.357693	-0.0311296	0.911238	0	0
Ar-201	-0.00342584	NA	-0.0068449	NA	NA	NA
Araf-201	-1.11507	0.125152	-0.219239	0.20711	0	0
Arap1-204	-0.520673	NA	-0.0581968	NA	NA	NA
Arap2-201	1.24756	0.0341346	-0.00879474	0.974835	0	0
Arap3-201	0.00265311	NA	-0.0109071	NA	NA	NA
Arc-201	NA	NA	NA	NA	NA	NA
Arcn1-201	-0.455446	0.38146	0.0715817	0.777583	0	0
Areg-201	NA	NA	NA	NA	NA	NA
Arel1-201	-0.0511696	0.931762	-0.0585867	0.785009	0	0
Arf1-202	-0.0522126	0.929598	-0.150177	0.37607	0	0
Arf2-202	0.043078	NA	0.000457972	NA	NA	NA
Arf3-201	-0.00865655	0.990605	-0.0380688	0.859043	0	0
Arf4-201	-0.0394851	NA	0.00145324	0.994035	NA	0
Arf5-201	0.871549	0.185139	0.126549	0.595391	0	0
Arf6-201	-0.204652	0.686746	0.0227655	0.925864	0	0
Arfgap1-201	-0.29687	NA	-0.0310245	NA	NA	NA
Arfgap2-202	0.0427009	NA	-0.0808927	NA	NA	NA
Arfgap3-201	0.0918809	0.875314	-0.0687589	0.759068	0	0
Arfgef1-201	-0.251428	0.61063	-0.0249067	0.925384	0	0
Arfgef2-201	0.492175	0.326223	0.025781	0.923855	0	0
Arfgef3-202	0.0103757	0.987399	-0.00275327	0.990881	0	0
Arfip1-203	0.0818468	0.896065	0.0196781	0.944429	0	0
Arfip2-206	-0.0129336	NA	-0.0282777	NA	NA	NA
Arfrp1-203	-0.223389	NA	-0.0468582	NA	NA	NA
Arg1-201	-0.0034049	NA	-0.00680309	NA	NA	NA
Arg2-201	-0.540524	0.203425	-1.74033	1.07191e-06	0	-1
Arglu1-201	0.0678237	NA	-0.0965436	NA	NA	NA
Arhgap1-202	-0.26152	0.61582	0.152434	0.515261	0	0
Arhgap10-201	-0.463706	0.368586	-0.114295	0.635878	0	0
Arhgap11a-201	0.231617	0.651315	-0.133215	0.568834	0	0
Arhgap12-212	-0.0263141	0.965473	0.388614	0.0344205	0	0
Arhgap15-201	0.00481124	0.997968	0.0898346	0.696171	0	0
Arhgap17-202	0.212395	0.687599	0.327889	0.153149	0	0
Arhgap18-201	-0.834373	0.181231	-0.00191214	0.993666	0	0
Arhgap19-201	-0.0921481	0.877275	0.106289	0.660855	0	0
Arhgap20-201	0.142792	0.740226	0.0371033	0.895078	0	0
Arhgap21-213	-0.148586	0.747366	0.132581	0.505731	0	0
Arhgap22-202	NA	NA	NA	NA	NA	NA
Arhgap23-203	-0.0380022	NA	-0.0144556	NA	NA	NA
Arhgap24-203	0.00856546	NA	0.0066853	NA	NA	NA
Arhgap25-203	NA	NA	NA	NA	NA	NA
Arhgap26-201	0.402099	0.436627	0.0450077	0.867112	0	0
Arhgap27-204	NA	NA	NA	NA	NA	NA
Arhgap28-201	0.267755	0.578119	0.0576807	0.831743	0	0
Arhgap29-201	0.157986	0.771635	-0.131422	0.572606	0	0
Arhgap30-201	NA	NA	NA	NA	NA	NA
Arhgap31-201	-0.00339221	NA	-0.00670073	NA	NA	NA
Arhgap32-203	0.318258	NA	-0.0641914	NA	NA	NA
Arhgap33-204	-0.0100927	NA	-0.0436844	NA	NA	NA
Arhgap33os-202	-0.00339221	NA	-0.00670073	NA	NA	NA
Arhgap35-201	2.34118	0.0277604	0.187887	0.418624	0	0
Arhgap36-202	0.002533	NA	0.000142669	NA	NA	NA
Arhgap39-202	0.148078	0.755043	0.0085508	0.970389	0	0
Arhgap4-201	NA	NA	NA	NA	NA	NA
Arhgap40-203	NA	NA	NA	NA	NA	NA
Arhgap42-201	0.495974	0.34279	-0.0684417	0.791387	0	0
Arhgap44-201	-0.0326113	0.953415	0.0115971	NA	0	NA
Arhgap45-201	NA	NA	NA	NA	NA	NA
Arhgap5-204	0.00195893	NA	-0.0524452	NA	NA	NA
Arhgap6-201	NA	NA	NA	NA	NA	NA
Arhgap8-207	0.0024201	NA	-0.00883693	NA	NA	NA
Arhgap9-204	0.00323979	NA	-0.0028558	NA	NA	NA
Arhgdia-201	0.00464194	0.957079	-0.247197	0.266589	0	0
Arhgdib-201	-0.00395571	NA	-0.00877645	NA	NA	NA
Arhgdig-201	-0.0038194	NA	-0.0104076	NA	NA	NA
Arhgef1-202	0.227907	0.665355	0.224032	0.344682	0	0
Arhgef10-201	0.00684305	NA	0.170343	NA	NA	NA
Arhgef10l-201	-0.349311	NA	0.000845559	NA	NA	NA
Arhgef11-201	-0.592903	0.2692	0.042674	0.877352	0	0
Arhgef12-202	-0.504507	0.335211	0.0396426	0.883111	0	0
Arhgef15-203	NA	NA	NA	NA	NA	NA
Arhgef16-201	-0.490358	0.311186	0.0329923	0.906517	0	0
Arhgef17-201	-0.0180267	NA	0.0174203	NA	NA	NA
Arhgef18-201	-0.0962301	NA	0.0117994	0.954912	NA	0
Arhgef19-201	-0.00339221	NA	-0.00670073	NA	NA	NA
Arhgef2-201	0.00863478	NA	0.00677991	NA	NA	NA
Arhgef25-201	-0.00390853	NA	-0.0102999	NA	NA	NA
Arhgef26-201	0.00314345	NA	-0.00665766	NA	NA	NA
Arhgef28-201	0.250311	0.528647	0.0854154	0.715542	0	0
Arhgef3-201	-0.0690061	NA	-0.0090916	NA	NA	NA
Arhgef33-201	-0.000127121	NA	NA	NA	NA	NA
Arhgef37-201	-0.0293662	NA	0.000232649	NA	NA	NA
Arhgef38-202	0.00837136	NA	0.00653852	NA	NA	NA
Arhgef39-201	-0.178474	0.70806	0.0874619	0.718712	0	0
Arhgef4-204	-0.000352021	NA	-0.026893	NA	NA	NA
Arhgef4-208	NA	NA	NA	NA	NA	NA
Arhgef40-201	NA	NA	NA	NA	NA	NA
Arhgef5-201	0.00582308	NA	0.0187856	NA	NA	NA
Arhgef6-201	0.00225841	NA	-0.00624092	NA	NA	NA
Arhgef7-205	0.0620604	0.920682	0.159963	0.479854	0	0
Arhgef9-203	0.00268533	NA	0.000516408	NA	NA	NA
Arid1a-202	0.523166	0.0333825	0.294686	0.0344205	0	0
Arid1b-202	-0.442118	0.248658	0.03858	0.886008	0	0
Arid2-201	0.588593	0.208659	0.216006	0.251834	0	0
Arid3a-201	0.167453	NA	0.0573847	NA	NA	NA
Arid3b-209	0.0476413	0.929598	0.109063	0.564131	0	0
Arid3c-203	0.213984	NA	0.0643123	NA	NA	NA
Arid4a-201	0.319656	0.450494	0.0795356	0.745897	0	0
Arid4b-203	0.480398	0.236721	0.137059	0.508623	0	0
Arid5a-204	-0.181858	NA	0.0436146	NA	NA	NA
Arid5b-204	0.0956019	0.734981	0.172194	0.279278	0	0
Arih1-207	0.772444	0.0405444	0.0516986	0.854478	0	0
Arih2-201	0.250285	NA	-0.0465836	NA	NA	NA
Arl1-202	-0.247166	0.384725	-0.153418	0.458024	0	0
Arl10-201	-0.0580283	NA	0.0282911	NA	NA	NA
Arl11-202	NA	NA	NA	NA	NA	NA
Arl13a-201	NA	NA	NA	NA	NA	NA
Arl13b-201	-0.377318	0.345258	0.111954	0.632876	0	0
Arl14-201	NA	NA	NA	NA	NA	NA
Arl14ep-201	-1.25305	0.0802847	0.0773718	0.730311	0	0
Arl14epl-202	0.0014262	NA	-0.606007	0.10244	NA	0
Arl15-201	0.0169359	0.950014	0.280119	0.253229	0	0
Arl16-201	0.00361916	NA	0.00711921	NA	NA	NA
Arl2-201	-0.0362209	0.950763	0.248333	0.291957	0	0
Arl2bp-201	-0.0034049	NA	-0.00680309	NA	NA	NA
Arl3-201	-0.311047	0.544006	0.040272	0.863624	0	0
Arl4a-205	-0.342452	0.32436	-0.0345984	0.9002	0	0
Arl4c-202	NA	NA	NA	NA	NA	NA
Arl4d-201	0.00274314	NA	0.0134174	NA	NA	NA
Arl5a-201	0.0037786	NA	0.0101577	NA	NA	NA
Arl5b-208	0.0768156	NA	-0.000565304	NA	NA	NA
Arl5c-201	0.00174731	NA	-0.0126387	NA	NA	NA
Arl6-201	-0.287941	0.430611	0.112947	0.636084	0	0
Arl6ip1-201	-2.38977	0.0227741	-0.203705	0.151721	0	0
Arl6ip4-201	0.00285339	NA	-0.00805052	NA	NA	NA
Arl6ip5-201	0.106721	NA	0.0907997	0.591436	NA	0
Arl6ip6-201	0.0882041	0.847858	0.131323	0.575881	0	0
Arl8a-201	0.00400526	NA	0.00450407	0.986881	NA	0
Arl8b-201	-0.0734431	0.901415	-0.0343187	0.895078	0	0
Arl9-201	NA	NA	NA	NA	NA	NA
Armc1-201	-0.60009	0.207883	-0.122206	0.613358	0	0
Armc10-201	0.144801	0.799222	-0.268925	0.205211	0	0
Armc12-205	0.00291089	NA	-0.0325353	NA	NA	NA
Armc2-201	0.0802537	NA	-0.0210457	NA	NA	NA
Armc3-201	NA	NA	NA	NA	NA	NA
Armc4-205	0.0643828	NA	-0.0807651	NA	NA	NA
Armc5-201	-0.282517	NA	-0.0518649	NA	NA	NA
Armc6-201	NA	NA	NA	NA	NA	NA
Armc7-201	0.00477751	NA	0.0252913	NA	NA	NA
Armc8-201	-1.1419	0.0651727	0.0291139	0.920139	0	0
Armc9-201	-0.0239379	NA	-0.0150526	NA	NA	NA
Armcx1-205	0.00256601	NA	0.00022701	NA	NA	NA
Armcx2-207	-0.00395571	NA	-0.00877645	NA	NA	NA
Armcx3-203	-0.00425329	NA	-0.0147344	NA	NA	NA
Armcx4-201	NA	NA	NA	NA	NA	NA
Armcx5-201	1.91651	0.0129148	0.176004	0.423081	0	0
Armcx6-202	NA	NA	NA	NA	NA	NA
Armh1-203	NA	NA	NA	NA	NA	NA
Armh2-201	NA	NA	NA	NA	NA	NA
Armh3-201	0.0280221	0.965582	0.149615	0.529255	0	0
Armh4-201	0.128701	NA	0.1459	NA	NA	NA
Armt1-201	0.00233061	NA	-0.0228	NA	NA	NA
Arnt-203	0.00718904	0.990936	0.224495	0.341473	0	0
Arnt2-201	-0.00338259	NA	-0.00675296	NA	NA	NA
Arntl-204	1.12034	0.00360345	0.0533611	0.825202	1	0
Arntl2-204	0.280002	0.576873	-0.067894	0.795998	0	0
Arpc1a-201	0.00287074	NA	-0.0847177	NA	NA	NA
Arpc1b-201	-0.587773	0.255138	0.220618	0.237965	0	0
Arpc2-203	0.283141	0.487606	0.240389	0.257639	0	0
Arpc3-202	-1.24594	0.0115313	0.03702	0.868439	0	0
Arpc4-201	-0.299298	0.604359	0.000719344	0.998192	0	0
Arpc5-201	0.00204687	NA	-0.12542	0.409458	NA	0
Arpc5l-202	0.0168829	0.980067	-0.219834	0.18015	0	0
Arpin-201	0.00361607	NA	0.0076133	NA	NA	NA
Arpp19-201	0.00301902	0.994995	0.176617	0.407013	0	0
Arpp21-223	0.0020056	NA	-0.00388967	NA	NA	NA
Arr3-201	NA	NA	NA	NA	NA	NA
Arrb1-202	NA	NA	NA	NA	NA	NA
Arrb2-204	-0.104759	NA	-0.0983644	NA	NA	NA
Arrdc1-202	-1.35593	0.000789542	-0.683541	9.35015e-05	-1	-1
Arrdc2-201	-1.25687	0.0289957	0.917368	0.00156858	0	1
Arrdc3-201	0.00182262	NA	-0.0200922	NA	NA	NA
Arrdc4-201	-0.0387254	NA	-0.0100842	NA	NA	NA
Arrdc5-201	0.00351763	NA	0.0035954	NA	NA	NA
Arsa-202	NA	NA	NA	NA	NA	NA
Arsb-201	-0.745985	0.196053	0.158223	0.435454	0	0
Arsg-201	0.00339838	NA	0.0111843	NA	NA	NA
Arsi-201	NA	NA	NA	NA	NA	NA
Arsj-201	NA	NA	NA	NA	NA	NA
Arsk-201	0.469895	NA	0.0635298	NA	NA	NA
Art1-201	0.0752478	NA	0.0168606	NA	NA	NA
Art2b-201	NA	NA	NA	NA	NA	NA
Art3-201	-0.00342584	NA	-0.0068449	NA	NA	NA
Art4-201	0.00393228	NA	0.00745831	NA	NA	NA
Art5-204	-0.00528383	NA	NA	NA	NA	NA
Artn-201	-0.00389799	NA	-0.0099573	NA	NA	NA
Arv1-201	0.0303767	NA	0.0675244	0.686836	NA	0
Arvcf-201	-0.28196	NA	-0.0155752	NA	NA	NA
Arx-201	0.00432769	NA	0.00587009	NA	NA	NA
Arxes1-201	NA	NA	NA	NA	NA	NA
Arxes2-201	0.00837136	NA	0.00653852	NA	NA	NA
As3mt-201	0.00279159	NA	0.000656418	NA	NA	NA
Asah1-201	0.00201832	NA	-0.0633223	NA	NA	NA
Asah2-209	-0.00193666	NA	0.0195955	NA	NA	NA
Asap1-218	0.847056	0.0664125	0.0955381	0.695975	0	0
Asap2-202	2.03056	0.0456275	0.0629563	0.801179	0	0
Asap3-201	-0.00338259	NA	-0.00675296	NA	NA	NA
Asb1-202	0.00279727	NA	5.11162e-06	NA	NA	NA
Asb10-201	NA	NA	NA	NA	NA	NA
Asb11-202	NA	NA	NA	NA	NA	NA
Asb12-201	0.000987615	NA	-0.036262	NA	NA	NA
Asb13-201	0.00194973	NA	-0.0561962	NA	NA	NA
Asb14-201	NA	NA	NA	NA	NA	NA
Asb15-202	0.681217	0.160859	0.0978468	0.640945	0	0
Asb16-201	0.0107673	NA	0.0152581	NA	NA	NA
Asb17-201	NA	NA	NA	NA	NA	NA
Asb18-201	NA	NA	NA	NA	NA	NA
Asb2-201	NA	NA	NA	NA	NA	NA
Asb3-201	0.562332	0.215	0.0347575	0.90256	0	0
Asb4-201	-0.0978241	NA	0.168912	0.337025	NA	0
Asb5-201	NA	NA	NA	NA	NA	NA
Asb6-201	-0.0038194	NA	-0.0104076	NA	NA	NA
Asb7-202	0.00399584	NA	0.00621681	NA	NA	NA
Asb8-204	0.760206	0.201147	0.0177553	0.951307	0	0
Asb9-201	NA	NA	NA	NA	NA	NA
Ascc1-202	0.00393891	0.902005	-0.0321627	0.907888	0	0
Ascc2-201	0.316896	NA	-0.0651736	0.699039	NA	0
Ascc3-201	-0.0409237	0.953859	-0.127649	0.587398	0	0
Ascl1-201	NA	NA	NA	NA	NA	NA
Ascl2-201	0.00524079	NA	0.0121462	NA	NA	NA
Ascl3-201	NA	NA	NA	NA	NA	NA
Ascl4-202	NA	NA	NA	NA	NA	NA
Ascl5-201	NA	NA	NA	NA	NA	NA
Asf1a-201	-0.547796	0.247035	0.155816	0.458981	0	0
Asf1b-201	-1.3106	0.000275715	0.173717	0.312987	-1	0
Asgr1-202	-0.00159495	NA	-0.037369	NA	NA	NA
Asgr2-201	0.00175594	0.987638	0.0881679	0.716367	0	0
Ash1l-202	0.24713	0.52514	0.0356368	0.897062	0	0
Ash2l-201	-0.164272	0.737929	0.083517	0.705913	0	0
Asic1-201	0.0100547	NA	0.0100582	NA	NA	NA
Asic2-202	NA	NA	NA	NA	NA	NA
Asic3-202	0.00837136	NA	0.00653852	NA	NA	NA
Asic4-201	0.00211011	NA	-0.0041191	NA	NA	NA
Asic5-201	NA	NA	NA	NA	NA	NA
Asl-203	-0.00444551	NA	-0.0185144	NA	NA	NA
Asmt-201	-0.00342584	NA	-0.0068449	NA	NA	NA
Asna1-201	-0.316242	0.442276	-0.0383033	0.870111	0	0
Asns-202	-0.0384684	NA	-0.0104076	NA	NA	NA
Asnsd1-201	0.00213733	NA	-0.00568442	NA	NA	NA
Aspa-206	NA	NA	NA	NA	NA	NA
Aspdh-201	NA	NA	NA	NA	NA	NA
Aspg-201	0.00215921	NA	-0.0106548	NA	NA	NA
Asph-202	0.53928	0.254965	-0.120289	0.564131	0	0
Asphd1-203	NA	NA	NA	NA	NA	NA
Asphd2-201	-0.00402586	NA	-0.0266509	NA	NA	NA
Aspm-201	-0.130756	0.811171	-0.719835	0.000765074	0	-1
Aspn-202	NA	NA	NA	NA	NA	NA
Asprv1-201	0.00837136	NA	0.00653852	NA	NA	NA
Aspscr1-201	-0.314233	0.537238	-0.767526	0.00115562	0	-1
Asrgl1-201	-0.00441053	NA	-0.0227546	NA	NA	NA
Ass1-201	-0.0829665	NA	0.0234162	NA	NA	NA
Aste1-201	0.00365778	NA	-0.00131176	NA	NA	NA
Astl-201	-0.921983	0.156728	1.2954	2.73891e-05	0	1
Astn1-201	0.20401	NA	-0.0132279	NA	NA	NA
Astn2-201	NA	NA	NA	NA	NA	NA
Asxl1-201	0.184597	0.640494	0.00557738	0.985841	0	0
Asxl2-207	1.70019	0.0748815	0.0158883	0.950838	0	0
Asxl3-201	0.00481606	NA	0.0787566	0.699212	NA	0
Asz1-201	-0.240294	0.644649	-0.0627773	0.809129	0	0
Atad1-203	-1.28777	3.43591e-05	0.112203	0.597919	-1	0
Atad2-201	0.330793	0.52079	-0.0113307	0.966515	0	0
Atad2b-201	0.228873	0.637273	0.0123039	0.966585	0	0
Atad3a-201	1.1439	0.106247	0.169282	0.469964	0	0
Atad5-201	-0.0818515	0.896152	0.129051	0.580127	0	0
Atat1-212	-0.257266	0.582646	0.0888657	0.716997	0	0
Atcay-201	NA	NA	NA	NA	NA	NA
Ate1-201	0.0614095	0.944515	-0.0229731	0.929419	0	0
Atf1-201	1.23704	0.123052	-0.154082	0.513263	0	0
Atf2-201	1.51158	0.0754201	0.123429	0.608028	0	0
Atf3-201	0.00284982	NA	-0.0034895	NA	NA	NA
Atf4-201	-0.0730759	0.905272	-0.616788	0.0451475	0	0
Atf5-201	-0.0560249	NA	-0.00325157	NA	NA	NA
Atf6-201	-1.00728	0.040832	0.0567965	0.828356	0	0
Atf6b-201	0.0979648	0.85342	1.52375	0.000678348	0	1
Atf7-210	0.00159078	NA	-0.0127938	NA	NA	NA
Atf7ip-201	0.215289	0.678011	0.157839	0.463242	0	0
Atf7ip2-201	0.00333206	NA	-0.0681286	0.749205	NA	0
Atg10-201	0.00370449	NA	0.0310042	0.898601	NA	0
Atg101-201	0.119278	0.982028	-0.707349	0.0368748	0	0
Atg12-201	0.00593097	0.994908	-0.189617	0.322869	0	0
Atg13-202	0.00118754	NA	-0.0496883	NA	NA	NA
Atg14-202	3.66906	0.0145463	0.12598	0.577662	0	0
Atg16l1-201	0.685936	0.225269	0.537942	0.0853148	0	0
Atg16l2-201	0.00296192	NA	0.00125959	NA	NA	NA
Atg2a-201	-0.289531	0.524039	0.219055	0.340865	0	0
Atg2b-201	1.88936	0.0112387	0.118386	0.569677	0	0
Atg3-201	-1.34108	0.107091	0.166796	0.418406	0	0
Atg4a-201	0.140158	0.763296	-0.00858223	0.971583	0	0
Atg4a-ps-201	0.00463063	NA	0.0217276	NA	NA	NA
Atg4b-201	-0.376378	0.453756	-0.32244	0.190155	0	0
Atg4c-201	0.00314336	NA	0.000532786	NA	NA	NA
Atg4d-201	NA	NA	NA	NA	NA	NA
Atg5-201	-0.430903	0.286207	0.110176	0.597438	0	0
Atg7-201	0.413179	0.312791	0.0484293	0.843441	0	0
Atg9a-208	-0.455493	0.386094	0.08558	0.703179	0	0
Atg9b-201	0.00529633	NA	0.0136434	NA	NA	NA
Atic-201	1.0445	0.15034	-0.236143	0.318869	0	0
Atl1-201	-0.0180008	0.970779	0.195648	0.229167	0	0
Atl2-201	-0.377567	0.0858594	0.224905	0.129745	0	0
Atl3-201	0.223177	0.612002	0.105419	0.543736	0	0
Atm-206	0.296672	NA	0.0757544	0.644177	NA	0
Atmin-201	-0.671203	0.183508	0.0245059	0.929985	0	0
Atn1-201	NA	NA	NA	NA	NA	NA
Atoh1-201	NA	NA	NA	NA	NA	NA
Atoh7-201	NA	NA	NA	NA	NA	NA
Atoh8-201	NA	NA	NA	NA	NA	NA
Atox1-201	0.00275854	0.716588	-0.43135	0.122661	0	0
Atp10a-201	0.0038245	NA	-0.020063	0.933137	NA	0
Atp10b-201	0.672512	0.258102	-0.0365293	0.885427	0	0
Atp11a-202	1.08512	0.0324303	0.247935	0.263549	0	0
Atp11b-201	0.0973319	NA	-0.0066893	0.981198	NA	0
Atp11c-202	0.24735	0.629184	-0.0281678	0.91215	0	0
Atp12a-201	NA	NA	NA	NA	NA	NA
Atp13a1-201	0.131169	0.822162	0.0591769	0.818922	0	0
Atp13a2-201	-0.140583	0.526035	-0.0432008	NA	0	NA
Atp13a3-202	0.458369	0.236721	0.138245	0.531667	0	0
Atp13a4-208	0.00644247	NA	0.0254181	NA	NA	NA
Atp13a5-201	NA	NA	NA	NA	NA	NA
Atp1a1-201	0.117919	0.827007	2.23345	6.68376e-05	0	1
Atp1a2-201	-0.000128571	NA	NA	NA	NA	NA
Atp1a3-201	-0.271008	NA	-0.270841	0.245398	NA	0
Atp1a4-201	NA	NA	NA	NA	NA	NA
Atp1b1-201	-0.222964	NA	-0.0584816	0.752191	NA	0
Atp1b2-201	NA	NA	NA	NA	NA	NA
Atp1b3-201	-0.12306	0.833239	0.0260451	0.927696	0	0
Atp1b4-201	NA	NA	NA	NA	NA	NA
Atp23-202	-0.0961109	NA	0.014722	0.942224	NA	0
Atp2a1-201	-0.0034049	NA	-0.00680309	NA	NA	NA
Atp2a2-201	2.0189	1.96565e-07	0.285307	0.0583876	1	0
Atp2a3-203	0.00663791	NA	0.15983	NA	NA	NA
Atp2b1-201	-0.495007	0.36811	0.21676	0.339182	0	0
Atp2b2-203	-0.00339221	NA	-0.00670073	NA	NA	NA
Atp2b3-202	-0.0484506	NA	-0.102953	0.561356	NA	0
Atp2b4-206	0.281419	0.518603	0.0464792	0.83405	0	0
Atp2c1-204	0.293609	0.49356	0.11587	0.558511	0	0
Atp2c2-201	0.231157	0.633491	1.1194	0.0156683	0	0
Atp4a-201	-0.000332731	NA	-0.0503977	NA	NA	NA
Atp4b-201	-0.00338259	NA	-0.00675296	NA	NA	NA
Atp5a1-201	0.429197	0.381812	-0.795296	0.00128985	0	-1
Atp5b-201	0.904497	0.025298	-0.0838434	0.727867	0	0
Atp5c1-203	-0.0420788	0.948525	-0.145145	0.5295	0	0
Atp5d-203	0.0967986	NA	-0.201712	NA	NA	NA
Atp5e-201	-0.265381	0.342801	-0.39362	0.127167	0	0
Atp5g1-201	-0.859936	0.175303	-0.328276	0.20732	0	0
Atp5g2-202	-1.79464	0.0685933	-1.45644	1.41135e-05	0	-1
Atp5g3-202	-0.196015	0.578119	-0.738099	0.0428313	0	0
Atp5h-203	0.00296859	0.822765	-0.168084	0.471342	0	0
Atp5j-201	-0.233412	NA	-0.0887788	0.550533	NA	0
Atp5j2-202	-4.75732	0.00453802	-0.574869	0.0805003	-1	0
Atp5k-201	0.0803409	0.993698	-0.147686	0.533289	0	0
Atp5l-201	-0.575175	0.28624	-0.219802	0.348263	0	0
Atp5md-202	-0.1336	NA	-0.380925	0.168885	NA	0
Atp5mpl-203	-0.66676	0.137426	-0.217598	0.349841	0	0
Atp5o-201	0.0047444	NA	0.0595042	0.755729	NA	0
Atp5pb-201	-0.137417	0.456996	-0.635182	0.0457521	0	0
Atp6ap1-201	-0.550623	0.306001	-0.0352107	0.895078	0	0
Atp6ap1l-201	0.00226182	NA	-0.00347424	NA	NA	NA
Atp6ap2-201	-0.0379545	0.938588	0.286767	0.248456	0	0
Atp6v0a1-201	0.65091	NA	0.069989	0.706056	NA	0
Atp6v0a2-201	0.471237	0.338897	0.383008	0.130289	0	0
Atp6v0a4-202	0.140088	NA	-0.182774	0.395047	NA	0
Atp6v0b-201	-0.292665	0.435588	-0.240266	0.308154	0	0
Atp6v0c-201	-1.55808	0.0124561	-0.594895	0.0268707	0	0
Atp6v0d1-201	0.174435	0.688753	-0.956845	0.0154499	0	0
Atp6v0d2-201	0.00348347	NA	0.00765478	NA	NA	NA
Atp6v0e-202	-0.632762	0.165063	-0.218953	0.334213	0	0
Atp6v0e2-201	0.00335301	NA	-0.0159472	NA	NA	NA
Atp6v1a-202	-0.191952	0.63136	0.120651	0.618512	0	0
Atp6v1b1-201	-0.00339221	NA	-0.00670073	NA	NA	NA
Atp6v1b2-201	-0.447201	0.301073	0.110996	0.60874	0	0
Atp6v1c1-201	0.154195	0.783455	0.276262	0.173914	0	0
Atp6v1c2-208	0.121987	NA	-0.00890238	NA	NA	NA
Atp6v1d-201	-0.097226	0.806519	0.0948603	0.703748	0	0
Atp6v1e1-201	-0.236177	0.493718	-0.0716097	0.765769	0	0
Atp6v1e2-202	0.00256601	NA	0.00022701	NA	NA	NA
Atp6v1f-201	-0.14655	0.349106	-1.04936	0.00467897	0	-1
Atp6v1fnb-201	NA	NA	NA	NA	NA	NA
Atp6v1g1-201	0.068889	0.686661	-1.795	5.83967e-07	0	-1
Atp6v1g2-201	0.00265436	NA	0.000619303	NA	NA	NA
Atp6v1g3-201	-0.00338259	NA	-0.00675296	NA	NA	NA
Atp6v1h-204	-0.577094	0.180713	-0.00147842	0.996888	0	0
Atp7a-202	0.80345	0.163079	0.0254494	0.927878	0	0
Atp7b-201	0.00260171	NA	0.000326836	NA	NA	NA
Atp8a1-207	-0.39543	0.374481	-0.0905054	0.646671	0	0
Atp8a2-201	0.0878726	0.941268	-0.0147864	0.955528	0	0
Atp8b1-201	0.0107797	NA	0.0182379	NA	NA	NA
Atp8b2-210	NA	NA	NA	NA	NA	NA
Atp8b3-201	-0.00338259	NA	-0.00675296	NA	NA	NA
Atp8b4-201	0.000480692	NA	-0.0214926	NA	NA	NA
Atp8b5-204	0.00357444	NA	0.00810267	NA	NA	NA
Atp9a-201	-0.210713	0.693652	-0.102828	0.655669	0	0
Atp9b-212	-0.0954236	NA	0.0163521	0.936288	NA	0
Atpaf1-203	-0.127777	0.733303	-0.021752	0.93242	0	0
Atpaf2-207	0.180207	0.72801	0.01658	0.946203	0	0
Atpif1-201	-0.41672	0.196053	-1.00414	0.0106981	0	0
Atpsckmt-201	0.173516	NA	-0.0531616	NA	NA	NA
Atr-213	0.274374	0.596758	-0.00315573	0.990043	0	0
Atraid-201	-0.107895	NA	-0.0414414	0.859652	NA	0
Atrip-201	0.00537661	NA	0.0696418	NA	NA	NA
Atrn-201	-0.152454	0.783455	-0.00523375	0.982534	0	0
Atrnl1-201	-0.183401	0.660878	0.10975	0.632876	0	0
Atrx-202	0.19752	0.612939	0.0532713	0.843735	0	0
Atxn1-201	0.0640231	0.916242	-0.0647672	0.718712	0	0
Atxn10-201	0.0596111	NA	-0.0206647	NA	NA	NA
Atxn1l-201	0.1773	0.741709	0.0244911	0.919333	0	0
Atxn2-201	0.0503277	0.930747	0.201458	0.340425	0	0
Atxn2l-201	0.502824	0.0181973	0.197126	0.210778	0	0
Atxn3-201	-0.0514533	0.929598	-0.0176602	0.938828	0	0
Atxn7-201	0.0850352	0.887467	0.117119	0.610528	0	0
Atxn7l1-212	0.00342132	NA	-0.00292316	0.987859	NA	0
Atxn7l2-201	-0.188853	NA	-0.00105174	NA	NA	NA
Atxn7l3-201	NA	NA	NA	NA	NA	NA
Atxn7l3b-201	0.00279033	NA	-0.0370032	NA	NA	NA
AU015836-205	-1.72566	1.5886e-05	-0.400987	0.0246317	-1	0
AU018091-201	0.0888005	0.854578	0.0187397	0.921089	0	0
AU021092-201	NA	NA	NA	NA	NA	NA
AU022252-203	-0.0827204	NA	0.0021813	NA	NA	NA
AU022751-201	-0.115764	0.780168	0.182961	0.340134	0	0
AU040320-202	0.304814	0.545773	0.32493	0.13677	0	0
AU041133-202	0.00406106	NA	0.0152101	NA	NA	NA
Auh-201	-1.55107	0.0143904	-0.0432267	0.861513	0	0
Aunip-201	-0.0216594	0.975762	0.0166953	0.955277	0	0
Aup1-201	0.00190643	NA	-0.0782273	NA	NA	NA
Aurka-201	-0.684028	0.0826555	-0.190969	0.226843	0	0
Aurkaip1-201	0.00273321	NA	-0.142776	0.462208	NA	0
Aurkb-201	0.217001	NA	0.0890808	NA	NA	NA
Aurkc-201	-0.552026	0.0850748	0.209739	0.179916	0	0
Auts2-209	0.602956	0.280727	0.0166564	0.955277	0	0
AV320801-201	NA	NA	NA	NA	NA	NA
Aven-201	-0.326901	0.395824	-0.942225	0.0100766	0	0
Avil-201	0.00856546	NA	0.0066853	NA	NA	NA
Avl9-201	0.288123	0.49582	-0.0130889	NA	0	NA
Avp-201	NA	NA	NA	NA	NA	NA
Avpi1-201	-0.262449	NA	-0.114584	NA	NA	NA
Avpr1a-201	NA	NA	NA	NA	NA	NA
Avpr1b-201	NA	NA	NA	NA	NA	NA
Avpr2-201	NA	NA	NA	NA	NA	NA
AW146154-201	-1.59983	0.0469434	-0.0312362	0.91215	0	0
AW209491-201	0.248056	NA	0.0140675	NA	NA	NA
AW549877-201	0.00280499	NA	-0.0833129	0.653298	NA	0
AW551984-201	0.00145845	NA	-0.0467254	NA	NA	NA
AW554918-202	0.156929	0.778797	-0.0265366	0.925864	0	0
AW822073-202	0.00266262	NA	0.000730214	NA	NA	NA
Awat1-201	0.00248108	NA	0.000232649	NA	NA	NA
Awat2-201	0.00343614	NA	-0.00294549	NA	NA	NA
Axdnd1-211	-0.322997	NA	-0.0127959	NA	NA	NA
Axin1-201	0.688365	0.257515	-0.262222	0.281744	0	0
Axin2-201	0.252367	0.621018	0.189644	0.396123	0	0
Axl-201	0.0434062	NA	0.0139581	NA	NA	NA
AY074887-201	NA	NA	NA	NA	NA	NA
AY358078-201	0.00483498	NA	0.0174314	NA	NA	NA
AY761185-201	NA	NA	NA	NA	NA	NA
Aym1-201	NA	NA	NA	NA	NA	NA
Azgp1-201	0.00268533	NA	0.000516408	NA	NA	NA
Azi2-201	-0.0786919	NA	0.0354868	NA	NA	NA
Azin1-201	-0.314979	0.452796	0.0342649	0.907888	0	0
Azin2-201	NA	NA	NA	NA	NA	NA
B020004J07Rik-202	0.00268533	NA	0.000516408	NA	NA	NA
B020011L13Rik-201	-0.740091	0.22018	0.0535412	0.830973	0	0
B020031M17Rik-202	0.0030652	NA	0.00379115	NA	NA	NA
B230118H07Rik-203	0.00282898	NA	-0.061201	NA	NA	NA
B230217C12Rik-201	NA	NA	NA	NA	NA	NA
B230219D22Rik-201	0.0754098	NA	0.0249081	NA	NA	NA
B230307C23Rik-202	0.00183562	NA	-0.0609297	NA	NA	NA
B2m-201	-0.100005	0.7846	0.032529	0.904887	0	0
B3galnt1-201	0.138984	NA	-0.0194634	NA	NA	NA
B3galnt2-201	-0.189643	0.702606	0.356422	0.0896258	0	0
B3galt1-202	-0.00389799	NA	-0.0099573	NA	NA	NA
B3galt2-201	-2.11674e-05	NA	-0.0184524	NA	NA	NA
B3galt4-201	-0.00393021	NA	-0.0100842	NA	NA	NA
B3galt5-202	-0.0346615	NA	-0.00675296	NA	NA	NA
B3galt6-201	-8.87631e-05	NA	NA	NA	NA	NA
B3gat1-206	NA	NA	NA	NA	NA	NA
B3gat2-201	-0.0632096	0.677698	-0.343133	0.189834	0	0
B3gat3-201	NA	NA	NA	NA	NA	NA
B3glct-201	0.00176373	NA	-0.0578382	NA	NA	NA
B3gnt2-202	-0.115442	0.826909	0.0844952	0.725587	0	0
B3gnt3-201	NA	NA	NA	NA	NA	NA
B3gnt4-201	0.518705	0.248661	0.124905	0.600208	0	0
B3gnt5-207	-0.00528383	NA	NA	NA	NA	NA
B3gnt6-201	-0.00338259	NA	-0.00675296	NA	NA	NA
B3gnt7-201	0.00475677	NA	0.137805	0.479845	NA	0
B3gnt8-201	-0.1189	NA	0.00188481	NA	NA	NA
B3gnt9-202	NA	NA	NA	NA	NA	NA
B3gntl1-202	0.0565204	0.982028	-0.201053	0.314626	0	0
B430305J03Rik-201	-0.00339221	NA	-0.00670073	NA	NA	NA
B430306N03Rik-201	NA	NA	NA	NA	NA	NA
B4galnt1-201	NA	NA	NA	NA	NA	NA
B4galnt2-201	0.00179677	NA	-0.0368451	NA	NA	NA
B4galnt3-201	0.163773	NA	0.0366266	0.862151	NA	0
B4galnt4-201	0.00528661	NA	0.0124075	NA	NA	NA
B4galt1-201	0.0026487	NA	0.000737179	NA	NA	NA
B4galt2-201	-0.0512045	0.926227	-0.616605	0.0832587	0	0
B4galt3-202	0.00478751	NA	0.0336999	NA	NA	NA
B4galt4-201	0.0833896	0.985187	-0.11119	0.649248	0	0
B4galt5-201	4.87956	0.00157815	0.675826	0.0389005	1	0
B4galt6-201	0.0395646	0.952128	0.284742	0.100976	0	0
B4galt7-201	0.00115506	NA	-0.00536882	NA	NA	NA
B4gat1-201	NA	NA	NA	NA	NA	NA
B630019K06Rik-201	NA	NA	NA	NA	NA	NA
B830017H08Rik-202	NA	NA	NA	NA	NA	NA
B9d1-201	-0.368658	0.455093	0.0464069	0.845369	0	0
B9d2-201	0.152201	NA	-0.0308747	NA	NA	NA
Baalc-201	NA	NA	NA	NA	NA	NA
Baat-201	NA	NA	NA	NA	NA	NA
Babam1-201	-0.513386	0.262728	-0.01188	0.959908	0	0
Babam2-209	0.0741002	0.958342	-0.151876	0.480891	0	0
Bace1-201	-0.00379747	NA	-0.0101813	NA	NA	NA
Bace2-201	-0.297269	NA	-0.160837	0.298695	NA	0
Bach1-201	-0.189471	NA	0.0343056	0.88136	NA	0
Bach2-202	0.273392	0.593021	-0.570215	0.00759819	0	-1
Bad-201	-0.00111219	NA	-0.0241771	NA	NA	NA
Bag1-203	0.00338441	NA	0.00356255	NA	NA	NA
Bag2-201	NA	NA	NA	NA	NA	NA
Bag3-201	0.00863478	NA	0.00677991	NA	NA	NA
Bag4-201	-0.341714	0.487606	-0.869706	0.0169667	0	0
Bag5-201	-0.108565	NA	-0.0240632	0.921765	NA	0
Bag6-201	0.213378	0.68652	-0.270569	0.259554	0	0
Bahcc1-201	0.00598535	NA	0.0199715	NA	NA	NA
Bahd1-201	0.230392	0.651286	-0.0101454	NA	0	NA
Baiap2-201	-0.341457	0.408452	0.0680307	0.779393	0	0
Baiap2l1-201	-1.33245	0.000570195	0.0472907	0.863676	-1	0
Baiap2l2-201	0.0501689	0.917972	0.0206035	0.922933	0	0
Baiap3-202	-0.010144	NA	0.0198102	NA	NA	NA
Bak1-202	-0.00379747	NA	-0.0101813	NA	NA	NA
Bambi-201	-0.0038194	NA	-0.0104076	NA	NA	NA
Banf1-201	-0.477525	0.264745	0.0468202	0.862968	0	0
Banf2-201	NA	NA	NA	NA	NA	NA
Bank1-201	0.0038607	NA	0.00321613	0.990043	NA	0
Banp-204	-0.239228	0.618693	0.161525	0.371923	0	0
Bap1-201	-0.426089	0.406388	-0.388935	0.147602	0	0
Bard1-201	0.446266	0.354912	0.0179658	0.948078	0	0
Barhl1-201	0.00863478	NA	0.00677991	NA	NA	NA
Barhl2-201	NA	NA	NA	NA	NA	NA
Barx1-201	0.00355225	NA	0.00481036	NA	NA	NA
Barx2-201	-0.124904	NA	0.0594176	NA	NA	NA
Basp1-201	NA	NA	NA	NA	NA	NA
Batf-201	NA	NA	NA	NA	NA	NA
Batf2-201	NA	NA	NA	NA	NA	NA
Batf3-201	0.00232279	NA	-0.0143407	NA	NA	NA
Bax-201	0.0739605	NA	-0.108872	0.593579	NA	0
Baz1a-205	1.00109	0.0405444	0.360418	0.0654701	0	0
Baz1b-201	1.62777	7.09532e-10	0.215131	0.3044	1	0
Baz2a-208	-0.38148	0.384725	-0.00258683	0.992493	0	0
Baz2b-202	0.106862	0.851263	0.233399	0.278941	0	0
BB014433-201	NA	NA	NA	NA	NA	NA
BB287469-201	NA	NA	NA	NA	NA	NA
Bbc3-201	-0.00395571	NA	-0.00877645	NA	NA	NA
Bbip1-201	0.00538966	0.981026	0.145064	0.530334	0	0
Bbof1-201	0.00291449	NA	-0.0916598	0.633255	NA	0
Bbox1-201	-0.00422699	NA	-0.0175488	NA	NA	NA
Bbs1-201	0.00257619	NA	0.000331403	NA	NA	NA
Bbs10-201	-0.0912051	NA	0.00541227	NA	NA	NA
Bbs12-201	-0.00205829	NA	0.00166241	NA	NA	NA
Bbs2-201	-0.11219	0.77786	-0.120896	0.557928	0	0
Bbs4-201	-0.528514	0.325626	0.0488683	0.848002	0	0
Bbs5-201	-0.151093	0.784906	0.139435	0.552535	0	0
Bbs7-203	-0.315379	0.395127	0.0456124	0.866414	0	0
Bbs9-210	0.0571322	0.926227	-0.137191	0.556631	0	0
Bbx-208	-0.106408	NA	-0.0169361	NA	NA	NA
BC003965-201	0.00108418	NA	-0.00474877	NA	NA	NA
BC004004-215	0.0728391	NA	-0.0633363	0.720577	NA	0
BC005537-201	-0.405798	NA	-0.0415881	NA	NA	NA
BC005624-201	-0.090259	0.850849	0.170676	0.466336	0	0
BC016579-201	NA	NA	NA	NA	NA	NA
BC017158-201	-0.346649	0.44586	-0.0615102	NA	0	NA
BC024063-201	0.00482896	0.995796	0.0697134	0.754552	0	0
BC024139-201	NA	NA	NA	NA	NA	NA
BC024978-204	0.0732775	NA	0.00349979	NA	NA	NA
BC025920-201	-0.0387254	NA	-0.0100842	NA	NA	NA
BC028528-202	0.0100952	NA	0.00878665	NA	NA	NA
BC029722-201	0.00228202	NA	-5.99642e-05	NA	NA	NA
BC030500-201	NA	NA	NA	NA	NA	NA
BC031181-204	-0.459272	0.177703	-0.403328	0.151173	0	0
BC034090-204	0.0706187	NA	-0.0182471	NA	NA	NA
BC035044-201	NA	NA	NA	NA	NA	NA
BC035947-201	0.00351505	NA	0.00274578	NA	NA	NA
BC048403-201	-1.22728	0.132656	0.0625045	0.815958	0	0
BC048507-201	NA	NA	NA	NA	NA	NA
BC048562-201	-0.00339221	NA	-0.00670073	NA	NA	NA
BC048671-201	NA	NA	NA	NA	NA	NA
BC048679-201	NA	NA	NA	NA	NA	NA
BC049352-203	0.00496314	NA	0.0204373	NA	NA	NA
BC049715-203	0.00863478	NA	0.00677991	NA	NA	NA
BC049762-202	0.00868347	NA	0.0068717	NA	NA	NA
BC051019-202	0.00117381	0.998159	0.706632	0.0043744	0	1
BC051142-201	NA	NA	NA	NA	NA	NA
BC051665-201	-0.00393021	NA	-0.0100842	NA	NA	NA
BC052040-201	0.00429861	NA	0.0331051	0.895395	NA	0
BC053393-201	NA	NA	NA	NA	NA	NA
BC055324-201	-0.346986	0.459159	0.0680861	0.739685	0	0
BC061212-201	NA	NA	NA	NA	NA	NA
BC061237-201	NA	NA	NA	NA	NA	NA
BC067074-203	-1.04606	0.149737	0.049663	0.849802	0	0
BC080695-201	-0.00342584	NA	-0.0068449	NA	NA	NA
BC107364-201	0.00370627	NA	0.00777737	NA	NA	NA
BC147527-202	0.00281793	NA	-0.0282591	NA	NA	NA
Bcam-201	NA	NA	NA	NA	NA	NA
Bcan-201	0.00239904	NA	-5.40545e-05	NA	NA	NA
Bcap29-202	0.00465801	NA	0.0515359	0.798389	NA	0
Bcap31-201	-0.238514	0.640735	-0.0281033	0.920362	0	0
Bcar1-201	0.65337	0.26206	0.0886926	0.70774	0	0
[truncated: 19,569 more rows]

## Sheet: 2cell_to_1cell
transcript	TE_log2FoldChange	TE_padj	RNA_log2FoldChange	RNA_padj	TE_significance	RNA_significance
0610009B22Rik-202	0.0103487	0.816012	0.616252	0.102578	0	0
0610010F05Rik-201	0.205603	0.742818	-0.143819	0.829755	0	0
0610010K14Rik-204	0.0150624	NA	1.87114	0.00580203	NA	1
0610012G03Rik-201	-0.207133	0.768711	0.107052	0.862854	0	0
0610030E20Rik-201	0.0045332	NA	-0.111176	0.878561	NA	0
0610040J01Rik-201	-1.8465	0.131568	0.769917	0.0938494	0	0
1110002E22Rik-201	NA	NA	NA	NA	NA	NA
1110004F10Rik-201	-0.405516	0.575913	1.3762	0.000353518	0	1
1110008P14Rik-201	0.0114314	0.704095	0.961203	0.0532635	0	0
1110012L19Rik-201	-0.717645	0.327994	0.196354	0.556898	0	0
1110017D15Rik-201	0.0175943	NA	0.130449	NA	NA	NA
1110025L11Rik-201	NA	NA	NA	NA	NA	NA
1110032A03Rik-201	0.0107665	NA	0.775023	0.238325	NA	0
1110032F04Rik-201	-9.36307e-05	NA	NA	NA	NA	NA
1110038F14Rik-201	-0.211514	0.824925	0.114615	0.802184	0	0
1110051M20Rik-203	0.116921	0.940728	-0.317544	0.522721	0	0
1110057P08Rik-201	NA	NA	NA	NA	NA	NA
1110059E24Rik-201	-0.965518	0.268626	0.882999	0.00526214	0	1
1110059G10Rik-201	-3.14173	0.00323308	-2.69996	4.06402e-21	-1	-1
1110065P20Rik-201	0.167644	NA	0.638309	0.315369	NA	0
1190005I06Rik-203	NA	NA	NA	NA	NA	NA
1190007I07Rik-201	-0.324314	0.630608	0.411539	0.199157	0	0
1300017J02Rik-201	NA	NA	NA	NA	NA	NA
1500009C09Rik-202	-0.00543144	NA	-0.0929081	NA	NA	NA
1500009L16Rik-201	0.0171121	NA	0.127511	NA	NA	NA
1500011B03Rik-202	-0.285503	0.708746	0.473333	0.0283732	0	0
1520401A03Rik-205	NA	NA	NA	NA	NA	NA
1600012H06Rik-202	-0.0396391	NA	2.60376	0.0240333	NA	0
1600014C10Rik-202	NA	NA	NA	NA	NA	NA
1600014C23Rik-201	NA	NA	NA	NA	NA	NA
1700001C19Rik-201	0.0211846	NA	0.170294	NA	NA	NA
1700001F09Rik-201	NA	NA	NA	NA	NA	NA
1700001J03Rik-201	NA	NA	NA	NA	NA	NA
1700001K19Rik-201	0.0206611	NA	0.210499	NA	NA	NA
1700001L19Rik-201	0.00522739	NA	-0.0777297	0.917767	NA	0
1700001O22Rik-201	0.00229167	NA	0.127511	NA	NA	NA
1700001P01Rik-201	0.0225965	NA	0.466561	NA	NA	NA
1700003E16Rik-201	0.018366	NA	0.13818	NA	NA	NA
1700003F12Rik-201	0.00809434	NA	0.258156	NA	NA	NA
1700003H04Rik-203	NA	NA	NA	NA	NA	NA
1700006A11Rik-201	NA	NA	NA	NA	NA	NA
1700007K13Rik-201	0.0210071	NA	3.34389	0.00831113	NA	1
1700008O03Rik-201	NA	NA	NA	NA	NA	NA
1700008P02Rik-201	NA	NA	NA	NA	NA	NA
1700009N14Rik-201	NA	NA	NA	NA	NA	NA
1700010B08Rik-201	0.0182596	NA	2.56409	0.0272025	NA	0
1700010I14Rik-203	0.940827	0.222951	-1.23625	0.00118764	0	-1
1700011L22Rik-201	NA	NA	NA	NA	NA	NA
1700011M02Rik-201	0.0273308	NA	3.71328	0.0295491	NA	0
1700012A03Rik-201	0.00595479	NA	0.0293552	NA	NA	NA
1700012B07Rik-202	NA	NA	NA	NA	NA	NA
1700012B09Rik-201	0.021943	NA	0.185976	NA	NA	NA
1700012P22Rik-201	NA	NA	NA	NA	NA	NA
1700013F07Rik-201	0.024041	NA	0.616722	0.188379	NA	0
1700013G24Rik-201	0.0314426	NA	5.93698	0.000340371	NA	1
1700013H16Rik-201	0.0277789	0.456908	0.58402	0.0051439	0	1
1700014D04Rik-203	NA	NA	NA	NA	NA	NA
1700015F17Rik-201	0.0116588	NA	0.319879	NA	NA	NA
1700015G11Rik-201	0.00562744	NA	0.041108	NA	NA	NA
1700016C15Rik-201	NA	NA	NA	NA	NA	NA
1700016D06Rik-201	0.0254498	NA	2.58304	0.0477291	NA	0
1700016H13Rik-202	0.00786899	NA	0.216566	0.754532	NA	0
1700016K19Rik-201	0.0032618	NA	-0.05873	NA	NA	NA
1700017B05Rik-201	0.195611	0.811162	0.0641005	0.913611	0	0
1700017N19Rik-207	NA	NA	NA	NA	NA	NA
1700018B08Rik-201	-0.151791	0.97504	0.900926	0.0182862	0	0
1700018F24Rik-201	0.0171121	NA	0.127511	NA	NA	NA
1700018G05Rik-201	NA	NA	NA	NA	NA	NA
1700019A02Rik-201	0.0175943	NA	0.130449	NA	NA	NA
1700019D03Rik-201	0.005551	NA	-0.0951903	0.894564	NA	0
1700019N19Rik-201	NA	NA	NA	NA	NA	NA
1700020A23Rik-201	NA	NA	NA	NA	NA	NA
1700020D05Rik-201	0.0216287	NA	0.357043	NA	NA	NA
1700020L24Rik-201	NA	NA	NA	NA	NA	NA
1700020N01Rik-201	-0.00550613	NA	-0.0943362	NA	NA	NA
1700020N15Rik-201	NA	NA	NA	NA	NA	NA
1700021F07Rik-201	0.00452234	NA	-0.0757761	0.914762	NA	0
1700022I11Rik-201	NA	NA	NA	NA	NA	NA
1700024B05Rik-201	0.00749003	0.944089	0.134588	0.794584	0	0
1700024G13Rik-201	NA	NA	NA	NA	NA	NA
1700025B11Rik-201	NA	NA	NA	NA	NA	NA
1700025C18Rik-201	NA	NA	NA	NA	NA	NA
1700025G04Rik-201	0.0031716	NA	-0.521252	0.402813	NA	0
1700028J19Rik-201	0.00435917	NA	-0.30842	0.637485	NA	0
1700028K03Rik-206	0.00584121	0.966143	-0.229834	0.611885	0	0
1700028P14Rik-201	0.00582765	NA	0.0749121	0.907996	NA	0
1700029F12Rik-201	0.0157479	0.475629	1.7597	3.09166e-06	0	1
1700029H14Rik-205	NA	NA	NA	NA	NA	NA
1700029I15Rik-201	NA	NA	NA	NA	NA	NA
1700029J07Rik-201	0.0101909	NA	0.3254	0.527927	NA	0
1700029P11Rik-201	-1.64304	0.105127	-0.405959	0.403481	0	0
1700030J22Rik-201	-0.208968	0.756361	-0.1861	0.737804	0	0
1700030K09Rik-201	-1.11331	0.176831	-0.0899216	0.885695	0	0
1700031F05Rik-201	0.00673672	NA	0.100679	0.860811	NA	0
1700031L13Rik-204	NA	NA	NA	NA	NA	NA
1700034E13Rik-202	0.0171121	NA	0.127511	NA	NA	NA
1700034I23Rik-201	0.020062	NA	0.186401	NA	NA	NA
1700034J05Rik-201	NA	NA	NA	NA	NA	NA
1700037C18Rik-202	0.017351	NA	0.128235	NA	NA	NA
1700037H04Rik-202	0.00603581	NA	-0.115551	0.847917	NA	0
1700040F15Rik-201	NA	NA	NA	NA	NA	NA
1700042G07Rik-201	NA	NA	NA	NA	NA	NA
1700049E17Rik1-201	NA	NA	NA	NA	NA	NA
1700049E17Rik2-202	NA	NA	NA	NA	NA	NA
1700056E22Rik-201	0.0622566	NA	0.0616112	0.918491	NA	0
1700057G04Rik-201	0.0217231	NA	0.264128	NA	NA	NA
1700064H15Rik-201	0.00929854	NA	0.110941	NA	NA	NA
1700066B19Rik-201	NA	NA	NA	NA	NA	NA
1700066M21Rik-201	-0.328522	0.61349	-1.88259	0.00131711	0	-1
1700067K01Rik-201	2.81865	0.0428056	0.435707	0.316695	0	0
1700067P10Rik-201	NA	NA	NA	NA	NA	NA
1700069L16Rik-203	0.0192477	NA	2.7166	0.0197117	NA	0
1700074P13Rik-201	NA	NA	NA	NA	NA	NA
1700080O16Rik-201	0.0229635	NA	0.33867	NA	NA	NA
1700084M14Rik-201	0.011025	0.122965	6.87726	3.73666e-09	0	1
1700086D15Rik-201	-0.00560729	NA	NA	NA	NA	NA
1700088E04Rik-212	0.0144397	NA	1.3921	0.0938876	NA	0
1700092M07Rik-201	0.022081	NA	0.384704	NA	NA	NA
1700093K21Rik-204	0.00867748	NA	0.424575	0.51577	NA	0
1700094D03Rik-202	NA	NA	NA	NA	NA	NA
1700102P08Rik-201	-0.00643728	NA	-0.126713	NA	NA	NA
1700109H08Rik-201	0.0129868	NA	0.437962	0.349726	NA	0
1700113H08Rik-201	0.0171121	NA	0.127511	NA	NA	NA
1700122O11Rik-201	NA	NA	NA	NA	NA	NA
1700123K08Rik-201	0.0171121	NA	0.127511	NA	NA	NA
1700123L14Rik-201	0.017351	NA	0.128235	NA	NA	NA
1700123O20Rik-201	-0.0707485	NA	1.22322	0.116036	NA	0
1700125H20Rik-201	0.0171121	NA	0.127511	NA	NA	NA
1700129C05Rik-201	NA	NA	NA	NA	NA	NA
1810009A15Rik-201	0.00989917	NA	0.633949	0.309629	NA	0
1810009J06Rik-201	NA	NA	NA	NA	NA	NA
1810010H24Rik-201	0.0117697	NA	0.68949	0.292914	NA	0
1810013L24Rik-201	-0.421818	0.512773	1.48341	7.69548e-08	0	1
1810020O05Rik-202	0.00635759	NA	0.0363967	NA	NA	NA
1810024B03Rik-201	NA	NA	NA	NA	NA	NA
1810030O07Rik-201	0.017351	NA	0.128235	NA	NA	NA
1810037I17Rik-201	-0.315562	0.644752	0.489055	0.0180461	0	0
1810046K07Rik-203	0.00617127	NA	0.0171723	0.982537	NA	0
1810055G02Rik-206	0.398036	0.481528	0.936956	0.0394725	0	0
1810058I24Rik-203	0.0213951	0.88692	0.745917	0.00578453	0	1
1810062G17Rik-201	-0.00838053	NA	-0.54693	0.289941	NA	0
1810065E05Rik-201	-0.00640795	NA	-0.123727	NA	NA	NA
2010003K11Rik-201	0.018366	NA	0.13818	NA	NA	NA
2010106E10Rik-202	0.00641264	NA	0.12434	0.823555	NA	0
2010109A12Rik-201	0.0045414	NA	-0.00229524	NA	NA	NA
2010300C02Rik-203	0.00332752	NA	-0.0245512	NA	NA	NA
2010315B03Rik-202	0.110046	0.971724	-0.411199	0.432676	0	0
2200002D01Rik-201	0.0159247	NA	1.82916	0.0446691	NA	0
2200002J24Rik-201	0.00984623	NA	0.167675	NA	NA	NA
2210010C04Rik-201	NA	NA	NA	NA	NA	NA
2210016F16Rik-201	-0.0929696	NA	0.254171	0.707695	NA	0
2210016L21Rik-201	0.23604	NA	0.81598	0.202025	NA	0
2210017I01Rik-201	NA	NA	NA	NA	NA	NA
2210407C18Rik-202	NA	NA	NA	NA	NA	NA
2210408I21Rik-201	0.00396442	0.824072	-0.745815	0.0551416	0	0
2210418O10Rik-201	NA	NA	NA	NA	NA	NA
2300002M23Rik-201	0.401173	0.605499	-0.390771	0.348535	0	0
2300003K06Rik-201	NA	NA	NA	NA	NA	NA
2300009A05Rik-201	0.0235481	NA	-0.159554	NA	NA	NA
2310002L09Rik-201	-0.00543144	NA	-0.0929081	NA	NA	NA
2310009B15Rik-201	0.00805109	NA	0.193135	0.721634	NA	0
2310011J03Rik-201	0.00550543	NA	-0.149701	0.834056	NA	0
2310022A10Rik-201	0.297018	0.699292	-0.104975	0.856549	0	0
2310022B05Rik-201	-0.239341	NA	0.0773505	0.910881	NA	0
2310030G06Rik-203	NA	NA	NA	NA	NA	NA
2310033P09Rik-201	0.0286295	0.321363	-3.71962	2.02639e-31	0	-1
2310034C09Rik-201	0.017351	NA	0.128235	NA	NA	NA
2310034G01Rik-201	NA	NA	NA	NA	NA	NA
2310039H08Rik-201	0.00494573	NA	-0.0482642	0.940075	NA	0
2310046K23Rik-201	NA	NA	NA	NA	NA	NA
2310050C09Rik-201	NA	NA	NA	NA	NA	NA
2310057J18Rik-201	0.0199886	NA	0.160514	NA	NA	NA
2310057M21Rik-201	-2.21911	0.0437115	-0.659805	0.0633795	0	0
2310057N15Rik-201	NA	NA	NA	NA	NA	NA
2310061I04Rik-204	-0.00189444	0.997713	0.260185	0.209596	0	0
2310061N02Rik-201	NA	NA	NA	NA	NA	NA
2310079G19Rik-201	0.00578822	NA	0.0296799	NA	NA	NA
2410002F23Rik-202	0.370785	NA	0.633153	0.335551	NA	0
2410004B18Rik-201	-0.72041	0.374745	0.800218	0.010491	0	0
2410004P03Rik-201	NA	NA	NA	NA	NA	NA
2410131K14Rik-201	-0.132648	NA	0.2709	0.689206	NA	0
2410137M14Rik-201	0.0345201	NA	0.0296799	NA	NA	NA
2410141K09Rik-202	-0.187057	0.90722	0.397225	0.291498	0	0
2510002D24Rik-201	0.0239439	NA	0.275189	0.373841	NA	0
2510009E07Rik-201	NA	NA	NA	NA	NA	NA
2510039O18Rik-201	-0.693694	NA	0.136053	0.833545	NA	0
2610001J05Rik-201	-0.0564776	0.946546	0.110306	0.752951	0	0
2610002M06Rik-201	-0.217558	NA	0.0919181	0.894986	NA	0
2610008E11Rik-201	-0.00543144	NA	-0.0929081	NA	NA	NA
2610021A01Rik-201	-0.291871	0.709906	0.0393589	0.943943	0	0
2610028H24Rik-201	0.0238105	NA	0.402001	0.290302	NA	0
2610042L04Rik-202	NA	NA	NA	NA	NA	NA
2610044O15Rik8-202	0.218189	0.665634	0.868998	0.127408	0	0
2610301B20Rik-201	NA	NA	NA	NA	NA	NA
2610318N02Rik-201	0.0362636	NA	7.77121	3.57259e-08	NA	1
2610507B11Rik-201	-2.35018	0.0422254	1.60394	0.00053045	0	1
2610528A11Rik-201	NA	NA	NA	NA	NA	NA
2610528J11Rik-201	0.0098459	NA	0.379247	0.503531	NA	0
2700049A03Rik-203	-0.622509	0.140416	-1.02244	4.45497e-09	0	-1
2700062C07Rik-201	0.241796	0.72167	-0.51521	0.0229146	0	0
2700081O15Rik-202	-0.00885968	NA	NA	NA	NA	NA
2700097O09Rik-201	0.00364422	NA	-0.460055	0.462675	NA	0
2810004N23Rik-201	-0.312688	0.575682	-0.805686	0.095371	0	0
2810006K23Rik-201	-0.189608	NA	1.36841	0.0462078	NA	0
2810021J22Rik-201	0.000743544	NA	-0.462447	0.451016	NA	0
2810408A11Rik-203	0.021943	NA	0.185976	NA	NA	NA
2810459M11Rik-202	0.0206611	NA	0.210499	NA	NA	NA
2900026A02Rik-201	-0.422726	NA	0.310689	0.643958	NA	0
2900092C05Rik-201	NA	NA	NA	NA	NA	NA
3110001I22Rik-201	0.198064	0.797936	-0.942857	0.000202926	0	-1
3110009E18Rik-203	0.341965	0.634346	-0.386648	0.125749	0	0
3110021N24Rik-201	NA	NA	NA	NA	NA	NA
3110040M04Rik-201	0.00892927	NA	0.140093	NA	NA	NA
3110040N11Rik-201	0.00618625	0.977773	-0.178036	0.742375	0	0
3110082I17Rik-201	0.429709	0.457872	-0.671916	0.0112529	0	0
3110082J24Rik-202	NA	NA	NA	NA	NA	NA
3300002I08Rik-201	0.00983837	NA	0.379727	0.550398	NA	0
3425401B19Rik-201	NA	NA	NA	NA	NA	NA
3830403N18Rik-201	0.0286591	NA	0.209038	0.246181	NA	0
3830406C13Rik-202	-0.143438	0.943023	0.990658	0.0270453	0	0
3830417A13Rik-201	0.0216173	NA	0.176922	NA	NA	NA
4430402I18Rik-205	-0.401102	NA	0.0330697	0.965262	NA	0
4632433K11Rik-201	NA	NA	NA	NA	NA	NA
4833420G17Rik-203	0.997491	0.119842	-0.12119	0.663204	0	0
4833427G06Rik-201	NA	NA	NA	NA	NA	NA
4833439L19Rik-201	0.352727	NA	0.219129	0.748013	NA	0
4921504E06Rik-201	0.0197508	NA	0.159782	NA	NA	NA
4921507P07Rik-201	0.0130569	NA	0.436015	0.34557	NA	0
4921509C19Rik-201	0.00615102	NA	0.0329625	NA	NA	NA
4921511C20Rik-201	NA	NA	NA	NA	NA	NA
4921517D22Rik-201	0.017351	NA	0.128235	NA	NA	NA
4921524J17Rik-201	-0.625282	0.389418	-0.736133	0.000179156	0	-1
4921524L21Rik-201	NA	NA	NA	NA	NA	NA
4921536K21Rik-201	0.00838695	0.885534	0.345276	0.500599	0	0
4921539E11Rik-201	NA	NA	NA	NA	NA	NA
4930402F06Rik-202	NA	NA	NA	NA	NA	NA
4930402H24Rik-201	1.40812	0.120487	-0.75109	0.0592468	0	0
4930402K13Rik-201	0.0199886	NA	0.160514	NA	NA	NA
4930404H24Rik-201	NA	NA	NA	NA	NA	NA
4930404N11Rik-201	0.00595479	NA	0.0293552	NA	NA	NA
4930407I10Rik-201	0.0271258	NA	3.11858	0.0389549	NA	0
4930412O13Rik-201	0.017351	NA	0.128235	NA	NA	NA
4930415L06Rik-201	NA	NA	NA	NA	NA	NA
4930415O20Rik-201	0.020334	NA	0.16274	NA	NA	NA
4930430F08Rik-201	-0.00550613	NA	-0.0943362	NA	NA	NA
4930432K21Rik-202	0.12959	0.879045	-0.355577	0.543269	0	0
4930432M17Rik-202	NA	NA	NA	NA	NA	NA
4930433I11Rik-201	-0.00408123	NA	NA	NA	NA	NA
4930438A08Rik-201	0.017351	NA	0.128235	NA	NA	NA
4930444G20Rik-201	0.0205245	NA	0.209108	NA	NA	NA
4930444P10Rik-202	0.0171121	NA	0.127511	NA	NA	NA
4930447A16Rik-201	0.0125539	NA	0.410981	NA	NA	NA
4930447C04Rik-201	0.027534	NA	5.69776	3.90326e-06	NA	1
4930447F04Rik-201	0.0199886	NA	0.160514	NA	NA	NA
4930449I24Rik-201	NA	NA	NA	NA	NA	NA
4930451I11Rik-201	0.113529	0.966539	-0.413176	0.383319	0	0
4930452B06Rik-201	0.00746144	0.938357	0.16114	0.783259	0	0
4930453N24Rik-201	-0.236672	0.954476	1.49567	1.47012e-09	0	1
4930455H04Rik-201	NA	NA	NA	NA	NA	NA
4930467E23Rik-201	NA	NA	NA	NA	NA	NA
4930469K13Rik-202	0.00637763	0.99163	-0.131247	0.772335	0	0
4930470P17Rik-201	0.00835753	NA	0.268545	0.634239	NA	0
4930474N05Rik-203	NA	NA	NA	NA	NA	NA
4930480E11Rik-201	NA	NA	NA	NA	NA	NA
4930486L24Rik-201	NA	NA	NA	NA	NA	NA
4930503B20Rik-201	NA	NA	NA	NA	NA	NA
4930503E14Rik-201	0.00964663	NA	0.117043	NA	NA	NA
4930503L19Rik-201	0.259017	0.727363	0.310618	0.590146	0	0
4930505A04Rik-201	0.003279	NA	-0.0292036	NA	NA	NA
4930512M02Rik-201	3.44045	0.0148902	4.52222	0.000112091	0	1
4930513O06Rik-201	NA	NA	NA	NA	NA	NA
4930516K23Rik-201	NA	NA	NA	NA	NA	NA
4930519G04Rik-201	NA	NA	NA	NA	NA	NA
4930522H14Rik-202	0.0498171	0.822651	0.969185	0.000871415	0	1
4930522L14Rik-202	0.224371	0.723645	0.251223	0.60424	0	0
4930523C07Rik-203	NA	NA	NA	NA	NA	NA
4930524B15Rik-201	-0.00546218	NA	-0.0913692	NA	NA	NA
4930544D05Rik-203	NA	NA	NA	NA	NA	NA
4930544G11Rik-201	0.0772584	NA	0.423511	0.332099	NA	0
4930548H24Rik-201	0.00735228	NA	0.112476	NA	NA	NA
4930550C14Rik-201	-1.23667	0.178781	0.0916924	0.833747	0	0
4930550L24Rik-202	0.00788065	NA	0.209201	0.729129	NA	0
4930555G01Rik-201	NA	NA	NA	NA	NA	NA
4930556J24Rik-201	-0.00898929	NA	-1.61411	0.0850065	NA	0
4930558C23Rik-201	0.0110156	NA	0.811619	0.224628	NA	0
4930558K02Rik-202	0.000366705	NA	-0.172927	NA	NA	NA
4930562C15Rik-201	1.53023	0.14294	0.962198	0.0911545	0	0
4930563E22Rik-201	0.0113436	NA	0.290879	NA	NA	NA
4930563M21Rik-201	0.0207889	NA	0.214922	NA	NA	NA
4930564D02Rik-201	-0.00543144	NA	-0.0929081	NA	NA	NA
4930568D16Rik-201	0.00435677	NA	-0.154735	0.826075	NA	0
4930572O03Rik-201	NA	NA	NA	NA	NA	NA
4930578G10Rik-202	0.0280174	NA	4.46167	0.00882884	NA	1
4930578I06Rik-201	NA	NA	NA	NA	NA	NA
4930579F01Rik-203	NA	NA	NA	NA	NA	NA
4930579G24Rik-201	0.00541166	0.0993055	5.86369	9.00363e-07	0	1
4930583I09Rik-201	0.00754883	NA	0.219029	0.730379	NA	0
4930590J08Rik-203	0.0265147	NA	0.663787	0.0989619	NA	0
4930595D18Rik-201	0.0171121	NA	0.127511	NA	NA	NA
4930595M18Rik-201	0.0104576	NA	0.411315	0.448559	NA	0
4930596D02Rik-201	NA	NA	NA	NA	NA	NA
4931400O07Rik-201	NA	NA	NA	NA	NA	NA
4931406B18Rik-201	NA	NA	NA	NA	NA	NA
4931406C07Rik-203	0.549539	0.420757	0.430973	0.259744	0	0
4931406P16Rik-202	-0.22154	0.736069	0.330364	0.205434	0	0
4931408C20Rik-201	-0.00549677	NA	-0.0932307	NA	NA	NA
4931414P19Rik-201	-0.32857	NA	-0.122625	0.856615	NA	0
4931417E11Rik-201	NA	NA	NA	NA	NA	NA
4931422A03Rik-201	NA	NA	NA	NA	NA	NA
4931428F04Rik-202	0.0116229	NA	0.637666	0.32381	NA	0
4931428L18Rik-207	0.00165792	0.205522	9.00382	3.18126e-15	0	1
4931429L15Rik-201	0.0175943	NA	0.130449	NA	NA	NA
4932411N23Rik-201	NA	NA	NA	NA	NA	NA
4932414N04Rik-204	0.00332752	NA	-0.0245512	NA	NA	NA
4932415D10Rik-202	-0.345236	NA	0.0730323	0.919412	NA	0
4932429P05Rik-201	NA	NA	NA	NA	NA	NA
4932438A13Rik-201	-0.17223	0.833575	0.670888	0.0158566	0	0
4932438H23Rik-201	0.00152694	NA	-0.345171	0.551948	NA	0
4933400A11Rik-201	NA	NA	NA	NA	NA	NA
4933402D24Rik-201	NA	NA	NA	NA	NA	NA
4933402E13Rik-201	0.0243855	NA	0.767534	0.138132	NA	0
4933402J07Rik-201	NA	NA	NA	NA	NA	NA
4933402N03Rik-201	NA	NA	NA	NA	NA	NA
4933402N22Rik-202	0.00987419	NA	0.17175	NA	NA	NA
4933403O08Rik-202	NA	NA	NA	NA	NA	NA
4933405L10Rik-201	0.0125286	NA	0.635274	0.275963	NA	0
4933405O20Rik-201	-0.00689915	NA	-0.153524	NA	NA	NA
4933407L21Rik-201	0.018366	NA	0.13818	NA	NA	NA
4933409G03Rik-201	NA	NA	NA	NA	NA	NA
4933411K16Rik-201	0.018366	NA	0.13818	NA	NA	NA
4933412E24Rik-201	NA	NA	NA	NA	NA	NA
4933414I15Rik-201	NA	NA	NA	NA	NA	NA
4933417A18Rik-201	NA	NA	NA	NA	NA	NA
4933421I07Rik-201	NA	NA	NA	NA	NA	NA
4933424G06Rik-204	0.00438167	NA	-0.175415	0.80347	NA	0
4933427D14Rik-208	NA	NA	NA	NA	NA	NA
4933428G20Rik-201	NA	NA	NA	NA	NA	NA
4933428M09Rik-201	0.0141738	NA	0.790219	0.130207	NA	0
4933430I17Rik-201	-0.123024	NA	2.6771	0.0106975	NA	0
4933434E20Rik-205	NA	NA	NA	NA	NA	NA
4933434E20Rik-211	NA	NA	NA	NA	NA	NA
4933436I01Rik-201	0.00827053	NA	0.160514	NA	NA	NA
5031410I06Rik-201	NA	NA	NA	NA	NA	NA
5031439G07Rik-201	0.21905	0.749127	1.86492	0.00193639	0	1
5330417C22Rik-202	0.00739465	NA	0.113135	NA	NA	NA
5430401F13Rik-202	NA	NA	NA	NA	NA	NA
5430402E10Rik-201	0.020334	NA	0.16274	NA	NA	NA
5430403G16Rik-201	0.00639585	0.997129	-0.0903222	0.87962	0	0
5430427O19Rik-201	NA	NA	NA	NA	NA	NA
5530400C23Rik-201	NA	NA	NA	NA	NA	NA
5530401A14Rik-201	NA	NA	NA	NA	NA	NA
5730409E04Rik-201	NA	NA	NA	NA	NA	NA
5730455P16Rik-201	0.0061495	NA	0.102562	0.889681	NA	0
5730480H06Rik-205	1.08347	0.118282	-0.158937	0.482212	0	0
5730507C01Rik-201	-0.0996793	0.904202	1.16332	0.000365757	0	1
5730522E02Rik-201	NA	NA	NA	NA	NA	NA
5830411N06Rik-203	0.017351	NA	0.128235	NA	NA	NA
6030458C11Rik-201	0.719108	0.269445	-0.266727	0.347119	0	0
6030468B19Rik-201	0.0239382	NA	0.605803	0.195867	NA	0
6030498E09Rik-201	NA	NA	NA	NA	NA	NA
6330403K07Rik-202	0.0176742	NA	2.21178	0.0437797	NA	0
6330409D20Rik-201	NA	NA	NA	NA	NA	NA
6430548M08Rik-201	-0.0372046	NA	0.929908	0.162838	NA	0
6430550D23Rik-201	0.022528	NA	0.307762	NA	NA	NA
6430571L13Rik-201	NA	NA	NA	NA	NA	NA
6430628N08Rik-201	-0.00546218	NA	-0.0913692	NA	NA	NA
6720489N17Rik-202	0.0121107	0.679064	1.09348	0.00318718	0	1
6820408C15Rik-201	0.0127081	NA	0.826839	0.227795	NA	0
7420426K07Rik-201	-0.0243339	0.974104	0.24211	0.220843	0	0
7530416G11Rik-201	NA	NA	NA	NA	NA	NA
8030462N17Rik-201	-1.21861	0.135176	0.340287	0.365771	0	0
8030474K03Rik-202	-0.00422059	0.119842	5.88284	4.41598e-07	0	1
9030025P20Rik-201	0.0205245	NA	0.209108	NA	NA	NA
9030624G23Rik-201	-0.377612	0.662414	0.458026	0.209401	0	0
9130008F23Rik-201	0.0268607	NA	3.38445	0.034263	NA	0
9130019O22Rik-201	0.0143983	NA	1.00616	0.162838	NA	0
9130023H24Rik-201	0.1157	NA	0.958886	0.180174	NA	0
9130230L23Rik-203	NA	NA	NA	NA	NA	NA
9130401M01Rik-201	0.139355	NA	0.0295046	0.969292	NA	0
9130409I23Rik-201	0.0596273	0.946546	-0.360286	0.300046	0	0
9230102O04Rik-201	NA	NA	NA	NA	NA	NA
9230112D13Rik-201	NA	NA	NA	NA	NA	NA
9330159F19Rik-201	0.0199886	NA	0.160514	NA	NA	NA
9330182L06Rik-201	0.959084	0.204904	-0.993307	0.0663305	0	0
9330182O14Rik-202	NA	NA	NA	NA	NA	NA
9430015G10Rik-208	0.00943599	NA	0.484883	0.460253	NA	0
9430038I01Rik-201	0.101296	0.984707	-0.738921	0.00097325	0	-1
9430069I07Rik-202	0.0175943	NA	0.130449	NA	NA	NA
9530002B09Rik-201	NA	NA	NA	NA	NA	NA
9530003J23Rik-201	NA	NA	NA	NA	NA	NA
9530053A07Rik-201	0.0211846	NA	0.170294	NA	NA	NA
9530068E07Rik-201	2.48156	0.00722139	-0.243045	0.390526	1	0
9530077C05Rik-201	0.00990186	NA	0.296221	0.546583	NA	0
9630041A04Rik-201	NA	NA	NA	NA	NA	NA
9830107B12Rik-201	NA	NA	NA	NA	NA	NA
9930012K11Rik-201	0.0019006	NA	-0.59912	0.363715	NA	0
9930021J03Rik-204	-0.173738	NA	2.53727	0.00560973	NA	1
9930022D16Rik-201	NA	NA	NA	NA	NA	NA
9930104L06Rik-201	-0.0558987	NA	2.25568	0.041837	NA	0
9930111J21Rik1-202	NA	NA	NA	NA	NA	NA
9930111J21Rik2-202	NA	NA	NA	NA	NA	NA
a-201	NA	NA	NA	NA	NA	NA
A030003K21Rik-201	NA	NA	NA	NA	NA	NA
A030005K14Rik-201	NA	NA	NA	NA	NA	NA
A030005L19Rik-201	NA	NA	NA	NA	NA	NA
A030014E15Rik-201	NA	NA	NA	NA	NA	NA
A130010J15Rik-203	0.00980605	NA	0.393111	0.490431	NA	0
A1bg-201	0.228931	0.774812	0.290331	0.53187	0	0
A1cf-201	NA	NA	NA	NA	NA	NA
A230072I06Rik-201	NA	NA	NA	NA	NA	NA
A26c3-201	NA	NA	NA	NA	NA	NA
A2m-201	0.0171121	NA	0.127511	NA	NA	NA
A2ml1-201	0.00576223	NA	-0.145868	0.818431	NA	0
A330070K13Rik-201	NA	NA	NA	NA	NA	NA
A3galt2-201	0.0197508	NA	0.159782	NA	NA	NA
A430005L14Rik-201	0.63807	0.383693	-0.21246	0.608494	0	0
A430033K04Rik-202	-0.408283	0.590317	-2.10251	4.02115e-15	0	-1
A430089I19Rik-201	0.0199122	NA	0.180134	NA	NA	NA
A4galt-201	-1.77069	0.0993055	-0.354087	0.560794	0	0
A4gnt-201	0.0506199	NA	-0.265993	0.620501	NA	0
A530016L24Rik-201	NA	NA	NA	NA	NA	NA
A530032D15Rik-201	-0.117102	0.704997	2.75009	1.17203e-16	0	1
A530064D06Rik-202	0.0175943	NA	0.130449	NA	NA	NA
A530084C06Rik-201	NA	NA	NA	NA	NA	NA
A630001G21Rik-202	0.0242192	NA	6.76863	5.75864e-06	NA	1
A630010A05Rik-202	-0.226848	NA	-0.130531	0.839647	NA	0
A630023A22Rik-201	NA	NA	NA	NA	NA	NA
A630073D07Rik-201	NA	NA	NA	NA	NA	NA
A630076J17Rik-201	NA	NA	NA	NA	NA	NA
A630089N07Rik-205	-0.000370089	NA	0.0283438	0.97062	NA	0
A630095N17Rik-201	NA	NA	NA	NA	NA	NA
A730009L09Rik-201	NA	NA	NA	NA	NA	NA
A730046J19Rik-201	NA	NA	NA	NA	NA	NA
A730049H05Rik-201	NA	NA	NA	NA	NA	NA
A830005F24Rik-201	0.00552708	NA	0.0216181	NA	NA	NA
A830018L16Rik-201	-0.100212	NA	1.07811	0.121383	NA	0
A830031A19Rik-201	NA	NA	NA	NA	NA	NA
A930003A15Rik-201	0.00984623	NA	0.167675	NA	NA	NA
A930004D18Rik-201	NA	NA	NA	NA	NA	NA
A930007A09Rik-201	0.00906559	NA	0.341487	0.567556	NA	0
A930009A15Rik-201	0.00722182	NA	0.0547864	NA	NA	NA
A930017K11Rik-201	0.0108311	NA	0.173013	NA	NA	NA
A930018P22Rik-201	0.0136461	NA	1.02392	0.163311	NA	0
A930033H14Rik-201	0.018366	NA	0.13818	NA	NA	NA
AA467197-201	0.0166135	NA	0.975663	0.0851083	NA	0
AA792892-202	-0.608503	0.416726	0.233172	0.458257	0	0
AA986860-201	0.0133079	NA	0.386452	0.305892	NA	0
Aaas-201	0.80419	0.34455	-0.611551	0.016549	0	0
Aacs-201	-0.285508	NA	0.555509	0.399337	NA	0
Aadac-201	-0.39145	0.63729	0.392222	0.286839	0	0
Aadacl2-201	NA	NA	NA	NA	NA	NA
Aadacl2fm1-201	NA	NA	NA	NA	NA	NA
Aadacl2fm2-201	NA	NA	NA	NA	NA	NA
Aadacl2fm3-201	0.0171121	NA	0.127511	NA	NA	NA
Aadacl3-201	NA	NA	NA	NA	NA	NA
Aadacl4-201	NA	NA	NA	NA	NA	NA
Aadacl4fm1-201	NA	NA	NA	NA	NA	NA
Aadacl4fm2-201	0.017351	NA	0.128235	NA	NA	NA
AAdacl4fm3-201	NA	NA	NA	NA	NA	NA
Aadacl4fm4-201	NA	NA	NA	NA	NA	NA
Aadacl4fm5-201	NA	NA	NA	NA	NA	NA
Aadat-201	0.00705394	NA	0.14742	0.838173	NA	0
Aagab-201	-0.272586	0.626496	-0.658545	0.208788	0	0
Aak1-201	-0.273424	0.690256	0.30256	0.64838	0	0
Aamdc-206	0.00436332	NA	-0.329016	0.609965	NA	0
Aamp-201	-0.148357	0.862987	-0.19088	0.388032	0	0
Aanat-205	0.00745257	NA	0.210183	0.756764	NA	0
Aar2-201	0.159064	0.756774	0.294686	NA	0	NA
Aard-201	NA	NA	NA	NA	NA	NA
Aars-201	-0.795992	0.297032	0.251722	0.556958	0	0
Aars2-201	-0.00783691	NA	-1.33249	0.100966	NA	0
Aarsd1-201	0.016204	NA	1.36105	0.100092	NA	0
Aasdh-202	0.520834	0.376387	0.438956	0.316028	0	0
Aasdhppt-201	-0.228895	0.745597	-0.485792	0.189107	0	0
Aass-201	-3.81896	0.000553622	-1.44319	2.02252e-05	-1	-1
Aatf-201	0.164145	0.803606	0.0383575	0.95325	0	0
Aatk-203	NA	NA	NA	NA	NA	NA
AB124611-203	-0.00543144	NA	-0.0929081	NA	NA	NA
Abat-201	-0.645939	NA	-0.205412	0.768113	NA	0
Abca1-201	0.00330354	NA	-0.0287071	NA	NA	NA
Abca12-201	0.653134	0.317471	-0.288952	0.60018	0	0
Abca13-201	1.00844	0.0985489	1.50194	2.85173e-07	0	1
Abca14-201	-0.220695	NA	0.658874	0.322553	NA	0
Abca15-201	0.00345022	NA	-0.0905259	0.87962	NA	0
Abca16-202	0.0028232	NA	-0.449828	0.497327	NA	0
Abca17-202	0.0162181	NA	0.655857	0.171885	NA	0
Abca2-201	-0.309104	NA	-0.339346	0.602812	NA	0
Abca3-201	0.00697475	NA	0.168279	0.810841	NA	0
Abca4-201	0.00671319	NA	0.0729853	0.918491	NA	0
Abca5-201	0.081578	NA	0.166189	0.816349	NA	0
Abca6-201	0.0199886	NA	0.160514	NA	NA	NA
Abca7-202	-0.0163473	NA	3.6176	0.000538066	NA	1
Abca8a-201	0.00357043	NA	-0.0253661	NA	NA	NA
Abca8b-201	0.00620289	NA	0.022814	0.975766	NA	0
Abca9-201	-0.528327	NA	0.105514	0.884861	NA	0
Abcb10-201	0.0062875	NA	0.0342457	NA	NA	NA
Abcb11-201	0.00561728	NA	0.0628585	0.919412	NA	0
Abcb1a-201	0.219585	0.810127	-0.336301	0.525202	0	0
Abcb1b-201	0.60146	0.37093	-0.615341	0.0283715	0	0
Abcb4-201	-0.196746	0.882829	0.327586	0.289764	0	0
Abcb5-201	-0.196609	0.985508	1.56117	0.00283575	0	1
Abcb6-201	0.231833	0.670079	1.64352	0.00123854	0	1
Abcb7-201	0.260955	0.745597	-0.35423	0.283548	0	0
Abcb8-203	-0.506321	0.488285	-0.54443	0.218611	0	0
Abcb9-201	-0.0461188	0.963157	-0.562382	0.202453	0	0
Abcc1-201	-0.149828	0.816281	-0.136978	0.816895	0	0
Abcc10-202	0.244119	0.678068	0.33104	0.592898	0	0
Abcc12-203	NA	NA	NA	NA	NA	NA
Abcc2-201	0.0191412	NA	2.98396	0.011652	NA	0
Abcc3-201	0.600264	0.453827	-0.722666	0.0726242	0	0
Abcc4-201	0.284881	0.756774	-1.72012	0.000202278	0	-1
Abcc5-202	0.226347	0.753738	0.541396	0.194542	0	0
Abcc6-201	0.00901752	NA	0.394468	0.54837	NA	0
Abcc8-201	-0.00307505	NA	-0.0932307	NA	NA	NA
Abcc9-203	0.018366	NA	0.13818	NA	NA	NA
Abcd1-201	-0.546875	NA	0.494791	0.451311	NA	0
Abcd2-201	0.0237248	NA	0.415777	0.286539	NA	0
Abcd3-201	-0.353224	0.528152	-1.36718	0.00593071	0	-1
Abcd4-201	0.00476156	NA	-0.0710793	0.918919	NA	0
Abce1-201	0.0486296	0.954681	0.671832	0.124621	0	0
Abcf1-201	-7.04945	4.44736e-07	-1.49666	7.48949e-12	-1	-1
Abcf2-201	-0.649325	0.202252	-0.419914	0.031071	0	0
Abcf3-201	-0.201112	0.798679	-0.621451	0.0216283	0	0
Abcg1-201	0.298042	0.703219	-1.53666	0.0374083	0	0
Abcg2-201	-0.00550613	NA	-0.0943362	NA	NA	NA
Abcg3-201	0.0970169	NA	-0.0240602	0.971861	NA	0
Abcg4-208	0.00629884	NA	0.0386791	NA	NA	NA
Abcg5-201	NA	NA	NA	NA	NA	NA
Abcg8-201	NA	NA	NA	NA	NA	NA
Abhd10-201	-0.768055	0.311809	-0.423049	0.384987	0	0
Abhd11-201	-1.74839	0.0480609	-0.88769	0.000333148	0	-1
Abhd12-201	0.0286127	0.975841	0.20755	0.729714	0	0
Abhd12b-203	0.00223752	NA	-0.0788077	NA	NA	NA
Abhd13-202	0.274893	0.732207	-0.501306	0.133434	0	0
Abhd14a-202	-0.201349	NA	-0.353927	0.586844	NA	0
Abhd14b-201	0.0135531	NA	0.53043	0.269629	NA	0
Abhd15-201	0.0201951	NA	0.187687	NA	NA	NA
Abhd16a-201	1.89376	0.0978107	-1.27964	3.40845e-05	0	-1
Abhd16b-201	NA	NA	NA	NA	NA	NA
Abhd17a-201	0.100314	NA	-0.48085	0.455957	NA	0
Abhd17b-201	-1.6835	0.023608	-0.141359	0.717026	0	0
Abhd17c-201	-0.596571	0.378801	-0.206772	0.676812	0	0
Abhd18-203	-0.0275786	0.972614	-0.0663215	0.913611	0	0
Abhd2-201	0.126834	NA	-0.069214	0.919847	NA	0
Abhd3-202	0.106882	0.89306	-0.199779	0.729604	0	0
Abhd4-202	-0.201138	0.771993	-0.400215	0.0544516	0	0
Abhd5-204	0.262964	0.717173	-0.114285	0.751123	0	0
Abhd6-202	-4.56488	9.88762e-05	-0.119767	0.761106	-1	0
Abhd8-201	0.0132525	NA	0.364188	0.379528	NA	0
Abi1-205	0.168575	0.801756	0.305503	0.139029	0	0
Abi2-201	0.00931264	NA	0.504403	0.423422	NA	0
Abi3-201	NA	NA	NA	NA	NA	NA
Abi3bp-201	-0.922457	0.228976	0.390043	0.365771	0	0
Abitram-201	0.00485207	NA	-0.212754	0.741186	NA	0
Abl1-202	0.461733	0.498693	-1.52035	0.00962613	0	-1
Abl2-201	0.515924	0.198324	-0.258037	0.278325	0	0
Ablim1-209	0.81636	0.285659	0.184891	0.704204	0	0
Ablim2-201	-0.158789	0.850853	-1.59446	0.000360439	0	-1
Ablim3-201	-0.21156	NA	-0.204376	0.770306	NA	0
Abo-201	0.0214795	NA	0.256723	NA	NA	NA
Abr-213	-0.66025	0.311236	-0.249604	0.506418	0	0
Abra-201	NA	NA	NA	NA	NA	NA
Abracl-201	-0.11011	NA	0.840354	0.203447	NA	0
Abraxas1-202	0.499196	0.482216	-1.1419	3.17533e-06	0	-1
Abraxas2-201	-0.31173	0.5783	-0.781738	0.096101	0	0
Abt1-201	-0.0683034	0.461759	3.54778	2.47712e-21	0	1
Abtb1-201	0.159007	0.962774	-0.851801	0.10663	0	0
Abtb2-201	0.494921	0.485063	0.915804	0.140615	0	0
AC124742.1-201	NA	NA	NA	NA	NA	NA
AC124764.1-201	NA	NA	NA	NA	NA	NA
AC132407.1-201	0.0175943	NA	0.130449	NA	NA	NA
AC140267.1-201	NA	NA	NA	NA	NA	NA
AC141477.1-201	NA	NA	NA	NA	NA	NA
AC147806.1-201	0.0113593	NA	0.312293	0.493322	NA	0
AC147806.2-202	0.0151954	NA	0.798263	0.15708	NA	0
AC151602.1-203	-0.143225	0.868848	-0.49759	0.229768	0	0
AC159819.1-201	-0.585337	0.441925	0.514519	0.115476	0	0
AC160405.1-201	NA	NA	NA	NA	NA	NA
AC166256.1-201	NA	NA	NA	NA	NA	NA
AC167036.1-201	0.00333911	NA	-0.0174003	NA	NA	NA
AC167036.2-201	0.0225965	NA	0.466561	NA	NA	NA
Acaa1a-201	0.0114518	NA	0.182909	NA	NA	NA
Acaa1b-201	0.018366	NA	0.13818	NA	NA	NA
Acaa2-201	0.0475743	NA	-0.830491	0.234959	NA	0
Acaca-202	-0.148242	0.838994	-0.262045	0.702087	0	0
Acacb-202	-0.530244	0.462823	-1.45535	0.00269706	0	-1
Acad10-201	-0.0542977	NA	0.249633	NA	NA	NA
Acad11-201	0.0249888	0.997491	-1.28643	0.0176768	0	0
Acad12-201	-0.00640795	NA	-0.123727	NA	NA	NA
Acad8-201	0.020356	NA	3.1058	0.0105519	NA	0
Acad9-201	0.429208	NA	1.23121	0.0850065	NA	0
Acadl-201	0.00478423	NA	-0.224322	0.739218	NA	0
Acadm-201	0.0840156	0.910059	0.382291	0.0544686	0	0
Acads-201	0.00846517	NA	0.20449	0.686777	NA	0
Acadsb-201	0.203257	0.797723	-0.602275	0.165874	0	0
Acadvl-202	0.00932262	NA	0.339373	0.605241	NA	0
Acan-201	NA	NA	NA	NA	NA	NA
Acap1-201	0.0113461	NA	0.583857	0.347869	NA	0
Acap2-203	-0.172152	0.834568	-1.05154	0.0111449	0	0
Acap3-202	-0.000979227	NA	0.352091	0.596917	NA	0
Acat1-201	-0.628281	0.300635	-0.544511	0.00021729	0	-1
Acat2-201	0.20576	NA	0.839911	0.150524	NA	0
Acat3-202	0.00503148	NA	0.0229968	NA	NA	NA
Acbd3-201	-0.192595	0.753738	-0.539367	0.010118	0	0
Acbd4-201	0.0216173	NA	0.176922	NA	NA	NA
Acbd5-203	-0.479462	0.485063	0.579537	0.00270051	0	1
Acbd6-201	-0.100837	0.890624	0.112292	0.806714	0	0
Acbd7-201	0.00789624	0.925945	0.201652	0.698737	0	0
Accs-203	0.00188193	NA	-0.0789109	NA	NA	NA
Accsl-201	2.12066	4.28753e-16	-0.465511	0.00335281	1	-1
Acd-201	0.194421	0.811862	0.394794	0.0215888	0	0
Ace-201	0.0096542	NA	0.230703	0.603021	NA	0
Ace2-202	0.0107467	NA	0.594049	0.362063	NA	0
Ace3-201	NA	NA	NA	NA	NA	NA
Acer1-201	0.00638183	NA	0.0546235	NA	NA	NA
Acer2-201	-0.00640795	NA	-0.123727	NA	NA	NA
Acer3-201	0.00873899	NA	0.420076	0.459395	NA	0
Ache-201	NA	NA	NA	NA	NA	NA
Acin1-201	-1.58775	0.0272667	-1.26145	2.53863e-08	0	-1
Ackr1-201	NA	NA	NA	NA	NA	NA
Ackr2-202	NA	NA	NA	NA	NA	NA
Ackr3-201	0.00915333	NA	0.32193	0.608225	NA	0
Ackr4-202	-0.00689915	NA	-0.153524	NA	NA	NA
Acly-201	0.595083	0.410974	0.519078	0.0963553	0	0
Acmsd-201	NA	NA	NA	NA	NA	NA
Acnat1-201	NA	NA	NA	NA	NA	NA
Acnat2-201	NA	NA	NA	NA	NA	NA
Aco1-201	-1.05914	0.221452	-0.491768	0.252531	0	0
Aco2-201	-0.301871	0.690227	0.287784	0.446679	0	0
Acod1-201	NA	NA	NA	NA	NA	NA
Acot1-201	0.0252696	NA	0.805792	0.112442	NA	0
Acot10-201	0.00296519	NA	-0.544277	0.408766	NA	0
Acot11-202	NA	NA	NA	NA	NA	NA
Acot12-201	0.017351	NA	0.128235	NA	NA	NA
Acot13-201	-0.145865	0.985508	0.71986	0.20414	0	0
Acot2-201	-0.00732255	NA	-0.250631	NA	NA	NA
Acot3-201	0.08255	0.903093	0.204806	0.717518	0	0
Acot4-201	0.101011	NA	-0.0636134	0.929364	NA	0
Acot5-201	0.148369	NA	0.263738	0.697009	NA	0
Acot6-201	0.0199122	NA	0.180134	NA	NA	NA
Acot7-206	-0.0307138	0.97309	0.506063	0.144947	0	0
Acot8-202	-0.209597	0.779152	0.226993	0.652673	0	0
Acot9-201	0.241201	0.820779	-0.945338	0.0154246	0	0
Acox1-201	-0.845985	0.277085	1.05193	0.00634469	0	1
Acox2-204	0.00379197	NA	-0.0196416	NA	NA	NA
Acox3-202	0.531276	0.482083	-0.74191	0.0851822	0	0
Acoxl-201	0.0079461	0.935501	0.176917	0.731669	0	0
Acp1-201	-4.95485	0.00404387	-1.77371	1.12017e-11	-1	-1
Acp2-201	-0.438944	NA	0.579556	0.372611	NA	0
Acp4-203	0.000158666	NA	-0.493846	0.340138	NA	0
Acp5-206	0.00737899	NA	0.216458	0.751719	NA	0
Acp6-201	0.532931	0.425002	-1.39334	0.000715321	0	-1
Acp7-201	0.0199886	NA	0.160514	NA	NA	NA
Acpp-201	-0.583509	0.327413	-0.547969	0.244779	0	0
Acr-201	0.00629884	NA	0.0386791	NA	NA	NA
Acrbp-202	0.0271871	NA	4.09939	0.0176145	NA	0
Acrv1-201	0.0121789	NA	0.679838	0.290225	NA	0
Acsbg1-201	-0.00671234	NA	-0.261869	NA	NA	NA
Acsbg2-201	0.0237357	NA	0.390006	0.301253	NA	0
Acsbg3-201	0.0301875	NA	5.44553	0.00304888	NA	1
Acsf2-201	-1.0848	0.171479	-0.0668917	0.926238	0	0
Acsf3-201	0.0035972	NA	-0.0480812	NA	NA	NA
Acsl1-201	-0.0695574	0.935501	-0.804656	0.0564193	0	0
Acsl3-201	-0.0947562	0.90993	-0.411147	0.0543644	0	0
Acsl4-201	0.122006	0.886469	-0.351611	0.54837	0	0
Acsl5-201	-0.243298	NA	0.0941494	0.888401	NA	0
Acsl6-209	-0.00663051	NA	-0.124888	NA	NA	NA
Acsm1-201	0.018366	NA	0.13818	NA	NA	NA
Acsm2-207	-6.26695e-05	NA	-0.526502	0.411894	NA	0
Acsm3-204	0.00912865	NA	0.348789	0.572702	NA	0
Acsm4-201	0.00154642	NA	-0.194777	NA	NA	NA
Acsm5-201	0.00495409	NA	-0.0230411	0.972778	NA	0
Acss1-201	0.0231651	NA	0.501655	NA	NA	NA
Acss2-201	0.00617845	NA	0.0482927	0.946233	NA	0
Acss3-203	0.00950195	NA	0.152527	NA	NA	NA
Acta1-201	0.0176167	NA	1.95913	0.0490314	NA	0
Acta2-201	NA	NA	NA	NA	NA	NA
Actb-201	-1.21525	0.0549079	0.219778	0.510585	0	0
Actbl2-201	NA	NA	NA	NA	NA	NA
Actc1-201	NA	NA	NA	NA	NA	NA
Acte1-202	0.00533394	NA	-0.163441	0.81441	NA	0
Actg1-202	-1.27811	0.0962936	-0.365257	0.343368	0	0
Actg2-201	-0.157563	NA	0.606886	0.356667	NA	0
Actl10-201	0.0237357	NA	0.390006	0.301253	NA	0
Actl11-201	NA	NA	NA	NA	NA	NA
Actl6a-201	-2.75394	0.05998	0.461406	0.102002	0	0
Actl6b-205	-0.000105227	NA	NA	NA	NA	NA
Actl7a-201	NA	NA	NA	NA	NA	NA
Actl7b-201	0.0226792	NA	0.2191	NA	NA	NA
Actl9-201	NA	NA	NA	NA	NA	NA
Actn1-201	-2.48695	0.00359716	-1.68193	1.53826e-13	-1	-1
Actn2-201	0.0249952	NA	5.19241	2.17468e-05	NA	1
Actn3-201	0.459049	0.466779	0.254377	0.660201	0	0
Actn4-211	-1.58955	0.00565299	-1.27526	1.2245e-08	-1	-1
Actr10-201	0.00109329	0.565621	-1.66225	7.94673e-07	0	-1
Actr1a-201	-0.34872	0.609179	-0.116981	0.71253	0	0
Actr1b-201	0.00528046	NA	-0.087331	0.907127	NA	0
Actr2-201	-0.0351812	0.962532	0.0266047	0.927523	0	0
Actr3-202	-1.24292	0.0521494	0.518961	0.00374186	0	1
Actr3b-201	-0.236407	NA	-0.376657	0.566468	NA	0
Actr5-201	-0.168531	NA	1.39552	0.0986142	NA	0
Actr6-201	0.878271	0.223674	-0.313841	0.584764	0	0
Actr8-204	-0.494265	0.484847	-1.34175	1.52047e-06	0	-1
Actrt1-201	NA	NA	NA	NA	NA	NA
Actrt2-201	NA	NA	NA	NA	NA	NA
Actrt3-201	NA	NA	NA	NA	NA	NA
Acvr1-202	0.00653433	NA	0.0789384	0.909048	NA	0
Acvr1b-201	0.249737	NA	-0.580257	0.330105	NA	0
Acvr1c-201	NA	NA	NA	NA	NA	NA
Acvr2a-201	0.00387855	NA	-0.100533	0.821963	NA	0
Acvr2b-205	0.136228	NA	-1.05302	0.060372	NA	0
Acvrl1-201	NA	NA	NA	NA	NA	NA
Acy1-201	0.0164014	NA	2.0239	0.0313751	NA	0
Acy3-201	0.549253	0.235388	1.58303	8.23895e-05	0	1
Acyp1-203	-0.136998	NA	1.93078	0.0110259	NA	0
Acyp2-201	0.00727922	NA	0.163472	0.798574	NA	0
Ada-201	0.135618	0.87486	-0.0850016	0.862585	0	0
Adad1-203	0.0206611	NA	0.210499	NA	NA	NA
Adad2-201	0.0551278	NA	-0.943475	0.160035	NA	0
Adal-205	0.0103209	NA	0.413579	0.467812	NA	0
Adam10-201	0.446459	0.518249	-0.414369	0.192137	0	0
Adam11-202	0.0175943	NA	0.130449	NA	NA	NA
Adam12-201	-0.331607	NA	-0.505294	0.448837	NA	0
Adam15-201	0.0157113	NA	2.58909	0.048073	NA	0
Adam17-201	-0.735823	0.293336	-0.97055	0.000722821	0	-1
Adam18-201	0.0215071	NA	0.258156	NA	NA	NA
Adam19-201	-0.00654938	NA	-0.125632	NA	NA	NA
Adam1a-202	NA	NA	NA	NA	NA	NA
Adam1b-201	0.0088763	NA	0.20273	NA	NA	NA
Adam2-201	0.0229982	NA	0.494685	NA	NA	NA
Adam20-201	NA	NA	NA	NA	NA	NA
Adam21-201	NA	NA	NA	NA	NA	NA
Adam22-201	-0.235777	NA	-0.144904	0.840013	NA	0
Adam23-201	-0.0927025	NA	-0.0722238	NA	NA	NA
Adam24-201	NA	NA	NA	NA	NA	NA
Adam25-201	NA	NA	NA	NA	NA	NA
Adam26a-201	NA	NA	NA	NA	NA	NA
Adam26b-201	NA	NA	NA	NA	NA	NA
Adam28-201	0.0099812	NA	0.422215	0.479101	NA	0
Adam29-201	NA	NA	NA	NA	NA	NA
Adam3-201	-0.00958673	NA	NA	NA	NA	NA
Adam30-201	0.0215654	NA	0.261311	NA	NA	NA
Adam32-202	-0.0609042	0.886945	-1.13488	0.0196086	0	0
Adam33-202	0.0233982	NA	0.524692	0.244779	NA	0
Adam34-201	NA	NA	NA	NA	NA	NA
Adam34l-201	NA	NA	NA	NA	NA	NA
Adam39-201	-0.000205601	NA	NA	NA	NA	NA
Adam4-201	NA	NA	NA	NA	NA	NA
Adam5-202	0.0122976	NA	0.281986	NA	NA	NA
Adam6a-201	NA	NA	NA	NA	NA	NA
Adam6b-201	0.0222258	NA	0.290879	NA	NA	NA
Adam7-201	0.017351	NA	0.128235	NA	NA	NA
Adam8-202	0.0100795	NA	0.486412	0.452482	NA	0
Adam9-204	-0.82635	0.281055	0.290053	0.66525	0	0
Adamdec1-201	NA	NA	NA	NA	NA	NA
Adamts1-201	NA	NA	NA	NA	NA	NA
Adamts10-201	0.0030103	NA	-0.0997515	0.861308	NA	0
Adamts12-201	-0.163265	NA	-0.0848251	0.906653	NA	0
Adamts13-202	0.0175943	NA	0.130449	NA	NA	NA
Adamts14-201	0.017351	NA	0.128235	NA	NA	NA
Adamts15-201	NA	NA	NA	NA	NA	NA
Adamts16-201	NA	NA	NA	NA	NA	NA
Adamts17-201	0.242023	NA	0.352095	0.548227	NA	0
Adamts18-201	0.00700803	NA	0.133594	0.829127	NA	0
Adamts19-201	0.000862162	NA	-0.667563	0.221198	NA	0
Adamts2-201	-0.0050172	NA	-0.151352	NA	NA	NA
Adamts20-201	NA	NA	NA	NA	NA	NA
Adamts3-201	0.636695	0.421237	0.118242	0.822204	0	0
Adamts4-203	0.0437599	0.971724	-0.510371	0.32925	0	0
Adamts5-201	0.00775974	NA	0.0864836	NA	NA	NA
Adamts6-203	-0.00549677	NA	-0.0932307	NA	NA	NA
Adamts7-201	0.00492437	NA	0.16274	NA	NA	NA
Adamts8-201	NA	NA	NA	NA	NA	NA
Adamts9-201	0.0120082	NA	0.914752	0.169648	NA	0
Adamtsl1-203	-0.873121	0.137683	-0.812189	0.000211904	0	-1
Adamtsl2-201	-0.00546218	NA	-0.0913692	NA	NA	NA
Adamtsl3-203	0.0094886	NA	0.115348	NA	NA	NA
Adamtsl4-202	NA	NA	NA	NA	NA	NA
Adamtsl5-201	0.0207889	NA	0.214922	NA	NA	NA
Adap1-201	NA	NA	NA	NA	NA	NA
Adap2-201	0.0218244	NA	0.268655	NA	NA	NA
Adar-201	1.33049	0.0823752	-0.383666	0.108593	0	0
Adarb1-201	0.0668121	NA	-0.491439	0.457914	NA	0
Adarb2-201	0.467753	0.480283	0.163998	0.567804	0	0
Adat1-201	0.198573	NA	-0.329073	0.60424	NA	0
Adat2-201	-0.0728802	NA	0.14826	NA	NA	NA
Adat3-201	NA	NA	NA	NA	NA	NA
Adck1-204	-4.87992	0.0116035	-1.10818	0.0850065	0	0
Adck2-204	0.0108103	NA	0.596953	0.364036	NA	0
Adck5-214	-0.12	NA	0.127216	0.837521	NA	0
Adcy1-201	-0.0667686	0.943472	-0.00333106	0.99529	0	0
Adcy10-201	0.00497949	NA	-0.106534	0.884576	NA	0
Adcy2-201	-0.00543144	NA	-0.0929081	NA	NA	NA
Adcy3-204	0.00467685	NA	-0.00422508	0.994977	NA	0
Adcy4-202	0.0175943	NA	0.130449	NA	NA	NA
Adcy5-201	0.106596	0.901492	0.195038	0.732116	0	0
Adcy6-201	0.00247257	NA	-0.172577	0.770306	NA	0
Adcy7-204	NA	NA	NA	NA	NA	NA
Adcy8-201	0.292962	0.696009	-0.327512	0.597459	0	0
Adcy9-202	-0.0846441	0.908788	-0.870002	0.075807	0	0
Adcyap1-201	NA	NA	NA	NA	NA	NA
Adcyap1r1-208	0.137029	NA	-0.403259	0.517286	NA	0
Add1-205	0.583312	0.23959	-0.481699	0.0887243	0	0
Add2-209	0.320628	0.670079	-0.638823	0.268566	0	0
Add3-201	-0.404042	0.589545	-1.1758	0.00182441	0	-1
Adgb-205	-0.284822	NA	0.386388	0.555301	NA	0
Adgra1-201	NA	NA	NA	NA	NA	NA
Adgra2-201	0.00950195	NA	0.152527	NA	NA	NA
Adgra3-201	-0.201224	0.80348	-0.512879	0.112567	0	0
Adgrb1-201	0.00299981	NA	-0.221797	0.723001	NA	0
Adgrb2-205	NA	NA	NA	NA	NA	NA
Adgrb3-207	0.331612	0.668548	-0.632097	0.0872146	0	0
Adgrd1-201	-0.00826502	NA	-0.456767	0.365045	NA	0
Adgre1-202	NA	NA	NA	NA	NA	NA
Adgre4-201	0.0060617	0.992108	-0.110424	0.850059	0	0
Adgre5-202	0.00893479	NA	0.107998	NA	NA	NA
Adgrf1-201	0.020334	NA	0.16274	NA	NA	NA
Adgrf2-202	0.0175943	NA	0.130449	NA	NA	NA
Adgrf3-201	0.0225781	NA	0.333986	NA	NA	NA
Adgrf4-201	0.0148664	NA	0.895604	0.146176	NA	0
Adgrf5-201	0.0171121	NA	0.127511	NA	NA	NA
Adgrg1-202	-0.895818	0.22819	-2.41366	1.11531e-10	0	-1
Adgrg2-202	0.00222611	NA	-0.287072	0.623754	NA	0
Adgrg3-201	NA	NA	NA	NA	NA	NA
Adgrg4-204	-0.148103	NA	0.434433	0.5048	NA	0
Adgrg5-201	1.32019	NA	0.500814	0.442941	NA	0
Adgrg6-201	-0.00546218	NA	-0.0913692	NA	NA	NA
Adgrg7-201	0.0171121	NA	0.127511	NA	NA	NA
Adgrl1-207	-0.093799	NA	0.56261	0.389885	NA	0
Adgrl2-214	-0.0717055	0.925835	-0.0537221	0.93815	0	0
Adgrl3-215	0.00866821	NA	0.296797	0.638061	NA	0
Adgrl4-201	0.218643	NA	0.199482	0.766654	NA	0
Adgrv1-201	-0.209968	NA	-0.0940074	0.895765	NA	0
Adh1-201	0.0218244	NA	0.268655	NA	NA	NA
Adh4-201	0.0258855	NA	2.33298	0.0509658	NA	0
Adh5-201	0.223751	0.742993	0.0897126	0.719009	0	0
Adh6a-202	0.0216287	NA	0.357043	NA	NA	NA
Adh6b-202	0.0175943	NA	0.130449	NA	NA	NA
Adh7-201	NA	NA	NA	NA	NA	NA
Adhfe1-203	0.010422	0.776526	0.70227	0.172042	0	0
Adi1-201	0.0132787	NA	1.67219	0.0103176	NA	0
Adig-201	0.000369	NA	-0.250791	NA	NA	NA
Adipoq-201	0.0211846	NA	0.170294	NA	NA	NA
Adipor1-202	0.0538904	0.812662	0.898456	0.0879335	0	0
Adipor2-201	0.0101369	NA	0.687968	0.279372	NA	0
Adk-201	-0.599627	0.413166	-0.0558407	0.831078	0	0
Adm-201	0.0308297	NA	5.67165	0.000620316	NA	1
Adm2-201	-0.552237	0.457975	0.230083	0.442602	0	0
Adnp-202	NA	NA	NA	NA	NA	NA
Adnp2-201	0.33087	0.664063	-0.354338	0.42879	0	0
Ado-201	-0.00543144	NA	-0.0929081	NA	NA	NA
Adora1-202	NA	NA	NA	NA	NA	NA
Adora2a-201	NA	NA	NA	NA	NA	NA
Adora2b-201	0.017134	NA	2.2886	0.0179593	NA	0
Adora3-201	0.018366	NA	0.13818	NA	NA	NA
Adpgk-205	3.63792	0.0174966	-1.41935	0.000688865	0	-1
Adprh-201	-0.446136	0.53344	-0.475678	0.250705	0	0
Adprhl1-201	0.0175943	NA	0.130449	NA	NA	NA
Adprhl2-201	0.00548452	NA	0.0351183	0.956611	NA	0
Adprm-201	0.00530956	NA	-0.117917	0.867488	NA	0
Adra1a-202	NA	NA	NA	NA	NA	NA
Adra1b-201	NA	NA	NA	NA	NA	NA
Adra1d-201	NA	NA	NA	NA	NA	NA
Adra2a-201	NA	NA	NA	NA	NA	NA
Adra2b-201	0.0647429	NA	0.115348	NA	NA	NA
Adra2c-201	NA	NA	NA	NA	NA	NA
Adrb1-201	NA	NA	NA	NA	NA	NA
Adrb2-201	0.0143808	NA	0.588247	0.237302	NA	0
Adrb3-201	0.00781874	NA	0.170294	NA	NA	NA
Adrm1-201	0.00345645	NA	-0.250783	0.710882	NA	0
Adsl-201	-0.024791	0.315371	3.50048	2.40248e-07	0	1
Adss-201	-3.36047	9.67939e-14	-0.614092	2.82206e-06	-1	-1
Adssl1-201	0.0114456	NA	0.492662	0.359744	NA	0
Adtrp-201	-0.295356	0.706377	-0.282976	0.449233	0	0
Aebp1-201	-0.00795287	NA	-0.188248	NA	NA	NA
Aebp2-202	0.321032	0.657258	0.472169	0.0400739	0	0
Aen-203	0.210201	0.84464	-0.528374	0.13148	0	0
AF067061-201	-0.0282852	0.172293	7.08402	1.02326e-14	0	1
AF067063-202	0.0231522	0.030621	8.66099	1.21344e-10	0	1
AF366264-201	0.0231651	NA	0.501655	NA	NA	NA
Afap1-201	0.20338	0.788387	-0.934609	0.0627726	0	0
Afap1l1-201	0.00923944	NA	0.147245	NA	NA	NA
Afap1l2-203	0.794476	0.193502	-1.28761	7.38339e-07	0	-1
Afdn-212	0.35288	0.488729	-0.181295	0.599908	0	0
Aff1-202	-0.580602	0.340273	0.0275673	0.944251	0	0
Aff2-201	0.0112145	NA	0.40493	0.300046	NA	0
Aff3-203	0.118471	0.87486	-0.216834	0.750217	0	0
Aff4-201	0.247768	0.749127	1.11354	0.0173187	0	0
Afg1l-201	0.00780074	0.945721	0.13884	0.7708	0	0
Afg3l1-201	-0.128749	NA	0.517605	0.427286	NA	0
Afg3l2-201	0.213133	0.778719	-0.327643	0.252944	0	0
Afm-201	0.0109714	NA	0.232276	NA	NA	NA
Afmid-201	0.00645073	NA	0.0101429	0.989388	NA	0
Afp-201	0.0109795	NA	0.654347	0.323688	NA	0
Aftph-201	0.191516	0.85041	1.51318	2.38728e-08	0	1
Aga-201	0.00635809	NA	0.083345	0.886408	NA	0
Agap1-201	0.362495	0.640224	0.00740547	0.989238	0	0
Agap2-201	-0.000115545	NA	NA	NA	NA	NA
Agap3-201	1.39225	0.133739	0.317651	0.429903	0	0
Agbl1-203	0.00927876	NA	0.464883	0.470283	NA	0
Agbl2-208	0.00287503	NA	-0.255158	0.686149	NA	0
Agbl3-205	0.0106118	NA	0.778187	0.171039	NA	0
Agbl4-206	0.00627561	NA	0.102388	0.875285	NA	0
Agbl5-201	-0.0554783	0.946546	0.94666	0.140639	0	0
Ager-201	NA	NA	NA	NA	NA	NA
Agfg1-206	-2.3163	0.0903194	0.851283	0.0237018	0	0
Agfg2-201	-0.139077	0.872152	-0.365467	0.512281	0	0
Aggf1-201	-0.665712	0.389374	0.172426	0.716847	0	0
Agk-201	0.100262	0.907254	-0.550285	0.0747851	0	0
Agl-201	0.317858	0.658913	1.50516	0.0185096	0	0
Agmat-201	0.0281198	NA	4.54937	0.00627135	NA	1
Agmo-201	NA	NA	NA	NA	NA	NA
Ago1-201	-0.0359997	NA	0.912801	0.175377	NA	0
Ago2-201	-0.899884	0.244273	0.5378	0.111408	0	0
Ago3-201	0.319698	0.633778	-0.184975	0.542835	0	0
Ago4-201	0.0128748	NA	0.946362	0.188379	NA	0
Agpat1-201	-0.0511417	0.952702	0.516123	0.252826	0	0
Agpat2-201	0.00716188	0.953352	0.106052	0.869391	0	0
Agpat3-201	0.755373	NA	0.0284969	0.970339	NA	0
Agpat4-201	0.0237641	NA	0.600665	0.199157	NA	0
Agpat5-202	-0.165861	0.832869	0.37862	0.389928	0	0
Agps-201	0.922949	0.127874	0.500367	0.112647	0	0
Agr2-201	0.0253851	NA	0.537036	0.166068	NA	0
Agr3-201	0.125518	0.782919	-0.00332284	0.991782	0	0
Agrn-206	-0.0812642	NA	0.348637	0.546725	NA	0
Agrp-202	NA	NA	NA	NA	NA	NA
Agt-201	0.00437131	NA	-0.146729	0.835621	NA	0
Agtpbp1-201	-0.536149	0.380606	0.190162	0.329038	0	0
Agtr1a-201	NA	NA	NA	NA	NA	NA
Agtr1b-201	NA	NA	NA	NA	NA	NA
Agtr2-201	0.018366	NA	0.13818	NA	NA	NA
Agtrap-201	0.0103818	NA	0.692592	0.243263	NA	0
Agxt-201	NA	NA	NA	NA	NA	NA
Agxt2-201	NA	NA	NA	NA	NA	NA
Ahctf1-201	0.621769	0.175043	0.301896	0.317415	0	0
Ahcy-201	0.00380044	NA	-0.0320335	NA	NA	NA
Ahcyl1-201	-1.65105	0.100024	0.382671	0.423042	0	0
Ahcyl2-204	-0.474444	0.575035	0.797053	0.0581728	0	0
Ahdc1-204	0.397047	0.501415	0.151046	0.686285	0	0
Ahi1-201	-0.0566585	NA	-0.466043	0.399398	NA	0
Ahnak-201	0.00878075	0.881898	0.374431	0.450152	0	0
Ahr-202	0.243148	0.711752	-0.651644	0.273721	0	0
Ahrr-201	0.00893479	NA	0.107998	NA	NA	NA
Ahsa1-201	-0.695811	0.0702336	0.411038	0.00121401	0	1
Ahsa2-201	-0.749261	0.307532	0.0628424	0.885695	0	0
Ahsg-201	NA	NA	NA	NA	NA	NA
AI182371-201	0.00891479	NA	0.105708	NA	NA	NA
AI413582-203	-0.155245	0.987273	0.848468	0.0291141	0	0
AI429214-201	0.00615102	NA	0.0329625	NA	NA	NA
AI467606-201	NA	NA	NA	NA	NA	NA
AI593442-203	NA	NA	NA	NA	NA	NA
AI597479-201	0.464333	0.481528	0.163002	0.641853	0	0
AI661453-202	-0.228212	NA	0.992458	0.164931	NA	0
AI837181-202	0.088311	NA	0.356602	0.422807	NA	0
AI854703-202	-0.0724589	NA	0.194203	0.706802	NA	0
AI987944-201	-4.563	3.34769e-06	-0.161795	0.487174	-1	0
Aicda-201	NA	NA	NA	NA	NA	NA
Aida-201	-0.305683	0.773531	0.59819	0.263979	0	0
Aif1-206	NA	NA	NA	NA	NA	NA
Aif1l-201	-0.00543144	NA	-0.0929081	NA	NA	NA
Aifm1-202	-0.0536467	0.952087	-0.177457	0.673256	0	0
Aifm2-203	-0.00794069	NA	-0.35243	NA	NA	NA
Aifm3-201	0.0268186	NA	3.77733	0.0237018	NA	0
Aig1-205	0.00957364	0.880235	0.406564	0.184708	0	0
Aim2-202	NA	NA	NA	NA	NA	NA
Aimp1-201	-2.35042	0.0859907	-1.82171	0.000185573	0	-1
Aimp2-201	0.00664878	0.905399	0.272423	0.608225	0	0
Aip-202	-0.352458	0.723645	0.596342	0.11171	0	0
Aipl1-201	NA	NA	NA	NA	NA	NA
Aire-204	0.10236	0.997713	-0.533509	0.304093	0	0
Ajap1-201	NA	NA	NA	NA	NA	NA
Ajm1-201	-0.00958673	NA	NA	NA	NA	NA
Ajuba-201	-0.0197851	NA	3.78118	0.00262576	NA	1
Ak1-203	-0.0073984	NA	-0.157241	NA	NA	NA
AK157302-201	NA	NA	NA	NA	NA	NA
Ak2-201	-3.10514	0.00149345	-1.05238	3.36327e-08	-1	-1
Ak3-201	0.00387992	NA	-0.145344	0.816047	NA	0
Ak4-203	1.4745	0.133206	-0.615276	0.0683319	0	0
Ak5-201	-0.469859	0.442384	0.00916188	0.986632	0	0
Ak6-201	0.0112106	0.814404	0.652448	0.000668821	0	1
Ak7-201	-0.156109	NA	0.553127	0.365771	NA	0
Ak8-201	-0.000378725	NA	-0.326986	0.517545	NA	0
Ak9-201	0.346729	NA	0.503831	0.341141	NA	0
Akain1-201	NA	NA	NA	NA	NA	NA
Akap1-201	-0.104971	0.888394	-0.461477	0.0875945	0	0
Akap10-202	0.313517	0.68715	0.341935	0.295733	0	0
Akap11-201	0.887088	0.269765	-0.0611368	0.917767	0	0
Akap12-201	-1.3026	3.51913e-06	-0.645159	0.000181596	-1	-1
Akap13-201	2.50265	0.0390048	-0.998563	0.00605921	0	-1
Akap14-201	NA	NA	NA	NA	NA	NA
Akap17b-201	-4.07351	4.08216e-05	0.01319	0.965843	-1	0
Akap3-201	NA	NA	NA	NA	NA	NA
Akap4-201	NA	NA	NA	NA	NA	NA
Akap5-202	0.0149247	NA	0.504088	0.262035	NA	0
Akap6-201	-0.100337	NA	0.428649	0.470978	NA	0
Akap7-201	-0.664736	0.372051	0.428133	0.0938494	0	0
Akap8-201	-2.49221	0.0318584	1.27134	4.8479e-05	0	1
Akap8l-201	-0.383719	0.587724	1.49463	0.00493421	0	1
Akap9-201	0.286355	0.684279	0.078027	0.792618	0	0
Akip1-201	0.0836676	0.917835	0.141329	0.618427	0	0
Akirin1-201	-0.0643206	NA	0.35452	0.574341	NA	0
Akirin2-201	-0.856736	0.0190883	0.737756	3.98394e-06	0	1
Akna-201	0.256401	NA	0.0656237	0.927301	NA	0
Aknad1-202	-0.510488	0.421237	-0.264337	0.463542	0	0
Akp3-201	0.0061724	NA	0.0342166	NA	NA	NA
Akr1a1-201	0.140306	0.885186	-0.108595	0.633547	0	0
Akr1b10-201	0.0135324	NA	0.80006	0.20414	NA	0
Akr1b3-201	-0.395347	0.54015	-0.416308	0.0402294	0	0
Akr1b7-201	NA	NA	NA	NA	NA	NA
Akr1b8-201	0.0135865	0.566538	1.44649	0.000575684	0	1
Akr1c12-201	NA	NA	NA	NA	NA	NA
Akr1c13-201	0.0221612	NA	0.386336	NA	NA	NA
Akr1c14-202	0.0105431	NA	0.372929	0.465383	NA	0
Akr1c18-201	-0.00868317	NA	-0.204168	NA	NA	NA
Akr1c19-202	0.00438814	NA	-0.0270982	0.965209	NA	0
Akr1c20-202	0.0175943	NA	0.130449	NA	NA	NA
Akr1c21-201	0.00519822	NA	0.00155071	0.99775	NA	0
Akr1c6-201	-0.0064739	NA	-0.12739	NA	NA	NA
Akr1cl-201	0.157794	0.774812	0.242494	0.61422	0	0
Akr1d1-201	0.00393083	NA	-0.020496	NA	NA	NA
Akr1e1-201	0.100515	NA	-0.310116	0.64162	NA	0
Akr7a5-201	1.23023	0.133996	0.637473	0.296135	0	0
Akt1-201	0.196854	0.811983	-0.27974	0.288036	0	0
Akt1s1-202	0.783333	0.342481	0.0110245	0.983755	0	0
Akt2-205	0.387963	0.615778	0.369304	0.3997	0	0
Akt3-202	-2.5499	0.00687501	0.563053	0.130868	-1	0
Aktip-202	-2.98468	0.0549801	-0.185407	0.654309	0	0
AL607142.1-201	NA	NA	NA	NA	NA	NA
AL646049.1-201	0.018366	NA	0.13818	NA	NA	NA
AL731706.1-201	NA	NA	NA	NA	NA	NA
AL731706.2-201	NA	NA	NA	NA	NA	NA
AL805980.1-201	0.0199886	NA	0.160514	NA	NA	NA
AL845275.1-201	NA	NA	NA	NA	NA	NA
AL929275.1-201	NA	NA	NA	NA	NA	NA
Alad-202	-0.000596525	NA	-0.772409	0.246926	NA	0
Alas1-207	-0.47378	0.519373	-0.818662	0.0133173	0	0
Alas2-201	NA	NA	NA	NA	NA	NA
Alb-201	NA	NA	NA	NA	NA	NA
Albfm1-201	-1.10226	0.176798	-0.0251457	0.965843	0	0
Alcam-201	-0.00335492	NA	-0.0943362	NA	NA	NA
Aldh16a1-206	0.00815137	NA	0.246202	0.659542	NA	0
Aldh18a1-201	0.0817237	0.9249	0.0266137	0.958095	0	0
Aldh1a1-206	0.0164613	NA	0.674571	0.162922	NA	0
Aldh1a2-201	0.17568	0.706077	0.466067	0.280623	0	0
Aldh1a3-201	0.0207889	NA	0.214922	NA	NA	NA
Aldh1a7-201	0.0150148	NA	0.648827	0.202854	NA	0
Aldh1b1-201	-0.00945909	NA	NA	NA	NA	NA
Aldh1l1-203	-3.85589e-05	NA	-0.885062	0.221631	NA	0
Aldh1l2-201	NA	NA	NA	NA	NA	NA
Aldh2-201	0.690328	0.337985	0.0189736	0.96877	0	0
Aldh3a1-201	0.0221612	NA	0.386336	NA	NA	NA
Aldh3a2-202	-1.18602	NA	-0.519254	0.392731	NA	0
Aldh3b1-201	-0.00550613	NA	-0.0943362	NA	NA	NA
Aldh3b2-201	0.0201951	NA	0.187687	NA	NA	NA
Aldh3b3-202	NA	NA	NA	NA	NA	NA
Aldh4a1-201	-0.00118093	NA	-0.744923	0.204365	NA	0
Aldh5a1-201	0.132341	NA	-0.368903	0.573456	NA	0
Aldh6a1-201	-1.6328	0.100723	1.18023	0.000334369	0	1
Aldh7a1-201	0.0488269	0.949433	0.222391	0.565967	0	0
Aldh8a1-201	0.0199886	NA	0.160514	NA	NA	NA
Aldh9a1-201	-1.9809	0.00042853	-0.129347	0.540598	-1	0
Aldoa-201	0.707849	0.377419	0.600625	0.155397	0	0
Aldoa-214	NA	NA	NA	NA	NA	NA
Aldoart1-202	NA	NA	NA	NA	NA	NA
Aldoart2-201	0.0398716	NA	-0.0222686	NA	NA	NA
Aldob-201	NA	NA	NA	NA	NA	NA
Aldoc-201	0.0161899	NA	4.13627	0.0171892	NA	0
Alg1-202	0.24286	0.794643	-0.977318	0.110031	0	0
Alg10b-201	1.05781	0.136711	-0.542018	0.196861	0	0
Alg11-201	-0.537226	0.353577	-0.502534	0.377189	0	0
Alg12-204	0.282354	0.642886	0.467842	0.357473	0	0
Alg13-202	0.639441	0.422496	-0.0140729	0.97062	0	0
Alg14-201	-0.104654	0.864823	-0.263913	0.663081	0	0
Alg2-201	-0.357401	0.631515	-1.87576	8.12373e-05	0	-1
Alg3-201	0.170381	0.723086	0.386066	0.410654	0	0
Alg5-201	0.00531874	NA	-9.07101e-05	0.999272	NA	0
Alg6-201	-0.00543144	NA	-0.0929081	NA	NA	NA
Alg8-201	-0.145182	0.82288	-0.43747	0.437545	0	0
Alg9-201	-0.216251	NA	-0.0461115	0.946484	NA	0
Alk-201	0.00328919	NA	-0.0744275	NA	NA	NA
Alkal1-201	NA	NA	NA	NA	NA	NA
Alkal2-201	NA	NA	NA	NA	NA	NA
Alkbh1-209	-0.512194	0.471683	0.159681	0.788611	0	0
Alkbh2-201	-0.210555	0.777879	0.286288	0.382489	0	0
Alkbh3-201	0.0126054	NA	0.657854	0.290316	NA	0
Alkbh4-202	0.0207951	NA	3.34249	0.00685451	NA	1
Alkbh5-201	2.36453	8.41131e-08	0.805104	0.00105242	1	1
Alkbh6-201	0.177094	NA	0.5505	0.394345	NA	0
Alkbh7-201	0.271984	0.755383	-0.689365	0.0862916	0	0
Alkbh8-204	0.0141307	NA	1.41003	0.0694852	NA	0
Allc-201	0.017351	NA	0.128235	NA	NA	NA
Alms1-201	0.347384	0.595082	-0.579283	0.0265877	0	0
Alox12-201	0.222707	0.479808	1.1645	0.00189731	0	1
Alox12b-201	NA	NA	NA	NA	NA	NA
Alox12e-201	0.0135489	NA	0.515556	0.286472	NA	0
Alox15-201	0.0138451	NA	1.08286	0.155349	NA	0
Alox5-201	0.020334	NA	0.16274	NA	NA	NA
Alox5ap-201	0.018366	NA	0.13818	NA	NA	NA
Alox8-201	NA	NA	NA	NA	NA	NA
Aloxe3-201	0.0137481	NA	1.36444	0.0773611	NA	0
Alpi-201	NA	NA	NA	NA	NA	NA
Alpk1-201	0.017351	NA	0.128235	NA	NA	NA
Alpk2-201	0.00650166	NA	0.0924768	0.888401	NA	0
Alpk3-201	-0.00885968	NA	NA	NA	NA	NA
Alpl-201	0.0078497	NA	0.192036	0.78303	NA	0
Alppl2-201	0.160522	0.547383	4.78113	1.31832e-13	0	1
Als2-201	0.753772	0.268375	1.01329	0.0086138	0	1
Als2cl-206	-0.00546218	NA	-0.0913692	NA	NA	NA
Alx1-203	0.0140049	NA	1.96931	0.00368119	NA	1
Alx3-201	NA	NA	NA	NA	NA	NA
Alx4-201	NA	NA	NA	NA	NA	NA
Alyref-201	-0.570881	0.537674	2.42663	2.62782e-06	0	1
Alyref2-201	0.0177682	NA	2.2225	0.0432013	NA	0
Amacr-201	0.867144	0.221456	-0.195588	0.734751	0	0
Ambn-202	0.017351	NA	0.128235	NA	NA	NA
Ambp-201	NA	NA	NA	NA	NA	NA
Ambra1-202	-0.969622	0.0985489	-0.663006	0.0641456	0	0
Amd1-206	0.0107107	NA	0.801225	0.199172	NA	0
Amd2-201	NA	NA	NA	NA	NA	NA
Amdhd1-201	0.0148347	NA	0.693055	0.194954	NA	0
Amdhd2-201	0.00485131	NA	-0.0795183	0.912784	NA	0
Amelx-201	NA	NA	NA	NA	NA	NA
Amer1-201	-0.472935	0.522177	-0.141176	0.797027	0	0
Amer2-204	NA	NA	NA	NA	NA	NA
Amer3-201	NA	NA	NA	NA	NA	NA
Amfr-201	1.01381	0.228334	-0.65829	0.109713	0	0
Amh-201	0.00346352	NA	-0.0239669	NA	NA	NA
Amhr2-201	0.540184	0.220216	6.03531	0.000165594	0	1
Amigo1-202	-0.000172641	NA	NA	NA	NA	NA
Amigo2-202	NA	NA	NA	NA	NA	NA
Amigo3-201	0.018366	NA	0.13818	NA	NA	NA
Ammecr1-201	-0.241637	0.8965	1.50553	0.0318485	0	0
Ammecr1l-201	-0.0810934	0.921706	0.187561	0.691269	0	0
Amn-201	0.0251654	NA	3.30925	0.0313317	NA	0
Amn1-202	0.00449484	0.863246	-0.648724	0.0620498	0	0
Amot-202	-0.556482	NA	-0.712353	0.286729	NA	0
Amotl1-201	-0.372958	NA	-0.851741	0.230096	NA	0
Amotl2-201	NA	NA	NA	NA	NA	NA
Ampd1-201	0.0196217	NA	3.10708	0.00963481	NA	1
Ampd2-203	-0.295851	0.652131	-0.888668	0.163286	0	0
Ampd3-201	0.434349	0.49901	-0.186932	0.618975	0	0
Amph-201	0.00162883	NA	-0.277902	0.623347	NA	0
Amt-201	-0.0858846	NA	0.28249	0.611277	NA	0
Amtn-201	NA	NA	NA	NA	NA	NA
Amy1-201	0.0150169	NA	1.12832	0.135678	NA	0
Amy2a2-201	NA	NA	NA	NA	NA	NA
Amy2a3-201	NA	NA	NA	NA	NA	NA
Amy2a4-201	NA	NA	NA	NA	NA	NA
Amy2a5-201	NA	NA	NA	NA	NA	NA
Amz1-202	0.00298519	NA	0.127511	NA	NA	NA
Amz2-203	0.0113882	0.687609	1.04921	0.0281292	0	0
Anapc1-201	1.18535	0.0317663	-0.0808763	0.830011	0	0
Anapc10-203	-0.309781	0.690134	-0.0198741	0.948214	0	0
Anapc11-201	0.00524397	0.995621	-0.122342	0.738802	0	0
Anapc13-203	0.0112769	NA	0.466931	0.461977	NA	0
Anapc15-204	-0.627928	0.442403	1.06123	2.75183e-07	0	1
Anapc15-ps-201	0.0110748	0.746724	0.835469	0.0609942	0	0
Anapc16-204	-0.230848	0.759093	-0.0258334	0.933148	0	0
Anapc2-201	0.230658	0.77327	0.0714496	0.888401	0	0
Anapc4-201	0.209263	0.802259	-1.8608	8.89607e-13	0	-1
Anapc5-201	0.402917	0.605158	0.0489731	0.87502	0	0
Anapc7-203	1.61381	0.116566	-0.651406	0.199473	0	0
Ang-201	NA	NA	NA	NA	NA	NA
Ang2-202	NA	NA	NA	NA	NA	NA
Ang4-201	-0.00640795	NA	-0.123727	NA	NA	NA
Ang5-201	-0.00550613	NA	-0.0943362	NA	NA	NA
Ang6-201	NA	NA	NA	NA	NA	NA
Angel1-201	0.485399	0.46083	-0.00120189	0.997479	0	0
Angel2-202	1.00625	0.0332376	0.266849	0.178934	0	0
Angpt1-201	0.00867966	NA	0.342934	0.608225	NA	0
Angpt2-201	0.0801234	NA	-0.0924411	0.887863	NA	0
Angpt4-201	NA	NA	NA	NA	NA	NA
Angptl1-201	0.0201951	NA	0.187687	NA	NA	NA
Angptl2-201	-0.222773	0.769778	0.28056	0.312539	0	0
Angptl3-201	-0.00550613	NA	-0.0943362	NA	NA	NA
Angptl4-201	-0.0658808	NA	1.49963	0.0783157	NA	0
Angptl6-201	-0.015066	NA	-0.0239669	NA	NA	NA
Angptl7-201	NA	NA	NA	NA	NA	NA
Angptl8-201	0.00681118	NA	0.0570161	NA	NA	NA
Ank-201	0.00670306	NA	0.0315688	0.967353	NA	0
Ank1-202	-0.792167	NA	-1.4465	0.0790918	NA	0
Ank2-207	0.0111452	NA	0.243265	NA	NA	NA
Ank3-210	0.026099	0.978806	-0.257567	0.52182	0	0
Ankar-201	0.024485	NA	0.701383	0.151555	NA	0
Ankdd1b-201	0.0114098	NA	0.491048	0.371909	NA	0
Ankef1-202	0.0211846	NA	0.170294	NA	NA	NA
Ankfn1-202	NA	NA	NA	NA	NA	NA
Ankfy1-206	0.866113	0.270606	-0.192291	0.721634	0	0
Ankhd1-212	-0.0411812	0.956216	-0.747303	0.0822485	0	0
Ankib1-201	0.324259	0.575682	0.326908	0.449013	0	0
Ankk1-201	-0.00958673	NA	NA	NA	NA	NA
Ankle1-201	NA	NA	NA	NA	NA	NA
Ankle2-206	-0.346362	0.599507	-1.00501	0.000716856	0	-1
Ankmy1-201	0.0025933	NA	-0.209826	0.696307	NA	0
Ankmy2-201	0.220919	NA	1.02964	0.163144	NA	0
Ankra2-201	0.256025	0.745545	0.256798	0.449013	0	0
Ankrd1-205	0.0251352	NA	2.15942	0.057871	NA	0
Ankrd10-201	-0.248441	0.995322	3.05684	1.59481e-06	0	1
Ankrd11-202	0.158538	NA	-0.466431	0.473948	NA	0
Ankrd12-201	-0.955288	0.222193	0.128768	0.645761	0	0
Ankrd13a-201	-0.00772492	0.995621	0.228932	0.64771	0	0
Ankrd13b-202	0.0117633	NA	0.324622	NA	NA	NA
Ankrd13c-201	-0.258967	0.725661	0.332568	0.151046	0	0
Ankrd13d-201	0.000343119	NA	-0.165809	NA	NA	NA
Ankrd16-201	0.0109571	NA	0.76694	0.214406	NA	0
Ankrd17-201	0.0603424	0.924981	-0.233695	0.234794	0	0
Ankrd2-201	NA	NA	NA	NA	NA	NA
Ankrd22-201	0.0150522	0.474768	1.77439	0.00319857	0	1
Ankrd23-201	NA	NA	NA	NA	NA	NA
Ankrd24-201	0.00550698	NA	-0.00648083	0.99256	NA	0
Ankrd26-201	0.17062	0.826933	-0.507984	0.117523	0	0
Ankrd27-201	-0.331745	0.648771	-0.458354	0.0908507	0	0
Ankrd28-201	-0.356606	0.598421	-0.0171588	0.969645	0	0
Ankrd29-201	NA	NA	NA	NA	NA	NA
Ankrd31-201	0.0107917	NA	0.554949	0.395708	NA	0
Ankrd33-201	NA	NA	NA	NA	NA	NA
Ankrd33b-203	0.237451	0.724977	0.0392987	0.959051	0	0
Ankrd34a-201	-0.000205601	NA	NA	NA	NA	NA
Ankrd34b-201	0.0129291	NA	0.366727	0.380052	NA	0
Ankrd34c-201	0.0125153	NA	0.92181	0.196242	NA	0
Ankrd35-201	0.0238221	NA	4.20092	0.00144085	NA	1
Ankrd36-202	0.0110012	NA	0.784703	0.224098	NA	0
Ankrd37-201	0.017826	NA	2.92906	3.06841e-05	NA	1
Ankrd39-201	0.00385589	NA	-0.0227676	NA	NA	NA
Ankrd40-203	0.968335	0.209217	-0.446888	0.284159	0	0
Ankrd42-202	-0.374058	0.588192	0.637401	0.243181	0	0
Ankrd44-210	-0.384177	0.545947	0.0452922	0.880306	0	0
Ankrd45-201	0.020334	NA	0.16274	NA	NA	NA
Ankrd46-201	-0.195998	NA	-0.395491	0.517394	NA	0
Ankrd49-206	-1.89169	0.12185	-0.0944196	0.80534	0	0
Ankrd50-201	0.153617	NA	-1.23975	0.106982	NA	0
Ankrd52-201	-0.474809	0.519749	0.277234	0.623754	0	0
Ankrd53-201	NA	NA	NA	NA	NA	NA
Ankrd54-201	0.0788113	NA	0.152757	NA	NA	NA
Ankrd55-201	-0.00945909	NA	NA	NA	NA	NA
Ankrd6-201	-1.62363	0.109341	-0.269794	0.58796	0	0
Ankrd60-202	NA	NA	NA	NA	NA	NA
Ankrd61-202	NA	NA	NA	NA	NA	NA
Ankrd63-201	NA	NA	NA	NA	NA	NA
Ankrd66-201	0.0033677	NA	-0.61335	0.279375	NA	0
Ankrd7-201	0.0226483	NA	0.325079	NA	NA	NA
Ankrd9-202	0.0231075	NA	0.644884	NA	NA	NA
Anks1-203	-0.411127	NA	-0.298591	0.551948	NA	0
Anks1b-233	-0.0850982	0.927615	-0.0291097	0.959051	0	0
Anks3-201	0.0134738	NA	1.10438	0.14163	NA	0
Anks4b-201	0.00451414	0.881435	-0.538169	0.26851	0	0
Anks6-201	-0.00640229	NA	-0.125832	NA	NA	NA
Ankub1-204	0.017351	NA	0.128235	NA	NA	NA
Ankzf1-208	0.430068	0.575838	0.523754	0.234844	0	0
Anln-201	0.437981	0.442459	-0.290275	0.211376	0	0
Ano1-203	0.00202192	NA	-0.230586	0.686455	NA	0
Ano10-201	-0.182188	0.806628	0.30547	0.541244	0	0
Ano2-204	0.104931	0.892929	-0.588041	0.276263	0	0
Ano3-201	0.00584033	NA	0.0636416	0.916353	NA	0
Ano4-204	0.00879575	NA	0.282406	0.614786	NA	0
Ano5-201	NA	NA	NA	NA	NA	NA
Ano6-201	-0.190076	0.762625	-0.931428	0.144705	0	0
Ano7-202	0.00657536	NA	0.104832	0.881938	NA	0
Ano8-201	0.018366	NA	0.13818	NA	NA	NA
Ano9-201	-0.0426074	NA	0.0302501	NA	NA	NA
Anp32a-201	-1.27385	0.153582	0.099109	0.777294	0	0
Anp32b-201	-0.00459654	0.996138	0.57498	0.0719763	0	0
Anp32e-202	-0.61499	0.364276	0.459746	0.174727	0	0
Anpep-202	-0.00546218	NA	-0.0913692	NA	NA	NA
Antxr1-201	-0.369049	0.680201	0.6655	0.28371	0	0
Antxr2-201	-0.139232	0.928518	0.0792559	0.780406	0	0
Antxrl-201	NA	NA	NA	NA	NA	NA
Anxa1-201	0.00247997	NA	-0.166623	0.726582	NA	0
Anxa10-201	0.021943	NA	0.185976	NA	NA	NA
Anxa11-201	-0.403079	NA	0.371097	0.570858	NA	0
Anxa2-201	0.114026	0.950746	-0.332034	0.5522	0	0
Anxa3-201	0.0254073	NA	1.18678	0.0772958	NA	0
Anxa4-202	0.0045283	NA	-0.479875	0.422504	NA	0
Anxa5-201	0.641402	0.341875	-0.49508	0.209193	0	0
Anxa6-202	-0.939046	0.255296	-0.382259	0.396101	0	0
Anxa7-201	1.07209	1.24687e-05	-0.082738	0.542656	1	0
Anxa8-201	NA	NA	NA	NA	NA	NA
Anxa9-202	-0.00549677	NA	-0.0932307	NA	NA	NA
Aoah-201	-0.00762757	NA	-0.385244	NA	NA	NA
Aoc1-203	0.00730455	NA	0.140399	0.783925	NA	0
Aoc2-201	0.0170761	NA	1.45172	0.0761614	NA	0
Aoc3-202	0.017351	NA	0.128235	NA	NA	NA
Aopep-202	-0.504228	0.428188	-0.247645	0.630743	0	0
Aox1-201	0.0197508	NA	0.159782	NA	NA	NA
Aox2-201	0.00743743	NA	0.156428	0.771829	NA	0
Aox3-201	0.00635759	NA	0.0363967	NA	NA	NA
Aox4-201	-0.445773	NA	-2.05223	0.0236797	NA	0
Ap1ar-201	-0.236611	0.730737	-0.191777	0.65503	0	0
Ap1b1-201	-0.109134	0.88712	-1.16528	2.99231e-05	0	-1
Ap1g1-202	-0.0950892	0.909302	-0.394624	0.25805	0	0
Ap1g2-201	0.018366	NA	0.13818	NA	NA	NA
Ap1m1-201	-0.587064	0.401301	-0.125067	0.609885	0	0
Ap1m2-201	-0.42326	0.558232	-0.859217	0.000190747	0	-1
Ap1s1-201	-0.471563	0.579487	0.875354	0.0157122	0	0
Ap1s2-202	-0.748159	0.300909	0.161392	0.815677	0	0
Ap1s3-203	0.0201184	NA	1.24651	0.0251858	NA	0
Ap2a1-203	0.674181	0.361346	0.0695625	0.909048	0	0
Ap2a2-201	0.804748	0.269445	1.30549	0.0990414	0	0
Ap2b1-201	-0.0484404	0.953744	0.355368	0.314706	0	0
Ap2m1-201	-1.63827	0.0962936	0.815331	0.000113758	0	1
Ap2s1-201	-0.159474	0.997375	0.856751	3.68042e-05	0	1
Ap3b1-201	-0.881365	0.20533	-0.302254	0.384987	0	0
Ap3b2-201	-0.0820729	NA	-0.143423	0.84234	NA	0
Ap3d1-201	-1.73721	0.0259533	-0.541932	0.270403	0	0
Ap3m1-206	-0.198529	0.687739	-0.0776604	0.697206	0	0
Ap3m2-201	0.217218	0.745597	-1.23588	0.0209926	0	0
Ap3s1-201	-0.327204	0.634717	0.49464	0.125803	0	0
Ap3s2-201	-0.371073	0.485063	-0.56729	0.257497	0	0
Ap4b1-201	0.000259945	NA	-0.217205	NA	NA	NA
Ap4e1-201	0.53778	0.47237	-0.10657	0.876982	0	0
Ap4m1-201	-0.0817585	NA	2.03779	0.0453092	NA	0
Ap4s1-201	0.0167049	NA	2.17307	0.00954548	NA	1
Ap5b1-201	0.00617308	NA	0.0502812	0.939709	NA	0
Ap5m1-201	0.946818	0.215086	-0.520729	0.151038	0	0
Ap5s1-203	0.011636	NA	0.497295	0.377349	NA	0
Ap5z1-201	0.00284116	NA	-0.148213	0.779445	NA	0
Apaf1-201	0.604454	0.317941	0.244269	0.688002	0	0
Apba1-201	-2.57822	0.00109007	-1.68483	0.000499627	-1	-1
Apba2-201	-0.711984	0.331669	-1.26005	0.00248065	0	-1
Apba3-211	-0.0662543	NA	-0.0101821	0.987712	NA	0
Apbb1-214	-0.159106	0.846085	-0.447989	0.130207	0	0
Apbb1ip-201	0.0201951	NA	0.187687	NA	NA	NA
Apbb2-215	-0.429804	0.561499	0.155981	0.754356	0	0
Apbb3-201	0.0215654	NA	0.261311	NA	NA	NA
Apc-202	0.890274	0.0378689	0.271259	0.219087	0	0
Apc2-201	-0.180416	NA	1.708	0.0753867	NA	0
Apcdd1-203	0.0216173	NA	0.176922	NA	NA	NA
Apcs-201	NA	NA	NA	NA	NA	NA
Apeh-206	-0.175104	0.595322	-1.69762	0.000537662	0	-1
Apela-202	0.0244214	NA	0.515504	0.195012	NA	0
Apex1-201	0.0878772	0.880071	0.226187	0.673409	0	0
Apex2-203	-1.35153	0.105516	-1.30629	8.4652e-07	0	-1
Aph1a-202	-0.730726	0.305361	-0.406723	0.155088	0	0
Aph1b-201	0.14626	NA	0.228353	0.740637	NA	0
Aph1c-202	0.00530639	NA	-0.0394892	0.957497	NA	0
Api5-201	0.165079	0.805737	-0.156904	0.580705	0	0
Apip-201	-0.228557	0.775646	-0.292144	0.316028	0	0
Aplf-201	-0.234331	0.767791	-0.249745	0.445774	0	0
Apln-201	NA	NA	NA	NA	NA	NA
Aplnr-201	NA	NA	NA	NA	NA	NA
Aplp1-201	-0.0589835	NA	0.294214	0.535949	NA	0
Aplp2-201	-0.489144	0.541249	-0.136277	0.701811	0	0
Apmap-201	0.49189	NA	0.332055	0.609965	NA	0
Apoa1-201	0.017351	NA	0.128235	NA	NA	NA
Apoa2-204	0.0236142	NA	0.607557	0.203676	NA	0
Apoa4-201	-0.00550613	NA	-0.0943362	NA	NA	NA
Apoa5-202	0.0199886	NA	0.160514	NA	NA	NA
Apob-202	NA	NA	NA	NA	NA	NA
Apobec1-202	0.0233135	NA	0.517976	0.250909	NA	0
Apobec2-201	0.0171121	NA	0.127511	NA	NA	NA
Apobec3-203	0.0218244	NA	0.268655	NA	NA	NA
Apobec4-201	0.017351	NA	0.128235	NA	NA	NA
Apobr-201	0.026309	NA	0.731534	0.138873	NA	0
Apoc1-202	0.0126332	NA	0.456719	0.37876	NA	0
Apoc2-203	NA	NA	NA	NA	NA	NA
Apoc3-201	NA	NA	NA	NA	NA	NA
Apoc4-201	0.0175943	NA	0.130449	NA	NA	NA
Apod-203	0.0154787	NA	1.79981	0.0562741	NA	0
Apoe-206	0.467652	0.406236	0.375075	0.514035	0	0
Apof-202	0.020334	NA	0.16274	NA	NA	NA
Apoh-201	0.0214795	NA	0.256723	NA	NA	NA
Apol10a-201	NA	NA	NA	NA	NA	NA
Apol10b-201	-0.00546218	NA	-0.0913692	NA	NA	NA
Apol11a-201	NA	NA	NA	NA	NA	NA
Apol11b-202	NA	NA	NA	NA	NA	NA
Apol6-206	NA	NA	NA	NA	NA	NA
Apol7a-204	0.018366	NA	0.13818	NA	NA	NA
Apol7b-201	0.0160324	NA	3.27198	0.031233	NA	0
Apol7c-201	0.0802548	NA	0.183405	0.761726	NA	0
Apol7e-201	0.0171121	NA	0.127511	NA	NA	NA
Apol8-201	NA	NA	NA	NA	NA	NA
Apol9a-201	NA	NA	NA	NA	NA	NA
Apol9b-201	NA	NA	NA	NA	NA	NA
Apold1-201	NA	NA	NA	NA	NA	NA
Apom-201	0.0355684	NA	7.50604	1.55428e-07	NA	1
Apon-202	-0.00549677	NA	-0.0932307	NA	NA	NA
Apoo-204	-0.145359	0.883745	0.635478	0.0155149	0	0
Apool-201	0.0051056	0.912358	-0.424294	0.322292	0	0
Apopt1-201	-0.297277	NA	0.279304	0.677941	NA	0
App-206	0.00280113	NA	-0.171425	0.772385	NA	0
Appbp2-201	-0.217566	0.78944	0.638642	0.144108	0	0
Appl1-201	-0.127666	0.875599	-0.369327	0.186363	0	0
Appl2-201	0.127009	NA	-0.121495	0.848649	NA	0
Aprt-201	0.0159723	0.420757	1.99561	0.000399895	0	1
Aptx-202	-0.487091	0.447517	-0.181171	0.739897	0	0
Aqp1-201	0.00655315	NA	0.0680324	NA	NA	NA
Aqp11-205	0.0230513	NA	3.65743	0.000155763	NA	1
Aqp12-201	NA	NA	NA	NA	NA	NA
Aqp2-201	NA	NA	NA	NA	NA	NA
Aqp3-201	0.0125035	NA	3.31808	0.0301309	NA	0
Aqp4-201	NA	NA	NA	NA	NA	NA
Aqp5-202	0.018366	NA	0.13818	NA	NA	NA
Aqp6-201	NA	NA	NA	NA	NA	NA
Aqp7-201	NA	NA	NA	NA	NA	NA
Aqp8-202	NA	NA	NA	NA	NA	NA
Aqp9-202	3.56439	0.0199482	0.319622	0.313414	0	0
Aqr-201	-2.06562	0.0188823	0.421566	0.268021	0	0
Ar-201	0.0123199	NA	0.226729	NA	NA	NA
Araf-201	0.543319	0.351876	0.495914	0.322216	0	0
Arap1-204	-0.17018	NA	-0.0992503	0.888957	NA	0
Arap2-201	0.0113272	0.991913	0.239313	0.382989	0	0
Arap3-201	0.00308702	NA	-0.268058	0.675562	NA	0
Arc-201	NA	NA	NA	NA	NA	NA
Arcn1-201	-0.417469	0.560762	-1.4257	5.72005e-05	0	-1
Areg-201	NA	NA	NA	NA	NA	NA
Arel1-201	-0.0117149	0.99283	0.373033	0.399084	0	0
Arf1-202	-0.817074	0.0583583	0.112557	0.546023	0	0
Arf2-202	0.154695	0.525719	3.96856	8.60897e-05	0	1
Arf3-201	-1.36758	0.0979869	0.461625	0.325803	0	0
Arf4-201	-0.138032	0.866266	1.01779	0.0347721	0	0
Arf5-201	0.52313	0.485972	0.29106	0.450219	0	0
Arf6-201	0.369504	0.631494	0.961317	0.0131062	0	0
Arfgap1-201	0.0625593	NA	0.0749168	0.919847	NA	0
Arfgap2-202	0.271396	NA	0.3658	0.577248	NA	0
Arfgap3-201	-0.268979	0.648668	-1.3746	0.00983287	0	-1
Arfgef1-201	-0.609734	0.292717	0.682929	0.000688793	0	1
Arfgef2-201	0.899004	0.165494	0.325249	0.452809	0	0
Arfgef3-202	0.0430683	0.963451	-0.19969	0.691306	0	0
Arfip1-203	0.30689	0.701534	-0.244725	0.436098	0	0
Arfip2-206	0.13812	NA	-0.0211558	0.97496	NA	0
Arfrp1-203	0.0138231	NA	1.54816	0.00977246	NA	1
Arg1-201	-0.0018899	NA	3.95451	0.00208254	NA	1
Arg2-201	-1.83684	0.0482303	-0.366348	0.333823	0	0
Arglu1-201	1.85013	0.110909	0.878337	0.123741	0	0
Arhgap1-202	-0.636898	0.389291	-0.610517	0.143488	0	0
Arhgap10-201	-2.15803	0.00414176	0.25154	0.301661	-1	0
Arhgap11a-201	0.682144	0.23959	0.467051	0.148519	0	0
Arhgap12-212	1.40863	0.00635638	-0.0983093	0.6997	1	0
Arhgap15-201	0.00584739	0.911316	0.255742	0.53463	0	0
Arhgap17-202	-1.83193	0.0228014	-1.09444	0.000847906	0	-1
Arhgap18-201	-0.156958	0.85041	0.019291	0.971487	0	0
Arhgap19-201	0.192927	0.81482	-0.189045	0.663589	0	0
Arhgap20-201	-0.20385	0.783429	-0.0279257	0.956169	0	0
Arhgap21-213	-0.326216	0.52028	0.140667	0.525895	0	0
Arhgap22-202	NA	NA	NA	NA	NA	NA
Arhgap23-203	-0.147376	NA	-0.0783219	NA	NA	NA
Arhgap24-203	0.0175943	NA	0.130449	NA	NA	NA
Arhgap25-203	0.0175943	NA	0.130449	NA	NA	NA
Arhgap26-201	-0.138734	0.873248	-0.850381	0.0385337	0	0
Arhgap27-204	0.0171121	NA	0.127511	NA	NA	NA
Arhgap28-201	-0.110071	0.895465	-1.41127	0.000129097	0	-1
Arhgap29-201	-0.975796	0.13602	0.24057	0.362597	0	0
Arhgap30-201	0.0175943	NA	0.130449	NA	NA	NA
Arhgap31-201	0.00730681	NA	0.0576686	NA	NA	NA
Arhgap32-203	0.0961622	0.904202	0.444687	0.435738	0	0
Arhgap33-204	0.209274	NA	-0.103449	0.88829	NA	0
Arhgap33os-202	-0.00546218	NA	-0.0913692	NA	NA	NA
Arhgap35-201	0.0082411	0.994856	-0.692035	0.105571	0	0
Arhgap36-202	0.00713165	NA	0.0529832	NA	NA	NA
Arhgap39-202	0.370163	0.614361	0.0239527	0.971487	0	0
Arhgap4-201	0.0241373	NA	0.909395	0.125095	NA	0
Arhgap40-203	NA	NA	NA	NA	NA	NA
Arhgap42-201	0.409653	0.56369	0.187921	0.530492	0	0
Arhgap44-201	-0.244273	0.744778	-0.0722884	0.920209	0	0
Arhgap45-201	0.0222258	NA	0.290879	NA	NA	NA
Arhgap5-204	-0.145217	NA	0.473714	0.460253	NA	0
Arhgap6-201	0.0175943	NA	0.130449	NA	NA	NA
Arhgap8-207	0.0191011	NA	2.97974	0.00063436	NA	1
Arhgap9-204	0.00301405	NA	-0.251568	0.700082	NA	0
Arhgdia-201	-1.39071	0.0808897	0.399636	0.149802	0	0
Arhgdib-201	0.00894863	NA	0.208254	0.652737	NA	0
Arhgdig-201	0.0150811	NA	1.01303	0.151401	NA	0
Arhgef1-202	-0.86869	0.209245	-0.765509	0.0557436	0	0
Arhgef10-201	0.0053167	NA	-0.0633309	0.929587	NA	0
Arhgef10l-201	0.00452786	NA	-0.100462	0.887135	NA	0
Arhgef11-201	-0.679576	0.376917	0.686108	0.0491327	0	0
Arhgef12-202	-0.67065	0.385646	0.216967	0.605362	0	0
Arhgef15-203	NA	NA	NA	NA	NA	NA
Arhgef16-201	-0.123521	0.88712	-1.1527	0.0186578	0	0
Arhgef17-201	-0.084835	NA	0.145298	NA	NA	NA
Arhgef18-201	-0.016308	NA	-0.663329	0.307692	NA	0
Arhgef19-201	0.0141367	NA	0.294057	0.415763	NA	0
Arhgef2-201	0.0135016	NA	1.13389	0.0823591	NA	0
Arhgef25-201	0.0154718	NA	1.54312	0.0925343	NA	0
Arhgef26-201	-0.44473	0.651451	1.58298	0.00846763	0	1
Arhgef28-201	-0.0230062	0.981719	-0.159797	0.734751	0	0
Arhgef3-201	-0.223647	NA	0.778295	0.258056	NA	0
Arhgef33-201	0.068993	NA	0.421985	0.266491	NA	0
Arhgef37-201	-0.00546218	NA	-0.0913692	NA	NA	NA
Arhgef38-202	0.017351	NA	0.128235	NA	NA	NA
Arhgef39-201	1.49011	0.00639782	-0.427156	0.0519252	1	0
Arhgef4-204	0.00803835	NA	0.253075	0.690653	NA	0
Arhgef4-208	NA	NA	NA	NA	NA	NA
Arhgef40-201	0.0175943	NA	0.130449	NA	NA	NA
Arhgef5-201	0.00813574	NA	0.184322	NA	NA	NA
Arhgef6-201	0.00906178	NA	0.279326	0.616193	NA	0
Arhgef7-205	-2.51323	0.00031461	-1.88857	1.05797e-11	-1	-1
Arhgef9-203	-0.00543144	NA	-0.0929081	NA	NA	NA
Arid1a-202	0.331954	0.335611	-0.0433046	0.824592	0	0
Arid1b-202	0.439375	0.378593	-0.00122156	0.995864	0	0
Arid2-201	-0.156009	0.815822	-0.0908045	0.691799	0	0
Arid3a-201	0.226437	NA	0.599901	0.365692	NA	0
Arid3b-209	-0.580731	0.437882	-0.0206382	0.973627	0	0
Arid3c-203	0.0294234	NA	0.408685	0.53099	NA	0
Arid4a-201	-1.44437	0.105516	-1.49517	3.95302e-07	0	-1
Arid4b-203	-0.933266	0.264317	0.0787349	0.898132	0	0
Arid5a-204	-0.106823	NA	0.664228	0.320368	NA	0
Arid5b-204	-2.43208	1.21857e-07	-0.250412	0.191848	-1	0
Arih1-207	0.22938	0.697969	0.257097	0.370682	0	0
Arih2-201	2.78184	0.0709344	1.41112	0.027318	0	0
Arl1-202	-0.676196	0.398825	0.889614	0.00695186	0	1
Arl10-201	0.0024311	NA	-0.0782196	NA	NA	NA
Arl11-202	0.0223991	NA	0.215374	NA	NA	NA
Arl13a-201	0.018366	NA	0.13818	NA	NA	NA
Arl13b-201	0.116844	0.945575	-0.351772	0.458193	0	0
Arl14-201	NA	NA	NA	NA	NA	NA
Arl14ep-201	-0.519243	0.477889	-0.300893	0.581143	0	0
Arl14epl-202	0.0149178	0.510269	1.66296	1.118e-05	0	1
Arl15-201	-0.26573	0.719947	0.720375	0.0330705	0	0
Arl16-201	0.017303	NA	2.20157	0.0452461	NA	0
Arl2-201	0.213216	0.749127	-0.487522	0.317415	0	0
Arl2bp-201	-0.015621	NA	2.69542	0.0219488	NA	0
Arl3-201	-0.387375	0.589041	0.664775	5.83804e-05	0	1
Arl4a-205	-0.396286	0.714674	1.30157	2.62358e-06	0	1
Arl4c-202	0.0197508	NA	0.159782	NA	NA	NA
Arl4d-201	-0.145136	NA	0.662609	0.267599	NA	0
Arl5a-201	0.0089794	NA	1.83869	0.00243983	NA	1
Arl5b-208	0.246305	NA	1.43122	0.0355209	NA	0
Arl5c-201	0.0114231	NA	0.723576	0.285024	NA	0
Arl6-201	-0.515755	0.407071	-0.091164	0.81243	0	0
Arl6ip1-201	-5.01756	1.80893e-06	-1.14789	1.3978e-21	-1	-1
Arl6ip4-201	0.010544	NA	0.670609	0.312179	NA	0
Arl6ip5-201	0.00677572	0.886875	1.43392	0.00388138	0	1
Arl6ip6-201	0.380188	0.550973	0.324241	0.357479	0	0
Arl8a-201	-0.343481	0.723751	0.59513	0.17905	0	0
Arl8b-201	0.0310749	0.971724	-0.832823	0.0884223	0	0
Arl9-201	0.017351	NA	0.128235	NA	NA	NA
Armc1-201	-0.133822	0.875599	0.34447	0.219087	0	0
Armc10-201	0.57952	0.421406	-0.330713	0.165099	0	0
Armc12-205	0.00845559	NA	0.393312	0.515299	NA	0
Armc2-201	-0.0790768	NA	-0.0889154	0.902567	NA	0
Armc3-201	0.0216173	NA	0.176922	NA	NA	NA
Armc4-205	-0.386753	NA	-0.599332	0.336306	NA	0
Armc5-201	0.00653505	NA	0.0835307	0.909991	NA	0
Armc6-201	0.0244465	NA	0.48833	0.217178	NA	0
Armc7-201	-0.126467	NA	0.823204	0.231748	NA	0
Armc8-201	-0.525164	0.465376	-0.387602	0.207215	0	0
Armc9-201	-0.345634	NA	-0.459703	0.481984	NA	0
Armcx1-205	0.00883597	NA	0.105237	NA	NA	NA
Armcx2-207	0.00346352	NA	-0.0239669	NA	NA	NA
Armcx3-203	-0.00690735	NA	-0.15722	NA	NA	NA
Armcx4-201	0.0237522	NA	0.626841	0.192281	NA	0
Armcx5-201	0.582784	0.374525	0.356842	0.166028	0	0
Armcx6-202	0.017351	NA	0.128235	NA	NA	NA
Armh1-203	0.017351	NA	0.128235	NA	NA	NA
Armh2-201	NA	NA	NA	NA	NA	NA
Armh3-201	0.127798	0.87486	-1.17139	0.000948273	0	-1
Armh4-201	0.169794	NA	0.494355	0.448837	NA	0
Armt1-201	0.00754497	NA	0.219221	0.740709	NA	0
Arnt-203	-0.277259	0.684362	0.328262	0.27558	0	0
Arnt2-201	0.0061214	NA	0.0315074	NA	NA	NA
Arntl-204	0.406749	0.452073	-0.0539798	0.838808	0	0
Arntl2-204	-0.398839	0.600422	0.197461	0.551749	0	0
Arpc1a-201	0.0177292	0.340816	2.28983	8.96081e-07	0	1
Arpc1b-201	0.0644191	0.631515	-2.63536	4.41275e-27	0	-1
Arpc2-203	-2.19335	0.0108392	0.182687	0.468445	0	0
Arpc3-202	-0.549777	0.400821	0.00589158	0.982983	0	0
Arpc4-201	-1.5668	0.0381398	-0.396119	0.182629	0	0
Arpc5-201	-0.159659	0.994684	0.684776	0.164062	0	0
Arpc5l-202	-0.598973	0.418829	-0.330272	0.178965	0	0
Arpin-201	0.0066729	NA	0.12728	0.818599	NA	0
Arpp19-201	-0.183522	0.817949	0.656866	0.000174405	0	1
Arpp21-223	0.00327197	NA	-0.037907	NA	NA	NA
Arr3-201	NA	NA	NA	NA	NA	NA
Arrb1-202	NA	NA	NA	NA	NA	NA
Arrb2-204	0.273227	NA	0.0820131	0.905706	NA	0
Arrdc1-202	0.0370182	0.969009	-0.870787	1.46227e-05	0	-1
Arrdc2-201	0.78914	0.273783	-1.61838	0.000487898	0	-1
Arrdc3-201	-0.262053	NA	1.84862	0.027697	NA	0
Arrdc4-201	-0.00663051	NA	-0.124888	NA	NA	NA
Arrdc5-201	0.010261	NA	0.946656	0.109381	NA	0
Arsa-202	NA	NA	NA	NA	NA	NA
Arsb-201	-0.141137	0.833045	-0.0735516	0.908085	0	0
Arsg-201	0.00025585	NA	-0.657626	0.307444	NA	0
Arsi-201	0.017351	NA	0.128235	NA	NA	NA
Arsj-201	NA	NA	NA	NA	NA	NA
Arsk-201	0.621884	0.392701	3.18333	5.45693e-11	0	1
Art1-201	0.119939	NA	0.297716	0.64528	NA	0
Art2b-201	-0.0106454	NA	NA	NA	NA	NA
Art3-201	0.0165392	NA	1.02422	0.102282	NA	0
Art4-201	-0.105515	NA	0.140195	0.830948	NA	0
Art5-204	0.0231716	NA	0.498008	NA	NA	NA
Artn-201	-0.00647054	NA	-0.124686	NA	NA	NA
Arv1-201	0.286016	NA	0.234011	0.724932	NA	0
Arvcf-201	-0.170049	NA	0.41608	0.494305	NA	0
Arx-201	0.0660687	NA	0.0329625	NA	NA	NA
Arxes1-201	NA	NA	NA	NA	NA	NA
Arxes2-201	NA	NA	NA	NA	NA	NA
As3mt-201	-0.107415	NA	1.18512	0.132194	NA	0
Asah1-201	-0.565084	NA	0.545696	0.366322	NA	0
Asah2-209	-0.0141866	NA	0.268657	0.693271	NA	0
Asap1-218	-0.0519528	0.940728	0.0835394	0.78919	0	0
Asap2-202	0.266185	0.728675	-1.36373	0.0032415	0	-1
Asap3-201	0.00949724	NA	0.149788	NA	NA	NA
Asb1-202	0.0103839	NA	0.362685	0.478718	NA	0
Asb10-201	0.017351	NA	0.128235	NA	NA	NA
Asb11-202	NA	NA	NA	NA	NA	NA
Asb12-201	0.0142798	NA	1.3252	0.0647069	NA	0
Asb13-201	-0.424784	NA	-0.142523	0.842329	NA	0
Asb14-201	NA	NA	NA	NA	NA	NA
Asb15-202	0.568715	0.357917	-0.128843	0.839461	0	0
Asb16-201	0.025961	NA	1.65717	0.0565531	NA	0
Asb17-201	NA	NA	NA	NA	NA	NA
Asb18-201	NA	NA	NA	NA	NA	NA
Asb2-201	0.0171121	NA	0.127511	NA	NA	NA
Asb3-201	0.531247	0.408867	-0.455328	0.268579	0	0
Asb4-201	-0.294723	NA	-0.255933	0.701182	NA	0
Asb5-201	NA	NA	NA	NA	NA	NA
Asb6-201	0.00837863	NA	0.222076	NA	NA	NA
Asb7-202	0.0125914	NA	0.316302	NA	NA	NA
Asb8-204	0.616496	0.421203	0.551484	0.0259146	0	0
Asb9-201	NA	NA	NA	NA	NA	NA
Ascc1-202	-0.259256	0.615778	-0.567109	0.25805	0	0
Ascc2-201	0.0275686	0.984209	0.978679	0.0542227	0	0
Ascc3-201	-0.300191	0.665927	0.456588	0.0991276	0	0
Ascl1-201	0.0228072	NA	0.473769	NA	NA	NA
Ascl2-201	0.0256448	NA	5.04695	7.27816e-05	NA	1
Ascl3-201	NA	NA	NA	NA	NA	NA
Ascl4-202	NA	NA	NA	NA	NA	NA
Ascl5-201	NA	NA	NA	NA	NA	NA
Asf1a-201	-0.392366	0.553438	-0.152548	0.55582	0	0
Asf1b-201	-0.339499	0.576551	-0.150214	0.463602	0	0
Asgr1-202	0.00218892	NA	-0.234569	0.665972	NA	0
Asgr2-201	-0.567031	0.452282	0.54945	0.0831576	0	0
Ash1l-202	-1.567	0.100024	-0.100105	0.849191	0	0
Ash2l-201	-0.478519	0.520896	0.343997	0.442441	0	0
Asic1-201	NA	NA	NA	NA	NA	NA
Asic2-202	NA	NA	NA	NA	NA	NA
Asic3-202	-0.00885968	NA	NA	NA	NA	NA
Asic4-201	0.00114589	NA	-0.301093	0.607586	NA	0
Asic5-201	0.0175943	NA	0.130449	NA	NA	NA
Asl-203	0.0200288	NA	3.38136	0.000428199	NA	1
Asmt-201	-0.00550613	NA	-0.0943362	NA	NA	NA
Asna1-201	0.148334	0.839628	1.4385	0.000625371	0	1
Asns-202	0.00658158	NA	0.0896535	NA	NA	NA
Asnsd1-201	0.0207528	NA	3.53257	0.000140139	NA	1
Aspa-206	0.0197508	NA	0.159782	NA	NA	NA
Aspdh-201	NA	NA	NA	NA	NA	NA
Aspg-201	0.0059718	NA	0.0611379	0.924947	NA	0
Asph-202	0.430685	0.515821	-0.656527	0.199773	0	0
Asphd1-203	NA	NA	NA	NA	NA	NA
Asphd2-201	0.0347795	NA	-0.188657	NA	NA	NA
Aspm-201	-0.604547	0.349682	-1.76872	1.12397e-11	0	-1
Aspn-202	NA	NA	NA	NA	NA	NA
Asprv1-201	0.0235636	NA	0.794487	0.128882	NA	0
Aspscr1-201	-0.151938	0.86043	-0.711905	0.00499683	0	-1
Asrgl1-201	0.0105974	NA	0.417941	0.465723	NA	0
Ass1-201	0.00779458	NA	0.309433	0.639694	NA	0
Aste1-201	0.0156896	0.400036	2.02686	0.000121721	0	1
Astl-201	0.253836	0.817699	-2.15052	3.86032e-06	0	-1
Astn1-201	0.456622	NA	0.3589	0.569104	NA	0
Astn2-201	0.017351	NA	0.128235	NA	NA	NA
Asxl1-201	-0.96392	0.00656534	-0.414542	0.115085	-1	0
Asxl2-207	0.296308	0.687739	0.045807	0.943735	0	0
Asxl3-201	0.00692321	0.966539	0.0660915	0.918491	0	0
Asz1-201	-0.312402	0.68397	-1.26381	9.85405e-10	0	-1
Atad1-203	-0.367829	0.473367	-0.187962	0.407995	0	0
Atad2-201	-0.228333	0.774812	-0.145139	0.765141	0	0
Atad2b-201	0.413806	0.414737	0.710076	0.00733291	0	1
Atad3a-201	0.421968	0.58305	-0.225833	0.527012	0	0
Atad5-201	-0.498385	0.476551	0.285831	0.535268	0	0
Atat1-212	-0.0586355	0.939377	0.00433808	0.991591	0	0
Atcay-201	0.00167356	NA	0.128235	NA	NA	NA
Ate1-201	-1.80577	0.085982	0.252612	0.571375	0	0
Atf1-201	0.177225	0.817157	0.984846	6.9524e-06	0	1
Atf2-201	0.221816	0.769234	1.20663	3.94317e-06	0	1
Atf3-201	0.0106844	NA	0.518037	0.423579	NA	0
Atf4-201	1.78352	0.0658203	0.764883	0.0136057	0	0
Atf5-201	0.00803143	NA	0.245948	0.693201	NA	0
Atf6-201	-0.00178554	0.998937	-2.10147	2.07346e-06	0	-1
Atf6b-201	-0.850791	0.25436	-1.23103	0.0600821	0	0
Atf7-210	0.00860287	NA	0.295554	0.624785	NA	0
Atf7ip-201	-2.4886	1.54832e-07	-0.661669	0.00782266	-1	-1
Atf7ip2-201	-0.526763	0.566593	1.88054	3.59677e-06	0	1
Atg10-201	0.00707486	0.971724	0.0360086	0.949349	0	0
Atg101-201	-0.0380515	0.97149	0.412732	0.179853	0	0
Atg12-201	0.661536	0.38608	-1.40715	4.47383e-10	0	-1
Atg13-202	-0.200452	0.98283	1.66108	0.000920713	0	1
Atg14-202	-0.485896	0.479691	-1.8943	4.41184e-12	0	-1
Atg16l1-201	0.4257	0.570683	-1.44346	0.00304004	0	-1
Atg16l2-201	0.0101071	NA	0.245465	0.58796	NA	0
Atg2a-201	-0.858057	0.232346	-1.61943	5.74889e-06	0	-1
Atg2b-201	1.58317	0.0781319	-0.0780915	0.904027	0	0
Atg3-201	-0.603052	0.37965	-0.170261	0.478307	0	0
Atg4a-201	0.311297	0.680917	-0.425192	0.385531	0	0
Atg4a-ps-201	0.00690812	NA	0.113407	0.829378	NA	0
Atg4b-201	-0.225543	0.766423	-1.05072	0.00506063	0	-1
Atg4c-201	0.00797575	NA	0.115526	NA	NA	NA
Atg4d-201	NA	NA	NA	NA	NA	NA
Atg5-201	-3.70747	0.00182308	-0.250873	0.255064	-1	0
Atg7-201	0.156966	0.815787	-0.380386	0.466677	0	0
Atg9a-208	-0.372562	0.627365	-0.0308468	0.958177	0	0
Atg9b-201	-0.147271	NA	-0.0929081	NA	NA	NA
Atic-201	-1.57499	0.0353106	-1.59389	3.99625e-06	0	-1
Atl1-201	0.70235	0.223379	-1.38456	6.17693e-13	0	-1
Atl2-201	1.64272	3.44388e-08	-0.358109	0.00710543	1	-1
Atl3-201	-0.0204705	0.982911	-0.657114	0.30776	0	0
Atm-206	0.113608	0.89275	2.13439	3.1353e-06	0	1
Atmin-201	0.553987	0.382828	0.799129	0.00389981	0	1
Atn1-201	NA	NA	NA	NA	NA	NA
Atoh1-201	0.0236714	NA	0.609465	0.20264	NA	0
Atoh7-201	NA	NA	NA	NA	NA	NA
Atoh8-201	NA	NA	NA	NA	NA	NA
Atox1-201	0.0128325	0.72192	0.962843	0.00279237	0	1
Atp10a-201	-0.185729	0.905879	0.337767	0.510453	0	0
Atp10b-201	-0.324991	0.676242	0.393819	0.397819	0	0
Atp11a-202	0.454636	0.517816	-0.963151	0.000359473	0	-1
Atp11b-201	-1.03013	0.20899	0.796479	0.0478681	0	0
Atp11c-202	1.07559	0.105522	0.0250112	0.963123	0	0
Atp12a-201	0.00952253	NA	0.279806	NA	NA	NA
Atp13a1-201	-0.37632	0.615963	-1.54701	0.00234386	0	-1
Atp13a2-201	0.155646	NA	-0.229026	0.713618	NA	0
Atp13a3-202	1.03631	0.0281571	0.0789223	0.762866	0	0
Atp13a4-208	-0.00546218	NA	-0.0913692	NA	NA	NA
Atp13a5-201	NA	NA	NA	NA	NA	NA
Atp1a1-201	-0.0839531	0.906307	-0.865553	0.122619	0	0
Atp1a2-201	0.0577953	NA	0.130449	NA	NA	NA
Atp1a3-201	-0.221373	0.786223	-0.0224314	0.967732	0	0
Atp1a4-201	NA	NA	NA	NA	NA	NA
Atp1b1-201	-3.80639	0.0155923	0.736186	0.10471	0	0
Atp1b2-201	0.017351	NA	0.128235	NA	NA	NA
Atp1b3-201	-0.142465	0.869871	-0.572149	0.165099	0	0
Atp1b4-201	NA	NA	NA	NA	NA	NA
Atp23-202	0.0109811	0.732207	0.863258	0.0638476	0	0
Atp2a1-201	0.01166	NA	0.321884	NA	NA	NA
Atp2a2-201	-0.463819	0.285529	0.00101299	0.997479	0	0
Atp2a3-203	0.0103262	NA	0.661576	0.313705	NA	0
Atp2b1-201	0.180844	0.802886	-1.76389	1.19786e-07	0	-1
Atp2b2-203	0.0102226	NA	0.177632	NA	NA	NA
Atp2b3-202	-0.818119	0.259387	0.0878163	0.890557	0	0
Atp2b4-206	-0.369817	0.61391	-0.674082	0.232916	0	0
Atp2c1-204	0.80623	0.0991915	-0.0237932	0.927523	0	0
Atp2c2-201	0.443581	0.492809	-0.984337	0.13342	0	0
Atp4a-201	0.0047687	NA	-0.093225	0.8949	NA	0
Atp4b-201	-0.0294907	0.508943	6.1132	2.30182e-07	0	1
Atp5a1-201	0.291941	0.666502	-1.20486	1.32346e-10	0	-1
Atp5b-201	0.0570548	0.939377	-0.00652457	0.978329	0	0
Atp5c1-203	0.0999164	0.910059	-0.231202	0.572332	0	0
Atp5d-203	0.141214	NA	-0.67747	0.294417	NA	0
Atp5e-201	-2.3411	0.0943455	-0.264883	0.452301	0	0
Atp5g1-201	0.671105	0.3679	1.95506	2.08225e-14	0	1
Atp5g2-202	0.377734	0.469541	0.668892	0.008531	0	1
Atp5g3-202	-0.0499005	0.950419	1.14197	1.38105e-05	0	1
Atp5h-203	-0.452092	0.620424	1.05942	7.95001e-05	0	1
Atp5j-201	0.0123686	0.659005	1.13432	0.0336621	0	0
Atp5j2-202	0.00936469	0.947016	0.137611	0.713308	0	0
Atp5k-201	0.176613	0.704401	0.474192	0.10005	0	0
Atp5l-201	0.382463	0.55984	-0.025918	0.951075	0	0
Atp5md-202	0.00951026	0.663566	1.14615	0.00476567	0	1
Atp5mpl-203	-0.33618	0.740207	0.677884	0.0326055	0	0
Atp5o-201	-0.319864	0.807223	1.35607	0.00724542	0	1
Atp5pb-201	-1.63582	0.147349	0.66794	0.0498919	0	0
Atp6ap1-201	0.177342	0.785466	-0.190784	0.664035	0	0
Atp6ap1l-201	0.0142224	NA	1.52132	0.0604004	NA	0
Atp6ap2-201	0.535906	0.476391	0.415997	0.317415	0	0
Atp6v0a1-201	1.41079	0.125388	0.66104	0.215277	0	0
Atp6v0a2-201	1.89687	0.100408	-0.838489	0.0179329	0	0
Atp6v0a4-202	-0.326622	0.605881	-0.0862788	0.873276	0	0
Atp6v0b-201	0.307845	0.616133	0.196002	0.442941	0	0
Atp6v0c-201	-0.360909	0.603082	0.833066	0.000506784	0	1
Atp6v0d1-201	-0.393541	0.603082	0.230369	0.566991	0	0
Atp6v0d2-201	0.00988501	NA	0.43569	0.476175	NA	0
Atp6v0e-202	-0.12536	0.913269	0.775255	0.000317879	0	1
Atp6v0e2-201	0.00490014	NA	-0.273874	0.6792	NA	0
Atp6v1a-202	-7.25879	6.72962e-07	-0.66983	0.101531	-1	0
Atp6v1b1-201	-0.00546218	NA	-0.0913692	NA	NA	NA
Atp6v1b2-201	-0.32173	0.670079	-0.801678	2.09609e-05	0	-1
Atp6v1c1-201	-0.226298	0.80054	-0.104268	0.808836	0	0
Atp6v1c2-208	0.321549	NA	0.532177	0.418726	NA	0
Atp6v1d-201	-3.2844	0.0415278	-0.714147	0.00252369	0	-1
Atp6v1e1-201	-2.96393	0.0157854	-0.320806	0.284216	0	0
Atp6v1e2-202	0.00926778	NA	0.147683	NA	NA	NA
Atp6v1f-201	-0.979139	0.257095	0.818721	0.00977918	0	1
Atp6v1fnb-201	NA	NA	NA	NA	NA	NA
Atp6v1g1-201	-0.39329	0.574273	0.928297	0.000711608	0	1
Atp6v1g2-201	0.00730681	NA	0.0576686	NA	NA	NA
Atp6v1g3-201	-0.00543144	NA	-0.0929081	NA	NA	NA
Atp6v1h-204	0.0774274	0.915327	-0.145622	0.479906	0	0
Atp7a-202	-1.90212	0.0227456	-0.235211	0.615089	0	0
Atp7b-201	0.00635759	NA	0.0363967	NA	NA	NA
Atp8a1-207	-0.1036	0.890253	0.153191	0.794524	0	0
Atp8a2-201	0.103301	0.989966	-0.453291	0.406365	0	0
Atp8b1-201	0.0149894	NA	5.28123	0.00146973	NA	1
Atp8b2-210	0.00361489	NA	0.180134	NA	NA	NA
Atp8b3-201	0.0114006	NA	0.243887	NA	NA	NA
Atp8b4-201	0.000325555	NA	-0.266109	0.601275	NA	0
Atp8b5-204	0.00928526	NA	0.316317	0.587484	NA	0
Atp9a-201	0.934423	0.227126	0.277262	0.498677	0	0
Atp9b-212	-0.393807	NA	0.160119	0.80671	NA	0
Atpaf1-203	-0.262461	0.656918	-0.558326	0.236442	0	0
Atpaf2-207	0.280896	0.670178	0.0666741	0.910699	0	0
Atpif1-201	-0.0198893	0.925945	1.34294	0.000186718	0	1
Atpsckmt-201	0.466317	NA	0.386984	0.525184	NA	0
Atr-213	-0.417624	0.55984	-0.080297	0.840042	0	0
Atraid-201	-0.236892	0.952198	1.39506	0.000234385	0	1
Atrip-201	0.0115712	NA	0.868377	0.192893	NA	0
Atrn-201	1.8808	0.0945108	0.986211	0.064859	0	0
Atrnl1-201	-0.240399	0.710311	-0.269592	0.492317	0	0
Atrx-202	-1.23181	0.0137673	-0.426286	0.0864056	0	0
Atxn1-201	0.563347	0.451183	0.265435	0.634461	0	0
Atxn10-201	0.329845	NA	0.819632	0.232163	NA	0
Atxn1l-201	0.582459	0.379609	0.835815	0.0471034	0	0
Atxn2-201	-0.336761	0.570683	-0.675177	0.00274214	0	-1
Atxn2l-201	0.794739	0.00566769	-0.341625	0.0227337	1	0
Atxn3-201	0.888241	0.284464	1.10631	0.0018943	0	1
Atxn7-201	0.275562	0.729139	-0.189274	0.699614	0	0
Atxn7l1-212	-0.578722	0.426238	0.621954	0.283397	0	0
Atxn7l2-201	0.00668287	NA	0.0415355	0.956401	NA	0
Atxn7l3-201	0.00564052	NA	0.798217	0.114534	NA	0
Atxn7l3b-201	-0.345269	NA	0.305067	0.634628	NA	0
AU015836-205	-2.84973	3.45336e-11	0.486851	0.000249921	-1	1
AU018091-201	0.872456	0.2227	-0.356751	0.556687	0	0
AU021092-201	0.017351	NA	0.128235	NA	NA	NA
AU022252-203	0.00680578	NA	0.11776	0.868507	NA	0
AU022751-201	0.831666	0.0843329	0.0630783	0.776741	0	0
AU040320-202	0.393532	0.600632	-0.471303	0.0442881	0	0
AU041133-202	0.00437236	NA	-0.096766	0.891682	NA	0
Auh-201	-0.0761953	0.930642	-0.240224	0.247455	0	0
Aunip-201	-0.472859	0.512309	-1.22123	1.96265e-13	0	-1
Aup1-201	0.00960392	NA	0.386374	0.529323	NA	0
Aurka-201	-1.71679	0.00129837	-1.57147	1.72765e-14	-1	-1
Aurkaip1-201	0.00996713	0.817157	0.588403	0.163095	0	0
Aurkb-201	0.193298	0.72315	1.33928	0.0308439	0	0
Aurkc-201	1.51514	0.00537807	-1.37567	6.29054e-27	1	-1
Auts2-209	-0.118751	0.887313	0.127819	0.69937	0	0
AV320801-201	NA	NA	NA	NA	NA	NA
Aven-201	0.628862	0.281994	0.85217	0.0158205	0	0
Avil-201	0.0236027	NA	0.574886	0.216476	NA	0
Avl9-201	0.601863	0.418231	0.502088	0.424536	0	0
Avp-201	NA	NA	NA	NA	NA	NA
Avpi1-201	0.0142052	0.54118	1.54825	0.00399406	0	1
Avpr1a-201	0.0197508	NA	0.159782	NA	NA	NA
Avpr1b-201	NA	NA	NA	NA	NA	NA
Avpr2-201	0.0171121	NA	0.127511	NA	NA	NA
AW146154-201	-0.0415642	0.904231	-1.83637	1.31979e-05	0	-1
AW209491-201	0.254101	NA	-0.292105	0.665898	NA	0
AW549877-201	-0.232374	NA	-0.187215	0.756847	NA	0
AW551984-201	0.00632977	NA	0.0633432	0.931752	NA	0
AW554918-202	1.00727	0.187837	0.00757548	0.984104	0	0
AW822073-202	0.0212733	NA	3.55127	0.00198081	NA	1
Awat1-201	-0.00546218	NA	-0.0913692	NA	NA	NA
Awat2-201	0.00873632	NA	0.245718	0.721518	NA	0
Axdnd1-211	-0.46872	0.569127	0.617085	0.263448	0	0
Axin1-201	0.834361	0.280686	0.418746	0.230254	0	0
Axin2-201	-0.705082	0.337328	-0.808149	0.00182044	0	-1
Axl-201	-0.00335492	NA	-0.0943362	NA	NA	NA
AY074887-201	NA	NA	NA	NA	NA	NA
AY358078-201	-0.0401951	NA	0.296221	0.546583	NA	0
AY761185-201	NA	NA	NA	NA	NA	NA
Aym1-201	NA	NA	NA	NA	NA	NA
Azgp1-201	0.00635759	NA	0.0363967	NA	NA	NA
Azi2-201	-0.139277	NA	0.704092	0.267759	NA	0
Azin1-201	0.419437	0.492809	0.0260891	0.944165	0	0
Azin2-201	NA	NA	NA	NA	NA	NA
B020004J07Rik-202	-0.0722498	0.699684	7.67061	1.68737e-11	0	1
B020011L13Rik-201	0.186765	0.811162	0.502364	0.242041	0	0
B020031M17Rik-202	-0.0684739	0.396567	7.21493	8.37581e-16	0	1
B230118H07Rik-203	0.00621854	NA	-0.0551279	0.938003	NA	0
B230217C12Rik-201	0.0230752	NA	0.330521	NA	NA	NA
B230219D22Rik-201	0.171487	NA	0.716177	0.28398	NA	0
B230307C23Rik-202	0.0077992	NA	0.247895	0.710381	NA	0
B2m-201	-0.524662	0.557631	1.50883	8.5495e-05	0	1
B3galnt1-201	0.0986869	NA	-0.75513	0.277717	NA	0
B3galnt2-201	2.10234	0.0744483	-0.5089	0.0567928	0	0
B3galt1-202	0.00333444	NA	-0.0240311	NA	NA	NA
B3galt2-201	0.00147964	NA	-0.161446	NA	NA	NA
B3galt4-201	-0.0679003	NA	1.39892	0.104585	NA	0
B3galt5-202	-0.00543144	NA	-0.0929081	NA	NA	NA
B3galt6-201	0.170949	NA	0.663158	0.171488	NA	0
B3gat1-206	0.00933864	NA	0.214922	NA	NA	NA
B3gat2-201	0.193368	0.619251	0.740324	0.0383301	0	0
B3gat3-201	0.00859718	NA	0.215374	NA	NA	NA
B3glct-201	-0.206172	NA	-0.115505	0.875405	NA	0
B3gnt2-202	-0.248054	0.741212	-0.232837	0.619575	0	0
B3gnt3-201	0.010952	NA	0.185976	NA	NA	NA
B3gnt4-201	0.674176	0.38608	0.183922	0.555489	0	0
B3gnt5-207	0.022081	NA	0.384704	NA	NA	NA
B3gnt6-201	0.0122548	NA	0.278795	NA	NA	NA
B3gnt7-201	-2.11693	0.108831	-0.809149	0.158267	0	0
B3gnt8-201	-0.160664	NA	0.242033	0.69001	NA	0
B3gnt9-202	0.018366	NA	0.13818	NA	NA	NA
B3gntl1-202	0.109219	0.879216	0.447069	0.356354	0	0
B430305J03Rik-201	-0.00546218	NA	-0.0913692	NA	NA	NA
B430306N03Rik-201	NA	NA	NA	NA	NA	NA
B4galnt1-201	0.0216287	NA	0.357043	NA	NA	NA
B4galnt2-201	-0.142731	NA	-0.0722757	0.918491	NA	0
B4galnt3-201	-1.19449	0.194382	-0.229573	0.728615	0	0
B4galnt4-201	-0.0397089	NA	2.54026	0.0264418	NA	0
B4galt1-201	0.00848885	NA	0.194382	NA	NA	NA
B4galt2-201	0.3947	0.603834	0.509101	0.20264	0	0
B4galt3-202	0.0157136	NA	1.9722	0.00681147	NA	1
B4galt4-201	0.0747992	0.769351	1.18774	2.93153e-05	0	1
B4galt5-201	0.298364	0.703876	-0.145552	0.798574	0	0
B4galt6-201	-0.136637	0.87486	-0.0662922	0.771269	0	0
B4galt7-201	0.00330354	NA	-0.0287071	NA	NA	NA
B4gat1-201	NA	NA	NA	NA	NA	NA
B630019K06Rik-201	NA	NA	NA	NA	NA	NA
B830017H08Rik-202	NA	NA	NA	NA	NA	NA
B9d1-201	0.128247	0.875048	0.395075	0.0327174	0	0
B9d2-201	0.448478	NA	0.489957	0.436225	NA	0
Baalc-201	NA	NA	NA	NA	NA	NA
Baat-201	0.0228072	NA	0.473769	NA	NA	NA
Babam1-201	-0.227239	0.700375	-0.416137	0.463348	0	0
Babam2-209	0.117522	0.948509	-0.372316	0.388294	0	0
Bace1-201	0.0103751	NA	0.405672	0.452482	NA	0
Bace2-201	0.22297	NA	-0.568149	0.366206	NA	0
Bach1-201	0.00529724	NA	-0.232194	0.695538	NA	0
Bach2-202	-0.17348	0.824851	0.476182	0.00176005	0	1
Bad-201	0.0111783	NA	0.403606	0.472452	NA	0
Bag1-203	-0.0958625	NA	1.08625	0.128965	NA	0
Bag2-201	0.0238002	NA	0.419849	0.282362	NA	0
Bag3-201	0.0151005	0.599507	7.20292	1.73543e-06	0	1
Bag4-201	0.579514	0.43499	0.817756	0.00354353	0	1
Bag5-201	-0.263863	0.881898	1.02217	0.0291196	0	0
Bag6-201	-0.248287	0.69285	0.0810351	0.80168	0	0
Bahcc1-201	-0.141245	NA	0.616962	0.221281	NA	0
Bahd1-201	0.695314	0.35097	-0.492356	0.452482	0	0
Baiap2-201	-0.383827	0.567758	0.220483	0.634729	0	0
Baiap2l1-201	-1.04356	0.0592922	-0.821254	0.00127655	0	-1
Baiap2l2-201	0.797524	0.227014	0.323894	0.568275	0	0
Baiap3-202	0.0609172	NA	-0.283144	0.591531	NA	0
Bak1-202	0.00621025	NA	0.0677433	NA	NA	NA
Bambi-201	-0.00898083	0.14294	5.83041	3.74944e-07	0	1
Banf1-201	0.302664	0.696731	0.386949	0.0232076	0	0
Banf2-201	NA	NA	NA	NA	NA	NA
Bank1-201	0.00465953	0.899405	-0.463112	0.35095	0	0
Banp-204	-0.213643	0.786521	-2.00467	2.0843e-26	0	-1
Bap1-201	0.596678	0.421237	-0.209925	0.597192	0	0
Bard1-201	-0.436295	0.551652	-2.11617	6.53314e-05	0	-1
Barhl1-201	0.0207889	NA	0.214922	NA	NA	NA
Barhl2-201	0.018366	NA	0.13818	NA	NA	NA
Barx1-201	0.00860719	NA	0.186614	NA	NA	NA
Barx2-201	0.00487201	NA	-0.103917	0.887238	NA	0
Basp1-201	-0.0114044	NA	NA	NA	NA	NA
Batf-201	NA	NA	NA	NA	NA	NA
Batf2-201	NA	NA	NA	NA	NA	NA
Batf3-201	0.00607162	NA	0.103317	0.886065	NA	0
Bax-201	0.202253	0.593669	0.810428	0.0326071	0	0
Baz1a-205	1.43361	0.0169025	0.383709	0.149639	0	0
Baz1b-201	0.346633	0.500265	-0.791186	0.00233853	0	-1
Baz2a-208	-0.587147	0.277792	-0.189262	0.352196	0	0
Baz2b-202	-0.110848	0.890253	-0.455918	0.0980072	0	0
BB014433-201	NA	NA	NA	NA	NA	NA
BB287469-201	NA	NA	NA	NA	NA	NA
Bbc3-201	0.00979033	NA	0.157826	0.676575	NA	0
Bbip1-201	0.00598042	0.933121	0.186535	0.659698	0	0
Bbof1-201	0.00837385	0.934008	0.167285	0.766329	0	0
Bbox1-201	-0.006955	NA	-0.20053	NA	NA	NA
Bbs1-201	-0.00550613	NA	-0.0943362	NA	NA	NA
Bbs10-201	-0.322613	NA	-0.446439	0.488201	NA	0
Bbs12-201	0.0523469	NA	-0.296157	0.611836	NA	0
Bbs2-201	-0.447945	0.474344	-0.879288	0.0996019	0	0
Bbs4-201	0.0576497	0.962774	-2.27181	7.26241e-13	0	-1
Bbs5-201	0.643864	0.425002	-1.1285	7.15146e-07	0	-1
Bbs7-203	0.000143528	0.485902	-1.91726	5.39279e-05	0	-1
Bbs9-210	0.522556	0.495566	0.226848	0.316383	0	0
Bbx-208	-0.339045	NA	0.465543	0.410141	NA	0
BC003965-201	0.0158338	NA	1.39492	0.101208	NA	0
BC004004-215	-0.105766	0.866317	-0.255642	0.664495	0	0
BC005537-201	-0.343702	0.778417	1.24558	0.0184029	0	0
BC005624-201	0.00284027	0.815822	-0.804546	0.0164022	0	0
BC016579-201	NA	NA	NA	NA	NA	NA
BC017158-201	0.620075	0.297939	-0.0213358	0.975662	0	0
BC024063-201	-2.61958	0.0861506	-0.918584	0.0414593	0	0
BC024139-201	NA	NA	NA	NA	NA	NA
BC024978-204	0.18796	NA	0.858673	0.217245	NA	0
BC025920-201	0.00394086	NA	-0.0180986	NA	NA	NA
BC028528-202	0.0255938	NA	2.53841	0.0487579	NA	0
BC029722-201	0.0140748	NA	0.376616	0.365761	NA	0
BC030500-201	NA	NA	NA	NA	NA	NA
BC031181-204	-0.46853	0.581492	0.867427	0.0121637	0	0
BC034090-204	0.0413765	NA	-0.626028	0.333872	NA	0
BC035044-201	NA	NA	NA	NA	NA	NA
BC035947-201	-0.0845695	NA	1.81835	0.00432268	NA	1
BC048403-201	-0.0686972	0.866317	-1.31373	0.00125036	0	-1
BC048507-201	0.0266146	NA	3.33938	0.0330988	NA	0
BC048562-201	0.00629884	NA	0.0386791	NA	NA	NA
BC048671-201	NA	NA	NA	NA	NA	NA
BC048679-201	NA	NA	NA	NA	NA	NA
BC049352-203	0.00393083	NA	-0.020496	NA	NA	NA
BC049715-203	0.0205245	NA	0.209108	NA	NA	NA
BC049762-202	0.0217231	NA	0.264128	NA	NA	NA
BC051019-202	1.28526	0.113976	-0.102908	0.775047	0	0
BC051142-201	0.0171121	NA	0.127511	NA	NA	NA
BC051665-201	0.00332752	NA	-0.0245512	NA	NA	NA
BC052040-201	0.0128375	0.953475	0.102939	0.862725	0	0
BC053393-201	0.0219529	NA	0.282448	NA	NA	NA
BC055324-201	-0.238388	0.749127	0.588059	0.240517	0	0
BC061212-201	NA	NA	NA	NA	NA	NA
BC061237-201	NA	NA	NA	NA	NA	NA
BC067074-203	-0.420441	0.52028	-0.561623	0.234463	0	0
BC080695-201	-0.00530185	0.105516	6.54209	1.0443e-08	0	1
BC107364-201	0.00954158	NA	0.276579	0.567556	NA	0
BC147527-202	-0.662735	0.464023	5.37109	8.18876e-30	0	1
Bcam-201	0.0175943	NA	0.130449	NA	NA	NA
Bcan-201	0.00713165	NA	0.0529832	NA	NA	NA
Bcap29-202	0.00953233	0.824737	0.548802	0.223016	0	0
Bcap31-201	-0.558193	0.455485	-0.06707	0.83921	0	0
Bcar1-201	-0.586125	0.418829	-0.733322	0.099889	0	0
[truncated: 19,569 more rows]

## Sheet: 4cell_to_2cell
transcript	TE_log2FoldChange	TE_padj	RNA_log2FoldChange	RNA_padj	TE_significance	RNA_significance
0610009B22Rik-202	-0.104625	NA	-0.651671	0.198852	NA	0
0610010F05Rik-201	-0.00423611	NA	-1.44151	0.0672799	NA	0
0610010K14Rik-204	0.00321106	NA	-0.353077	0.595132	NA	0
0610012G03Rik-201	-0.0996405	NA	0.781073	0.206033	NA	0
0610030E20Rik-201	-0.0643785	NA	0.306014	0.609336	NA	0
0610040J01Rik-201	0.0319815	NA	-1.43183	0.0622682	NA	0
1110002E22Rik-201	NA	NA	NA	NA	NA	NA
1110004F10Rik-201	-0.0300411	0.963065	0.261297	0.605611	0	0
1110008P14Rik-201	0.00617305	NA	0.343014	0.566846	NA	0
1110012L19Rik-201	0.0692744	NA	-1.00321	0.0468886	NA	0
1110017D15Rik-201	0.00771109	NA	0.285567	NA	NA	NA
1110025L11Rik-201	NA	NA	NA	NA	NA	NA
1110032A03Rik-201	0.00430848	NA	-0.130211	0.829449	NA	0
1110032F04Rik-201	NA	NA	NA	NA	NA	NA
1110038F14Rik-201	-0.00901638	0.987102	2.37436	5.11375e-08	0	1
1110051M20Rik-203	-0.00101668	NA	-1.96533	0.0468172	NA	0
1110057P08Rik-201	NA	NA	NA	NA	NA	NA
1110059E24Rik-201	0.184061	0.686669	0.245671	0.658056	0	0
1110059G10Rik-201	0.406426	NA	0.901633	0.0759478	NA	0
1110065P20Rik-201	0.000881595	NA	-0.262325	NA	NA	NA
1190005I06Rik-203	NA	NA	NA	NA	NA	NA
1190007I07Rik-201	0.135349	NA	-2.10695	0.000496177	NA	-1
1300017J02Rik-201	0.0136942	NA	0.544409	NA	NA	NA
1500009C09Rik-202	0.0119709	NA	0.22239	NA	NA	NA
1500009L16Rik-201	-0.00237023	NA	-0.0704777	NA	NA	NA
1500011B03Rik-202	0.140671	0.822759	-0.30373	0.431487	0	0
1520401A03Rik-205	NA	NA	NA	NA	NA	NA
1600012H06Rik-202	0.0415965	NA	-0.125006	0.843068	NA	0
1600014C10Rik-202	0.014037	NA	0.442536	NA	NA	NA
1600014C23Rik-201	NA	NA	NA	NA	NA	NA
1700001C19Rik-201	0.00589271	NA	0.198947	NA	NA	NA
1700001F09Rik-201	NA	NA	NA	NA	NA	NA
1700001J03Rik-201	NA	NA	NA	NA	NA	NA
1700001K19Rik-201	-0.00287015	NA	-0.102872	NA	NA	NA
1700001L19Rik-201	0.0036192	NA	-0.0694819	0.903734	NA	0
1700001O22Rik-201	0.149421	NA	3.69434	0.00911246	NA	1
1700001P01Rik-201	0.00756968	NA	0.409553	NA	NA	NA
1700003E16Rik-201	0.00709942	NA	0.17326	NA	NA	NA
1700003F12Rik-201	-0.00148541	NA	-0.129642	NA	NA	NA
1700003H04Rik-203	NA	NA	NA	NA	NA	NA
1700006A11Rik-201	NA	NA	NA	NA	NA	NA
1700007K13Rik-201	-0.00446256	NA	-0.833655	0.136896	NA	0
1700008O03Rik-201	NA	NA	NA	NA	NA	NA
1700008P02Rik-201	NA	NA	NA	NA	NA	NA
1700009N14Rik-201	NA	NA	NA	NA	NA	NA
1700010B08Rik-201	0.00465701	NA	-0.107887	0.862222	NA	0
1700010I14Rik-203	-0.00583596	NA	-4.49155	0.0041488	NA	-1
1700011L22Rik-201	NA	NA	NA	NA	NA	NA
1700011M02Rik-201	-0.00427932	NA	-0.488298	0.243219	NA	0
1700012A03Rik-201	-0.00207532	NA	-0.0710308	NA	NA	NA
1700012B07Rik-202	NA	NA	NA	NA	NA	NA
1700012B09Rik-201	-0.00315412	NA	-0.109536	NA	NA	NA
1700012P22Rik-201	NA	NA	NA	NA	NA	NA
1700013F07Rik-201	0.00732571	NA	0.436039	0.460474	NA	0
1700013G24Rik-201	-0.135216	NA	-0.539968	0.383429	NA	0
1700013H16Rik-201	-0.0829684	NA	-0.0951933	0.839479	NA	0
1700014D04Rik-203	NA	NA	NA	NA	NA	NA
1700015F17Rik-201	0.00899598	NA	0.811428	0.220116	NA	0
1700015G11Rik-201	0.00587054	NA	0.128738	NA	NA	NA
1700016C15Rik-201	NA	NA	NA	NA	NA	NA
1700016D06Rik-201	0.00297738	NA	-0.142609	NA	NA	NA
1700016H13Rik-202	-0.00453646	NA	-0.898365	0.123771	NA	0
1700016K19Rik-201	0.0073355	NA	0.276768	NA	NA	NA
1700017B05Rik-201	-0.105829	NA	0.00505363	0.995197	NA	0
1700017N19Rik-207	NA	NA	NA	NA	NA	NA
1700018B08Rik-201	0.00726804	NA	-3.66649	0.00370405	NA	-1
1700018F24Rik-201	-0.00237023	NA	-0.0704777	NA	NA	NA
1700018G05Rik-201	NA	NA	NA	NA	NA	NA
1700019A02Rik-201	-0.00241887	NA	-0.0722654	NA	NA	NA
1700019D03Rik-201	-0.00462547	NA	-0.854693	0.119085	NA	0
1700019N19Rik-201	NA	NA	NA	NA	NA	NA
1700020A23Rik-201	NA	NA	NA	NA	NA	NA
1700020D05Rik-201	-0.00311344	NA	-0.157742	NA	NA	NA
1700020L24Rik-201	NA	NA	NA	NA	NA	NA
1700020N01Rik-201	0.0131975	NA	0.402804	NA	NA	NA
1700020N15Rik-201	NA	NA	NA	NA	NA	NA
1700021F07Rik-201	0.00464562	NA	0.0336773	NA	NA	NA
1700022I11Rik-201	NA	NA	NA	NA	NA	NA
1700024B05Rik-201	-0.00573839	NA	-4.90924	0.00213713	NA	-1
1700024G13Rik-201	NA	NA	NA	NA	NA	NA
1700025B11Rik-201	NA	NA	NA	NA	NA	NA
1700025C18Rik-201	NA	NA	NA	NA	NA	NA
1700025G04Rik-201	3.56409e-05	NA	-0.586577	0.335389	NA	0
1700028J19Rik-201	-0.00017802	NA	-0.539059	0.361074	NA	0
1700028K03Rik-206	-0.000957665	NA	-2.31977	0.0281297	NA	0
1700028P14Rik-201	-0.00311344	NA	-0.157742	NA	NA	NA
1700029F12Rik-201	-0.00628658	NA	-6.24783	0.000139247	NA	-1
1700029H14Rik-205	NA	NA	NA	NA	NA	NA
1700029I15Rik-201	0.0131975	NA	0.402804	NA	NA	NA
1700029J07Rik-201	0.00310113	NA	-0.073485	NA	NA	NA
1700029P11Rik-201	0.37305	NA	-0.23303	0.716558	NA	0
1700030J22Rik-201	-0.0419394	NA	-1.69727	0.0620306	NA	0
1700030K09Rik-201	-0.00456365	NA	-4.39715	0.00528534	NA	-1
1700031F05Rik-201	-0.00332853	NA	-0.151992	NA	NA	NA
1700031L13Rik-204	NA	NA	NA	NA	NA	NA
1700034E13Rik-202	-0.00237023	NA	-0.0704777	NA	NA	NA
1700034I23Rik-201	-0.00290559	NA	-0.0928391	NA	NA	NA
1700034J05Rik-201	NA	NA	NA	NA	NA	NA
1700037C18Rik-202	-0.00207532	NA	-0.0710308	NA	NA	NA
1700037H04Rik-202	0.00221034	NA	-0.390377	0.5632	NA	0
1700040F15Rik-201	NA	NA	NA	NA	NA	NA
1700042G07Rik-201	NA	NA	NA	NA	NA	NA
1700049E17Rik1-201	NA	NA	NA	NA	NA	NA
1700049E17Rik2-202	NA	NA	NA	NA	NA	NA
1700056E22Rik-201	-0.00320724	NA	-0.132473	NA	NA	NA
1700057G04Rik-201	-0.00320724	NA	-0.132473	NA	NA	NA
1700064H15Rik-201	-0.00290218	NA	-0.0924441	NA	NA	NA
1700066B19Rik-201	NA	NA	NA	NA	NA	NA
1700066M21Rik-201	0.0996208	NA	-0.32498	0.566023	NA	0
1700067K01Rik-201	0.0316863	NA	-2.0049	0.0136098	NA	0
1700067P10Rik-201	NA	NA	NA	NA	NA	NA
1700069L16Rik-203	0.00668227	NA	0.411102	0.522301	NA	0
1700074P13Rik-201	NA	NA	NA	NA	NA	NA
1700080O16Rik-201	0.00925209	NA	1.17413	0.139251	NA	0
1700084M14Rik-201	-0.0216521	0.95576	0.729015	0.20191	0	0
1700086D15Rik-201	-0.000987244	NA	NA	NA	NA	NA
1700088E04Rik-212	0.00153282	NA	-0.411174	0.41298	NA	0
1700092M07Rik-201	0.00618992	NA	0.228477	NA	NA	NA
1700093K21Rik-204	-0.0045332	NA	-0.875722	0.134937	NA	0
1700094D03Rik-202	NA	NA	NA	NA	NA	NA
1700102P08Rik-201	NA	NA	NA	NA	NA	NA
1700109H08Rik-201	0.0067588	NA	0.24461	NA	NA	NA
1700113H08Rik-201	-0.00237023	NA	-0.0704777	NA	NA	NA
1700122O11Rik-201	NA	NA	NA	NA	NA	NA
1700123K08Rik-201	-0.00237023	NA	-0.0704777	NA	NA	NA
1700123L14Rik-201	-0.00207532	NA	-0.0710308	NA	NA	NA
1700123O20Rik-201	0.154945	NA	3.49081	1.5866e-05	NA	1
1700125H20Rik-201	0.0132459	NA	4.21005	0.00326577	NA	1
1700129C05Rik-201	NA	NA	NA	NA	NA	NA
1810009A15Rik-201	0.00984617	NA	1.70896	0.0177675	NA	0
1810009J06Rik-201	NA	NA	NA	NA	NA	NA
1810010H24Rik-201	-0.0041755	NA	-0.472653	NA	NA	NA
1810013L24Rik-201	0.17045	0.810446	-0.761666	0.106397	0	0
1810020O05Rik-202	0.00492573	NA	0.069667	NA	NA	NA
1810024B03Rik-201	NA	NA	NA	NA	NA	NA
1810030O07Rik-201	-0.00657757	NA	0.287873	NA	NA	NA
1810037I17Rik-201	0.108895	0.902685	-2.70599	1.13601e-08	0	-1
1810046K07Rik-203	-0.00429774	NA	-0.697467	0.180857	NA	0
1810055G02Rik-206	-0.0115802	NA	-0.354322	0.573514	NA	0
1810058I24Rik-203	-0.0374715	NA	-0.88611	0.0747057	NA	0
1810062G17Rik-201	NA	NA	NA	NA	NA	NA
1810065E05Rik-201	NA	NA	NA	NA	NA	NA
2010003K11Rik-201	-0.00255191	NA	-0.076816	NA	NA	NA
2010106E10Rik-202	-0.0035285	NA	-0.128745	NA	NA	NA
2010109A12Rik-201	-0.00255191	NA	-0.076816	NA	NA	NA
2010300C02Rik-203	-0.0104513	NA	0.651502	NA	NA	NA
2010315B03Rik-202	-0.0606205	NA	0.210157	0.743691	NA	0
2200002D01Rik-201	0.00375212	NA	-0.00435519	0.994767	NA	0
2200002J24Rik-201	0.00499607	NA	0.145434	NA	NA	NA
2210010C04Rik-201	NA	NA	NA	NA	NA	NA
2210016F16Rik-201	0.35013	NA	3.11532	0.000163558	NA	1
2210016L21Rik-201	-0.0258976	NA	4.13886	0.00165869	NA	1
2210017I01Rik-201	NA	NA	NA	NA	NA	NA
2210407C18Rik-202	NA	NA	NA	NA	NA	NA
2210408I21Rik-201	0.00608136	NA	0.228085	0.716247	NA	0
2210418O10Rik-201	NA	NA	NA	NA	NA	NA
2300002M23Rik-201	0.0906209	NA	-1.91824	0.00758022	NA	-1
2300003K06Rik-201	NA	NA	NA	NA	NA	NA
2300009A05Rik-201	-0.00237023	NA	-0.0704777	NA	NA	NA
2310002L09Rik-201	NA	NA	NA	NA	NA	NA
2310009B15Rik-201	0.00195001	NA	-0.0964183	NA	NA	NA
2310011J03Rik-201	-0.00754757	NA	2.82482	0.000865373	NA	1
2310022A10Rik-201	0.135425	NA	-0.131595	0.846011	NA	0
2310022B05Rik-201	0.0783581	NA	0.0991633	NA	NA	NA
2310030G06Rik-203	NA	NA	NA	NA	NA	NA
2310033P09Rik-201	-0.196442	NA	1.2894	0.0397744	NA	0
2310034C09Rik-201	-0.00207532	NA	-0.0710308	NA	NA	NA
2310034G01Rik-201	NA	NA	NA	NA	NA	NA
2310039H08Rik-201	0.00775697	NA	0.474343	0.410808	NA	0
2310046K23Rik-201	NA	NA	NA	NA	NA	NA
2310050C09Rik-201	NA	NA	NA	NA	NA	NA
2310057J18Rik-201	-0.00290218	NA	-0.0924441	NA	NA	NA
2310057M21Rik-201	1.14438	NA	0.972212	0.0708063	NA	0
2310057N15Rik-201	NA	NA	NA	NA	NA	NA
2310061I04Rik-204	0.164539	0.784001	-4.17328	1.7348e-11	0	-1
2310061N02Rik-201	NA	NA	NA	NA	NA	NA
2310079G19Rik-201	-0.00237023	NA	-0.0704777	NA	NA	NA
2410002F23Rik-202	0.00707707	NA	0.526344	0.428433	NA	0
2410004B18Rik-201	-0.0649525	NA	-0.567417	0.259944	NA	0
2410004P03Rik-201	-0.00438721	NA	NA	NA	NA	NA
2410131K14Rik-201	0.0229043	NA	-0.349837	0.503734	NA	0
2410137M14Rik-201	-0.00237023	NA	-0.0704777	NA	NA	NA
2410141K09Rik-202	-0.225015	0.622421	1.02519	0.0388248	0	0
2510002D24Rik-201	-0.0153966	NA	0.349667	0.515437	NA	0
2510009E07Rik-201	0.0124677	NA	0.225765	NA	NA	NA
2510039O18Rik-201	0.331503	NA	0.545922	0.393414	NA	0
2610001J05Rik-201	0.0750175	NA	-3.20769	4.05451e-06	NA	-1
2610002M06Rik-201	0.132456	NA	0.403829	0.501258	NA	0
2610008E11Rik-201	NA	NA	NA	NA	NA	NA
2610021A01Rik-201	0.0596752	NA	-0.964459	0.136742	NA	0
2610028H24Rik-201	0.00176051	NA	-0.10214	NA	NA	NA
2610042L04Rik-202	NA	NA	NA	NA	NA	NA
2610044O15Rik8-202	0.0567591	NA	1.63242	0.00901654	NA	1
2610301B20Rik-201	0.0119709	NA	0.22239	NA	NA	NA
2610318N02Rik-201	0.00743189	NA	0.824293	0.151457	NA	0
2610507B11Rik-201	1.31793	0.194622	0.154201	0.796562	0	0
2610528A11Rik-201	NA	NA	NA	NA	NA	NA
2610528J11Rik-201	0.00514381	NA	0.10895	NA	NA	NA
2700049A03Rik-203	1.44951	0.194622	-1.68721	0.00156813	0	-1
2700062C07Rik-201	-0.239271	0.610953	1.6887	2.17669e-05	0	1
2700081O15Rik-202	0.0404659	NA	0.180212	NA	NA	NA
2700097O09Rik-201	-0.048662	NA	2.56892	0.000970262	NA	1
2810004N23Rik-201	0.22872	NA	2.97951	1.45502e-06	NA	1
2810006K23Rik-201	0.0691211	NA	-0.705084	0.308753	NA	0
2810021J22Rik-201	-0.0306591	NA	0.155325	NA	NA	NA
2810408A11Rik-203	-0.00315412	NA	-0.109536	NA	NA	NA
2810459M11Rik-202	0.00349006	NA	0.0230208	NA	NA	NA
2900026A02Rik-201	-0.00156384	NA	-0.713683	0.183423	NA	0
2900092C05Rik-201	0.0124677	NA	0.225765	NA	NA	NA
3110001I22Rik-201	0.102498	0.822759	-2.82203	4.5338e-05	0	-1
3110009E18Rik-203	-0.000285013	0.565645	-2.89156	1.78101e-07	0	-1
3110021N24Rik-201	NA	NA	NA	NA	NA	NA
3110040M04Rik-201	-0.0028773	NA	-0.0921322	NA	NA	NA
3110040N11Rik-201	0.00704577	NA	0.520903	0.346039	NA	0
3110082I17Rik-201	-0.473811	NA	-0.475862	0.376745	NA	0
3110082J24Rik-202	-0.00337238	NA	NA	NA	NA	NA
3300002I08Rik-201	0.000997953	NA	-0.580522	0.381133	NA	0
3425401B19Rik-201	NA	NA	NA	NA	NA	NA
3830403N18Rik-201	-0.000380195	NA	-0.466413	0.354439	NA	0
3830406C13Rik-202	0.0296719	NA	-1.84606	0.0323361	NA	0
3830417A13Rik-201	-0.0267421	NA	-0.104377	NA	NA	NA
4430402I18Rik-205	-0.00311937	NA	-1.01429	0.108473	NA	0
4632433K11Rik-201	NA	NA	NA	NA	NA	NA
4833420G17Rik-203	-0.149343	0.830375	-0.931236	0.0383233	0	0
4833427G06Rik-201	NA	NA	NA	NA	NA	NA
4833439L19Rik-201	0.00332875	NA	-0.141982	0.796365	NA	0
4921504E06Rik-201	-0.00287148	NA	-0.0918176	NA	NA	NA
4921507P07Rik-201	0.00227807	NA	-0.0763744	NA	NA	NA
4921509C19Rik-201	-0.00237023	NA	-0.0704777	NA	NA	NA
4921511C20Rik-201	NA	NA	NA	NA	NA	NA
4921517D22Rik-201	-0.00207532	NA	-0.0710308	NA	NA	NA
4921524J17Rik-201	0.304829	0.60661	-0.20882	0.608277	0	0
4921524L21Rik-201	NA	NA	NA	NA	NA	NA
4921536K21Rik-201	-0.00557641	NA	-4.49396	0.00418535	NA	-1
4921539E11Rik-201	NA	NA	NA	NA	NA	NA
4930402F06Rik-202	NA	NA	NA	NA	NA	NA
4930402H24Rik-201	-0.00745838	NA	0.659483	0.256011	NA	0
4930402K13Rik-201	-0.00290218	NA	-0.0924441	NA	NA	NA
4930404H24Rik-201	NA	NA	NA	NA	NA	NA
4930404N11Rik-201	0.00675346	NA	0.181693	NA	NA	NA
4930407I10Rik-201	0.000321626	NA	-0.333784	0.509042	NA	0
4930412O13Rik-201	-0.00207532	NA	-0.0710308	NA	NA	NA
4930415L06Rik-201	NA	NA	NA	NA	NA	NA
4930415O20Rik-201	0.00880669	NA	0.640783	NA	NA	NA
4930430F08Rik-201	NA	NA	NA	NA	NA	NA
4930432K21Rik-202	0.340133	0.543144	3.18411	4.63602e-07	0	1
4930432M17Rik-202	NA	NA	NA	NA	NA	NA
4930433I11Rik-201	-9.44698e-05	NA	NA	NA	NA	NA
4930438A08Rik-201	0.00966368	NA	0.818789	NA	NA	NA
4930444G20Rik-201	0.00347017	NA	0.0240522	NA	NA	NA
4930444P10Rik-202	0.0115955	NA	6.9588	2.0285e-08	NA	1
4930447A16Rik-201	-0.00331523	NA	-0.202014	NA	NA	NA
4930447C04Rik-201	-0.148326	NA	-0.284098	0.662737	NA	0
4930447F04Rik-201	-0.00290218	NA	-0.0924441	NA	NA	NA
4930449I24Rik-201	NA	NA	NA	NA	NA	NA
4930451I11Rik-201	0.000100428	NA	-1.39926	0.0988091	NA	0
4930452B06Rik-201	-0.00525785	NA	-3.92595	0.00843514	NA	-1
4930453N24Rik-201	-0.101581	0.849161	-0.0802549	0.851978	0	0
4930455H04Rik-201	NA	NA	NA	NA	NA	NA
4930467E23Rik-201	NA	NA	NA	NA	NA	NA
4930469K13Rik-202	-0.00196157	NA	-3.19577	0.0087534	NA	-1
4930470P17Rik-201	-0.00342167	NA	-0.204078	NA	NA	NA
4930474N05Rik-203	NA	NA	NA	NA	NA	NA
4930480E11Rik-201	NA	NA	NA	NA	NA	NA
4930486L24Rik-201	NA	NA	NA	NA	NA	NA
4930503B20Rik-201	NA	NA	NA	NA	NA	NA
4930503E14Rik-201	-0.00288952	NA	-0.0938333	NA	NA	NA
4930503L19Rik-201	-0.27083	NA	-1.81013	0.0704798	NA	0
4930505A04Rik-201	-0.00237023	NA	-0.0704777	NA	NA	NA
4930512M02Rik-201	0.0991308	NA	-0.470188	0.463007	NA	0
4930513O06Rik-201	NA	NA	NA	NA	NA	NA
4930516K23Rik-201	NA	NA	NA	NA	NA	NA
4930519G04Rik-201	NA	NA	NA	NA	NA	NA
4930522H14Rik-202	-0.00644654	NA	-7.08829	1.96069e-05	NA	-1
4930522L14Rik-202	-0.0666729	NA	-0.231422	0.706158	NA	0
4930523C07Rik-203	NA	NA	NA	NA	NA	NA
4930524B15Rik-201	0.0124677	NA	0.225765	NA	NA	NA
4930544D05Rik-203	NA	NA	NA	NA	NA	NA
4930544G11Rik-201	-0.00367204	NA	-0.208014	NA	NA	NA
4930548H24Rik-201	-0.00301839	NA	-0.104957	NA	NA	NA
4930550C14Rik-201	0.0359438	NA	-4.76295	0.000422054	NA	-1
4930550L24Rik-202	-0.0533157	NA	0.313368	NA	NA	NA
4930555G01Rik-201	NA	NA	NA	NA	NA	NA
4930556J24Rik-201	NA	NA	NA	NA	NA	NA
4930558C23Rik-201	0.00112216	NA	-0.576546	0.285831	NA	0
4930558K02Rik-202	-0.00237023	NA	-0.0704777	NA	NA	NA
4930562C15Rik-201	0.0112555	NA	-2.4195	0.036443	NA	0
4930563E22Rik-201	0.0286124	NA	-0.0288446	NA	NA	NA
4930563M21Rik-201	-0.00301839	NA	-0.104957	NA	NA	NA
4930564D02Rik-201	NA	NA	NA	NA	NA	NA
4930568D16Rik-201	-0.00351084	NA	-0.245988	NA	NA	NA
4930572O03Rik-201	NA	NA	NA	NA	NA	NA
4930578G10Rik-202	0.00651505	NA	0.362138	0.57176	NA	0
4930578I06Rik-201	NA	NA	NA	NA	NA	NA
4930579F01Rik-203	NA	NA	NA	NA	NA	NA
4930579G24Rik-201	-0.15441	NA	-4.64208	0.00332231	NA	-1
4930583I09Rik-201	-0.00387722	NA	-0.287776	NA	NA	NA
4930590J08Rik-203	-0.00410594	NA	-0.327527	NA	NA	NA
4930595D18Rik-201	-0.00237023	NA	-0.0704777	NA	NA	NA
4930595M18Rik-201	-0.00394156	NA	-0.389574	NA	NA	NA
4930596D02Rik-201	NA	NA	NA	NA	NA	NA
4931400O07Rik-201	NA	NA	NA	NA	NA	NA
4931406B18Rik-201	NA	NA	NA	NA	NA	NA
4931406C07Rik-203	2.22803	NA	-0.226019	0.689606	NA	0
4931406P16Rik-202	-1.26266	0.203588	-3.84651	7.28458e-07	0	-1
4931408C20Rik-201	NA	NA	NA	NA	NA	NA
4931414P19Rik-201	0.100394	NA	0.0532627	NA	NA	NA
4931417E11Rik-201	NA	NA	NA	NA	NA	NA
4931422A03Rik-201	NA	NA	NA	NA	NA	NA
4931428F04Rik-202	-0.0601167	NA	-0.18322	0.740313	NA	0
4931428L18Rik-207	0.257912	0.437367	-2.28238	0.00092917	0	-1
4931429L15Rik-201	-0.00241887	NA	-0.0722654	NA	NA	NA
4932411N23Rik-201	NA	NA	NA	NA	NA	NA
4932414N04Rik-204	-0.00237023	NA	-0.0704777	NA	NA	NA
4932415D10Rik-202	0.106103	NA	0.249385	0.663379	NA	0
4932429P05Rik-201	NA	NA	NA	NA	NA	NA
4932438A13Rik-201	-1.24839	NA	-5.01483	0.000177009	NA	-1
4932438H23Rik-201	-0.00288952	NA	-0.0938333	NA	NA	NA
4933400A11Rik-201	NA	NA	NA	NA	NA	NA
4933402D24Rik-201	NA	NA	NA	NA	NA	NA
4933402E13Rik-201	-0.00371319	NA	-0.293554	NA	NA	NA
4933402J07Rik-201	NA	NA	NA	NA	NA	NA
4933402N03Rik-201	NA	NA	NA	NA	NA	NA
4933402N22Rik-202	-0.00299676	NA	-0.102001	NA	NA	NA
4933403O08Rik-202	NA	NA	NA	NA	NA	NA
4933405L10Rik-201	-0.00379304	NA	-0.309604	NA	NA	NA
4933405O20Rik-201	NA	NA	NA	NA	NA	NA
4933407L21Rik-201	-0.00255191	NA	-0.076816	NA	NA	NA
4933409G03Rik-201	NA	NA	NA	NA	NA	NA
4933411K16Rik-201	-0.00255191	NA	-0.076816	NA	NA	NA
4933412E24Rik-201	NA	NA	NA	NA	NA	NA
4933414I15Rik-201	NA	NA	NA	NA	NA	NA
4933417A18Rik-201	NA	NA	NA	NA	NA	NA
4933421I07Rik-201	NA	NA	NA	NA	NA	NA
4933424G06Rik-204	-0.00395789	NA	-0.388719	NA	NA	NA
4933427D14Rik-208	NA	NA	NA	NA	NA	NA
4933428G20Rik-201	NA	NA	NA	NA	NA	NA
4933428M09Rik-201	-0.00252283	NA	-0.299776	NA	NA	NA
4933430I17Rik-201	0.157612	NA	0.404391	0.546524	NA	0
4933434E20Rik-205	NA	NA	NA	NA	NA	NA
4933434E20Rik-211	NA	NA	NA	NA	NA	NA
4933436I01Rik-201	-0.00151807	NA	-0.0924441	NA	NA	NA
5031410I06Rik-201	NA	NA	NA	NA	NA	NA
5031439G07Rik-201	-0.413196	0.466316	0.694884	0.289851	0	0
5330417C22Rik-202	-0.00301839	NA	-0.104957	NA	NA	NA
5430401F13Rik-202	NA	NA	NA	NA	NA	NA
5430402E10Rik-201	-0.00288952	NA	-0.0938333	NA	NA	NA
5430403G16Rik-201	-0.113598	NA	0.815343	0.170138	NA	0
5430427O19Rik-201	NA	NA	NA	NA	NA	NA
5530400C23Rik-201	NA	NA	NA	NA	NA	NA
5530401A14Rik-201	NA	NA	NA	NA	NA	NA
5730409E04Rik-201	0.0105986	NA	0.180212	NA	NA	NA
5730455P16Rik-201	-0.092699	NA	0.499587	0.458454	NA	0
5730480H06Rik-205	0.0984986	0.828593	-2.64365	1.09531e-09	0	-1
5730507C01Rik-201	-0.236661	0.687159	1.09816	0.0115194	0	0
5730522E02Rik-201	0.0105986	NA	0.180212	NA	NA	NA
5830411N06Rik-203	-0.00207532	NA	-0.0710308	NA	NA	NA
6030458C11Rik-201	-0.16787	0.701083	-3.63774	1.01432e-06	0	-1
6030468B19Rik-201	0.00857955	NA	0.962432	0.195802	NA	0
6030498E09Rik-201	NA	NA	NA	NA	NA	NA
6330403K07Rik-202	0.00342899	NA	-0.07833	0.905161	NA	0
6330409D20Rik-201	NA	NA	NA	NA	NA	NA
6430548M08Rik-201	0.067657	NA	-0.595768	0.366496	NA	0
6430550D23Rik-201	0.0094656	NA	0.892369	0.177543	NA	0
6430571L13Rik-201	NA	NA	NA	NA	NA	NA
6430628N08Rik-201	NA	NA	NA	NA	NA	NA
6720489N17Rik-202	0.00941936	NA	0.924048	0.111612	NA	0
6820408C15Rik-201	-0.00427871	NA	-0.508896	NA	NA	NA
7420426K07Rik-201	0.216053	0.655419	-4.96466	4.34129e-13	0	-1
7530416G11Rik-201	NA	NA	NA	NA	NA	NA
8030462N17Rik-201	0.103988	NA	-1.47938	0.0251859	NA	0
8030474K03Rik-202	0.283027	NA	-0.0293531	0.964028	NA	0
9030025P20Rik-201	-0.00299676	NA	-0.102001	NA	NA	NA
9030624G23Rik-201	0.219622	NA	0.214506	0.696183	NA	0
9130008F23Rik-201	-0.00362794	NA	-0.465359	0.278444	NA	0
9130019O22Rik-201	0.00228205	NA	-0.288827	NA	NA	NA
9130023H24Rik-201	-0.00356754	NA	-0.636417	0.201039	NA	0
9130230L23Rik-203	NA	NA	NA	NA	NA	NA
9130401M01Rik-201	0.160856	NA	3.89946	7.63639e-08	NA	1
9130409I23Rik-201	0.0481208	NA	-4.10345	2.0693e-05	NA	-1
9230102O04Rik-201	NA	NA	NA	NA	NA	NA
9230112D13Rik-201	0.0105986	NA	0.180212	NA	NA	NA
9330159F19Rik-201	-0.00290218	NA	-0.0924441	NA	NA	NA
9330182L06Rik-201	-0.00496635	NA	-2.27439	0.0374621	NA	0
9330182O14Rik-202	NA	NA	NA	NA	NA	NA
9430015G10Rik-208	0.00575569	NA	0.163522	0.778537	NA	0
9430038I01Rik-201	-0.19836	0.58997	-0.461557	0.279555	0	0
9430069I07Rik-202	0.00492573	NA	0.069667	NA	NA	NA
9530002B09Rik-201	NA	NA	NA	NA	NA	NA
9530003J23Rik-201	NA	NA	NA	NA	NA	NA
9530053A07Rik-201	0.00316077	NA	0.00625043	NA	NA	NA
9530068E07Rik-201	-0.411119	0.409183	-2.19841	5.86763e-05	0	-1
9530077C05Rik-201	0.00767181	NA	0.407944	NA	NA	NA
9630041A04Rik-201	NA	NA	NA	NA	NA	NA
9830107B12Rik-201	NA	NA	NA	NA	NA	NA
9930012K11Rik-201	0.00233626	NA	-0.0567421	NA	NA	NA
9930021J03Rik-204	0.206428	NA	-0.0584884	0.933393	NA	0
9930022D16Rik-201	NA	NA	NA	NA	NA	NA
9930104L06Rik-201	-0.0194046	NA	1.12658	0.134538	NA	0
9930111J21Rik1-202	NA	NA	NA	NA	NA	NA
9930111J21Rik2-202	NA	NA	NA	NA	NA	NA
a-201	NA	NA	NA	NA	NA	NA
A030003K21Rik-201	NA	NA	NA	NA	NA	NA
A030005K14Rik-201	NA	NA	NA	NA	NA	NA
A030005L19Rik-201	NA	NA	NA	NA	NA	NA
A030014E15Rik-201	NA	NA	NA	NA	NA	NA
A130010J15Rik-203	-0.0037618	NA	-0.264887	NA	NA	NA
A1bg-201	0.0539838	NA	-3.07943	0.00592962	NA	-1
A1cf-201	NA	NA	NA	NA	NA	NA
A230072I06Rik-201	NA	NA	NA	NA	NA	NA
A26c3-201	NA	NA	NA	NA	NA	NA
A2m-201	-0.00237023	NA	-0.0704777	NA	NA	NA
A2ml1-201	0.000533175	NA	-2.61617	0.0293657	NA	0
A330070K13Rik-201	NA	NA	NA	NA	NA	NA
A3galt2-201	-0.00287148	NA	-0.0918176	NA	NA	NA
A430005L14Rik-201	0.0783141	0.77226	2.95473	3.7392e-12	0	1
A430033K04Rik-202	0.172243	0.671384	-2.97294	1.34685e-05	0	-1
A430089I19Rik-201	-0.0028773	NA	-0.0921322	NA	NA	NA
A4galt-201	0.135433	NA	-0.362942	0.573562	NA	0
A4gnt-201	-0.00301839	NA	-0.104957	NA	NA	NA
A530016L24Rik-201	NA	NA	NA	NA	NA	NA
A530032D15Rik-201	0.0990533	0.844541	2.0871	6.60918e-09	0	1
A530064D06Rik-202	-0.00241887	NA	-0.0722654	NA	NA	NA
A530084C06Rik-201	NA	NA	NA	NA	NA	NA
A630001G21Rik-202	0.117288	NA	0.352412	0.581044	NA	0
A630010A05Rik-202	0.0613579	NA	-0.445589	0.476688	NA	0
A630023A22Rik-201	NA	NA	NA	NA	NA	NA
A630073D07Rik-201	NA	NA	NA	NA	NA	NA
A630076J17Rik-201	NA	NA	NA	NA	NA	NA
A630089N07Rik-205	-0.0274658	NA	0.877814	0.209764	NA	0
A630095N17Rik-201	NA	NA	NA	NA	NA	NA
A730009L09Rik-201	NA	NA	NA	NA	NA	NA
A730046J19Rik-201	NA	NA	NA	NA	NA	NA
A730049H05Rik-201	NA	NA	NA	NA	NA	NA
A830005F24Rik-201	-0.00288952	NA	-0.0938333	NA	NA	NA
A830018L16Rik-201	-0.00418841	NA	-1.35423	0.07026	NA	0
A830031A19Rik-201	NA	NA	NA	NA	NA	NA
A930003A15Rik-201	0.00349006	NA	0.0230208	NA	NA	NA
A930004D18Rik-201	NA	NA	NA	NA	NA	NA
A930007A09Rik-201	-0.0495383	NA	0.00336327	NA	NA	NA
A930009A15Rik-201	-0.00255191	NA	-0.076816	NA	NA	NA
A930017K11Rik-201	0.00799826	NA	0.257141	NA	NA	NA
A930018P22Rik-201	-0.00428167	NA	-0.585579	0.231235	NA	0
A930033H14Rik-201	-0.00255191	NA	-0.076816	NA	NA	NA
AA467197-201	0.0927151	NA	0.596511	0.373939	NA	0
AA792892-202	0.0315543	0.796325	-6.09167	3.54599e-11	0	-1
AA986860-201	-0.00239998	NA	-0.192488	NA	NA	NA
Aaas-201	-0.252396	0.648724	0.0652144	0.899607	0	0
Aacs-201	0.0155016	NA	1.96107	0.0279169	NA	0
Aadac-201	0.0536207	NA	-2.31392	0.00858506	NA	-1
Aadacl2-201	NA	NA	NA	NA	NA	NA
Aadacl2fm1-201	NA	NA	NA	NA	NA	NA
Aadacl2fm2-201	NA	NA	NA	NA	NA	NA
Aadacl2fm3-201	-0.00237023	NA	-0.0704777	NA	NA	NA
Aadacl3-201	NA	NA	NA	NA	NA	NA
Aadacl4-201	NA	NA	NA	NA	NA	NA
Aadacl4fm1-201	NA	NA	NA	NA	NA	NA
Aadacl4fm2-201	-0.00207532	NA	-0.0710308	NA	NA	NA
AAdacl4fm3-201	NA	NA	NA	NA	NA	NA
Aadacl4fm4-201	NA	NA	NA	NA	NA	NA
Aadacl4fm5-201	NA	NA	NA	NA	NA	NA
Aadat-201	-0.00454824	NA	-1.0908	0.0946865	NA	0
Aagab-201	0.0760972	NA	-0.755716	0.25215	NA	0
Aak1-201	0.0116313	NA	-0.601574	0.355866	NA	0
Aamdc-206	0.0114215	NA	2.63635	0.000560592	NA	1
Aamp-201	-0.139857	0.82498	0.0236521	0.961745	0	0
Aanat-205	-0.00386725	NA	-0.381995	NA	NA	NA
Aar2-201	0.130037	NA	0.24289	NA	NA	NA
Aard-201	NA	NA	NA	NA	NA	NA
Aars-201	1.24923	0.146706	2.04366	9.23249e-06	0	1
Aars2-201	0.00759031	NA	0.485776	NA	NA	NA
Aarsd1-201	0.0113565	NA	2.79863	0.00120695	NA	1
Aasdh-202	-0.0607267	NA	0.394327	0.466229	NA	0
Aasdhppt-201	0.313849	NA	2.13391	4.4231e-05	NA	1
Aass-201	0.513102	NA	-0.881154	0.18471	NA	0
Aatf-201	-0.246361	0.565645	2.056	0.000884252	0	1
Aatk-203	NA	NA	NA	NA	NA	NA
AB124611-203	NA	NA	NA	NA	NA	NA
Abat-201	0.0870318	NA	-0.184996	NA	NA	NA
Abca1-201	-0.0211722	NA	0.0724681	NA	NA	NA
Abca12-201	-0.00518714	NA	-3.8361	0.00931441	NA	-1
Abca13-201	0.10115	0.855537	-2.97433	4.60454e-05	0	-1
Abca14-201	-0.00289106	NA	-0.874009	0.137186	NA	0
Abca15-201	-0.00288952	NA	-0.0938333	NA	NA	NA
Abca16-202	0.00522145	NA	0.138502	0.818911	NA	0
Abca17-202	0.0080087	NA	0.768034	0.273078	NA	0
Abca2-201	-0.00305297	NA	-0.713093	0.181938	NA	0
Abca3-201	-0.152233	NA	-0.0851374	NA	NA	NA
Abca4-201	-0.00488507	NA	-1.92076	0.0476881	NA	0
Abca5-201	-0.0875366	NA	-0.628791	0.211824	NA	0
Abca6-201	-0.00290218	NA	-0.0924441	NA	NA	NA
Abca7-202	0.0157417	NA	-1.70884	0.0785095	NA	0
Abca8a-201	-0.00207532	NA	-0.0710308	NA	NA	NA
Abca8b-201	-0.00356201	NA	-0.438934	NA	NA	NA
Abca9-201	-0.00202684	NA	-0.477211	0.273875	NA	0
Abcb10-201	0.00492573	NA	0.069667	NA	NA	NA
Abcb11-201	0.00712163	NA	0.389488	NA	NA	NA
Abcb1a-201	-0.00111285	NA	-1.55677	0.0737131	NA	0
Abcb1b-201	-0.0909075	0.852164	-2.87501	9.31365e-06	0	-1
Abcb4-201	0.00232385	NA	-4.76444	0.000284442	NA	-1
Abcb5-201	0.0391559	NA	2.09645	0.000212005	NA	1
Abcb6-201	0.0247513	NA	-0.648181	0.317274	NA	0
Abcb7-201	-0.245574	NA	-1.22328	0.0456187	NA	0
Abcb8-203	0.0643153	NA	-3.26082	0.0103425	NA	0
Abcb9-201	0.21524	NA	-1.31946	0.10048	NA	0
Abcc1-201	0.105363	NA	-0.448687	0.506223	NA	0
Abcc10-202	0.137103	NA	0.811089	0.230822	NA	0
Abcc12-203	NA	NA	NA	NA	NA	NA
Abcc2-201	-0.159873	NA	0.0278533	0.969946	NA	0
Abcc3-201	-0.193186	NA	-0.684633	0.284082	NA	0
Abcc4-201	0.000327338	NA	-0.902694	0.223358	NA	0
Abcc5-202	0.239777	NA	0.286052	0.615314	NA	0
Abcc6-201	-0.00455098	NA	-0.928221	0.124081	NA	0
Abcc8-201	NA	NA	NA	NA	NA	NA
Abcc9-203	-0.00255191	NA	-0.076816	NA	NA	NA
Abcd1-201	-0.0103767	NA	-0.360819	0.549848	NA	0
Abcd2-201	-0.00358102	NA	-0.206278	NA	NA	NA
Abcd3-201	-0.0355456	NA	-0.462739	0.476015	NA	0
Abcd4-201	0.00124738	NA	-0.165088	NA	NA	NA
Abce1-201	-0.473438	0.484485	1.70454	0.000589942	0	1
Abcf1-201	-0.0329394	0.965432	2.54283	1.64859e-11	0	1
Abcf2-201	0.0645222	0.936241	0.471331	0.20452	0	0
Abcf3-201	0.0331832	0.963598	0.153097	0.749856	0	0
Abcg1-201	-0.0986964	NA	-0.383253	NA	NA	NA
Abcg2-201	0.0105986	NA	0.180212	NA	NA	NA
Abcg3-201	-0.00331523	NA	-0.202014	NA	NA	NA
Abcg4-208	0.00492573	NA	0.069667	NA	NA	NA
Abcg5-201	NA	NA	NA	NA	NA	NA
Abcg8-201	NA	NA	NA	NA	NA	NA
Abhd10-201	0.613603	NA	0.624391	0.30932	NA	0
Abhd11-201	0.187824	0.686669	-0.782053	0.10518	0	0
Abhd12-201	-0.118939	NA	-1.13773	0.138469	NA	0
Abhd12b-203	0.0110939	NA	1.3396	0.0827055	NA	0
Abhd13-202	0.00239083	NA	-1.96373	0.00800086	NA	-1
Abhd14a-202	0.103311	NA	0.546947	0.378397	NA	0
Abhd14b-201	0.00184046	NA	-0.116483	NA	NA	NA
Abhd15-201	-0.00292084	NA	-0.0935649	NA	NA	NA
Abhd16a-201	-0.12288	NA	-1.6185	0.0112295	NA	0
Abhd16b-201	NA	NA	NA	NA	NA	NA
Abhd17a-201	-0.00274024	NA	3.28744	0.00349857	NA	1
Abhd17b-201	-0.00496723	0.889945	-6.74119	4.53955e-05	0	-1
Abhd17c-201	0.0828771	NA	-1.8995	0.0460462	NA	0
Abhd18-203	-0.0408109	NA	-0.125429	0.845517	NA	0
Abhd2-201	-0.000577492	NA	-0.900713	0.198488	NA	0
Abhd3-202	-0.040623	NA	-1.92431	0.0275385	NA	0
Abhd4-202	0.0962835	0.961811	-5.11185	3.46301e-08	0	-1
Abhd5-204	-0.0681637	NA	0.255198	0.591371	NA	0
Abhd6-202	0.425039	0.536719	1.40717	0.00113757	0	1
Abhd8-201	0.00464664	NA	0.135673	NA	NA	NA
Abi1-205	1.39918	0.203898	-1.26637	0.00191297	0	-1
Abi2-201	0.000598324	NA	-0.671208	0.320711	NA	0
Abi3-201	NA	NA	NA	NA	NA	NA
Abi3bp-201	0.0631873	NA	-3.49427	0.00116722	NA	-1
Abitram-201	0.00175222	NA	-0.459877	0.484662	NA	0
Abl1-202	0.0604522	NA	0.470587	0.488944	NA	0
Abl2-201	-0.333046	0.609557	-2.49045	3.43261e-05	0	-1
Ablim1-209	-0.349912	NA	-2.27982	0.00362269	NA	-1
Ablim2-201	0.0718328	NA	-0.974521	0.145868	NA	0
Ablim3-201	-0.00351763	NA	-0.591306	0.219816	NA	0
Abo-201	0.0104295	NA	1.51038	0.0877155	NA	0
Abr-213	0.0209276	NA	-2.90944	0.00504748	NA	-1
Abra-201	NA	NA	NA	NA	NA	NA
Abracl-201	0.142526	NA	0.250991	0.685933	NA	0
Abraxas1-202	0.132467	0.580724	0.715922	0.183564	0	0
Abraxas2-201	0.0744456	NA	1.74095	0.00850833	NA	1
Abt1-201	-0.222224	0.62392	1.50726	0.000195284	0	1
Abtb1-201	-0.0970622	NA	0.366193	0.587406	NA	0
Abtb2-201	-0.00310592	NA	-2.22367	0.0387523	NA	0
AC124742.1-201	NA	NA	NA	NA	NA	NA
AC124764.1-201	NA	NA	NA	NA	NA	NA
AC132407.1-201	-0.00241887	NA	-0.0722654	NA	NA	NA
AC140267.1-201	NA	NA	NA	NA	NA	NA
AC141477.1-201	NA	NA	NA	NA	NA	NA
AC147806.1-201	-0.00367204	NA	-0.208014	NA	NA	NA
AC147806.2-202	0.0012877	NA	-0.195201	NA	NA	NA
AC151602.1-203	-0.00425885	NA	-4.87591	0.00222749	NA	-1
AC159819.1-201	0.178871	NA	-0.985656	0.0566374	NA	0
AC160405.1-201	NA	NA	NA	NA	NA	NA
AC166256.1-201	NA	NA	NA	NA	NA	NA
AC167036.1-201	0.00536071	NA	0.0724681	NA	NA	NA
AC167036.2-201	0.00665868	NA	0.312924	NA	NA	NA
Acaa1a-201	-0.00315412	NA	-0.109536	NA	NA	NA
Acaa1b-201	-0.00255191	NA	-0.076816	NA	NA	NA
Acaa2-201	-0.0355474	NA	-0.128811	NA	NA	NA
Acaca-202	-0.0538849	NA	1.3661	0.103937	NA	0
Acacb-202	-0.253539	NA	0.0608106	0.932093	NA	0
Acad10-201	-0.00198016	NA	-0.168854	NA	NA	NA
Acad11-201	-0.0318639	NA	1.42884	0.0624579	NA	0
Acad12-201	NA	NA	NA	NA	NA	NA
Acad8-201	-0.0081628	NA	2.81472	0.000147881	NA	1
Acad9-201	-0.157145	NA	0.91978	0.180173	NA	0
Acadl-201	-0.129783	NA	2.71402	0.000828929	NA	1
Acadm-201	-0.862784	0.335408	0.775052	0.0179346	0	0
Acads-201	-0.0317165	NA	4.76072	5.02069e-06	NA	1
Acadsb-201	0.132591	NA	-1.02415	0.149368	NA	0
Acadvl-202	0.00417242	NA	0.0355105	0.961348	NA	0
Acan-201	NA	NA	NA	NA	NA	NA
Acap1-201	0.00661617	NA	0.415925	0.521468	NA	0
Acap2-203	-0.284359	NA	-2.26069	0.0329953	NA	0
Acap3-202	-0.0231984	NA	-0.316864	0.597788	NA	0
Acat1-201	-0.183551	0.808782	-1.42018	2.4074e-05	0	-1
Acat2-201	0.00771816	NA	0.830386	0.196085	NA	0
Acat3-202	-0.00292084	NA	-0.0935649	NA	NA	NA
Acbd3-201	0.169299	0.789188	-2.65012	3.884e-06	0	-1
Acbd4-201	-0.0120599	NA	1.14992	0.139687	NA	0
Acbd5-203	1.0913	0.231527	-1.17015	0.00234819	0	-1
Acbd6-201	0.0969639	NA	-0.130804	0.825715	NA	0
Acbd7-201	0.000344106	NA	-1.29503	0.0921452	NA	0
Accs-203	-0.00668795	NA	0.185518	NA	NA	NA
Accsl-201	2.95272	0.0855513	-4.39276	8.62114e-26	0	-1
Acd-201	-0.0482961	0.935996	-2.60707	1.86389e-12	0	-1
Ace-201	-0.00337278	NA	-0.170345	NA	NA	NA
Ace2-202	-0.0040681	NA	-0.464181	NA	NA	NA
Ace3-201	NA	NA	NA	NA	NA	NA
Acer1-201	0.00805814	NA	0.587019	NA	NA	NA
Acer2-201	0.0136942	NA	0.544409	NA	NA	NA
Acer3-201	-0.0312629	NA	1.27804	0.0458807	NA	0
Ache-201	NA	NA	NA	NA	NA	NA
Acin1-201	0.164116	0.822568	1.38635	0.00376377	0	1
Ackr1-201	NA	NA	NA	NA	NA	NA
Ackr2-202	NA	NA	NA	NA	NA	NA
Ackr3-201	-0.00392466	NA	-0.383253	NA	NA	NA
Ackr4-202	NA	NA	NA	NA	NA	NA
Acly-201	-0.260729	0.678275	-0.736706	0.145825	0	0
Acmsd-201	0.0124677	NA	0.225765	NA	NA	NA
Acnat1-201	NA	NA	NA	NA	NA	NA
Acnat2-201	NA	NA	NA	NA	NA	NA
Aco1-201	-0.166133	NA	-0.269277	0.664553	NA	0
Aco2-201	-0.121695	NA	-0.22877	0.678981	NA	0
Acod1-201	NA	NA	NA	NA	NA	NA
Acot1-201	-0.0038362	NA	-0.314622	NA	NA	NA
Acot10-201	0.00577928	NA	0.167347	NA	NA	NA
Acot11-202	0.0105986	NA	0.180212	NA	NA	NA
Acot12-201	-0.00207532	NA	-0.0710308	NA	NA	NA
Acot13-201	0.143048	NA	1.23966	0.0562014	NA	0
Acot2-201	NA	NA	NA	NA	NA	NA
Acot3-201	-0.00484916	NA	-5.07761	0.00162327	NA	-1
Acot4-201	0.00454863	NA	0.0220683	NA	NA	NA
Acot5-201	-0.106337	NA	-0.319236	NA	NA	NA
Acot6-201	-0.0028773	NA	-0.0921322	NA	NA	NA
Acot7-206	0.0134911	NA	0.194571	0.706933	NA	0
Acot8-202	0.236489	NA	1.67422	0.00180186	NA	1
Acot9-201	0.00748381	NA	0.463448	0.463154	NA	0
Acox1-201	0.215619	NA	0.221549	0.684913	NA	0
Acox2-204	-0.00241887	NA	-0.0722654	NA	NA	NA
Acox3-202	-0.327074	NA	-4.26573	0.00528985	NA	-1
Acoxl-201	0.00430129	NA	-0.232789	0.70223	NA	0
Acp1-201	4.16022	NA	1.50656	0.00166109	NA	1
Acp2-201	0.0857752	NA	-0.481903	0.438186	NA	0
Acp4-203	-0.00255191	NA	-0.076816	NA	NA	NA
Acp5-206	0.00465908	NA	0.115277	0.869189	NA	0
Acp6-201	0.00157564	NA	-0.826342	0.224721	NA	0
Acp7-201	0.00372998	NA	0.025853	NA	NA	NA
Acpp-201	-0.862942	NA	0.439386	0.474246	NA	0
Acr-201	-0.00241887	NA	-0.0722654	NA	NA	NA
Acrbp-202	0.00550874	NA	0.217981	0.735099	NA	0
Acrv1-201	-0.00392466	NA	-0.383253	NA	NA	NA
Acsbg1-201	0.0141783	NA	0.594024	NA	NA	NA
Acsbg2-201	0.0101428	NA	1.7363	0.0641173	NA	0
Acsbg3-201	-0.0252111	NA	1.01249	0.171707	NA	0
Acsf2-201	0.137644	NA	0.43915	0.501128	NA	0
Acsf3-201	0.00375282	NA	0.0346163	NA	NA	NA
Acsl1-201	0.0459281	NA	-1.00458	0.155594	NA	0
Acsl3-201	-0.277098	0.62271	-1.81703	4.57895e-05	0	-1
Acsl4-201	-0.123209	0.844541	2.98551	8.52549e-05	0	1
Acsl5-201	-0.00164691	NA	-0.30596	NA	NA	NA
Acsl6-209	0.0105986	NA	0.180212	NA	NA	NA
Acsm1-201	-0.00255191	NA	-0.076816	NA	NA	NA
Acsm2-207	-0.00319462	NA	-0.129841	NA	NA	NA
Acsm3-204	-0.00306986	NA	-0.380103	NA	NA	NA
Acsm4-201	-0.00255191	NA	-0.076816	NA	NA	NA
Acsm5-201	-0.00331523	NA	-0.202014	NA	NA	NA
Acss1-201	0.00391469	NA	0.0532627	NA	NA	NA
Acss2-201	-0.0141581	NA	2.93982	0.00392353	NA	1
Acss3-203	-0.00292084	NA	-0.0935649	NA	NA	NA
Acta1-201	0.00241731	NA	-0.175721	0.765533	NA	0
Acta2-201	NA	NA	NA	NA	NA	NA
Actb-201	0.507568	0.456469	0.895464	0.0376774	0	0
Actbl2-201	NA	NA	NA	NA	NA	NA
Actc1-201	NA	NA	NA	NA	NA	NA
Acte1-202	-0.0045327	NA	-0.923339	0.121674	NA	0
Actg1-202	0.667003	0.324117	0.13753	0.737823	0	0
Actg2-201	-0.00327474	NA	-0.629775	0.185572	NA	0
Actl10-201	-0.00355337	NA	-0.194139	NA	NA	NA
Actl11-201	NA	NA	NA	NA	NA	NA
Actl6a-201	-0.241342	0.699475	-0.46718	0.290141	0	0
Actl6b-205	NA	NA	NA	NA	NA	NA
Actl7a-201	NA	NA	NA	NA	NA	NA
Actl7b-201	-0.0302173	NA	-0.132614	NA	NA	NA
Actl9-201	NA	NA	NA	NA	NA	NA
Actn1-201	0.126365	NA	-0.42868	0.43371	NA	0
Actn2-201	-0.0675175	0.926234	3.81048	8.52048e-14	0	1
Actn3-201	0.0321467	NA	-1.17812	0.117107	NA	0
Actn4-211	-0.658139	0.36585	-0.241952	0.663401	0	0
Actr10-201	-0.050922	NA	2.44539	4.8908e-06	NA	1
Actr1a-201	0.0129745	0.98421	-2.34064	9.09866e-06	0	-1
Actr1b-201	-0.0437367	NA	0.913281	0.216127	NA	0
Actr2-201	0.207961	0.759688	-0.69615	0.081586	0	0
Actr3-202	-0.169198	0.784001	-2.39833	1.36236e-07	0	-1
Actr3b-201	0.0429129	NA	-0.332458	0.487437	NA	0
Actr5-201	0.239868	NA	3.31472	4.27792e-05	NA	1
Actr6-201	-0.0817458	0.991616	4.09829	7.15571e-11	0	1
Actr8-204	0.693322	NA	0.258924	0.643804	NA	0
Actrt1-201	NA	NA	NA	NA	NA	NA
Actrt2-201	NA	NA	NA	NA	NA	NA
Actrt3-201	NA	NA	NA	NA	NA	NA
Acvr1-202	0.00129165	NA	-0.216488	NA	NA	NA
Acvr1b-201	-4.34001e-07	NA	-0.605406	0.32352	NA	0
Acvr1c-201	NA	NA	NA	NA	NA	NA
Acvr2a-201	-0.0177062	NA	0.292412	NA	NA	NA
Acvr2b-205	0.00537401	NA	0.133558	0.840618	NA	0
Acvrl1-201	NA	NA	NA	NA	NA	NA
Acy1-201	-0.0468831	NA	2.20534	0.00420472	NA	1
Acy3-201	0.00642905	NA	0.181778	0.729727	NA	0
Acyp1-203	0.293046	NA	1.55326	0.023859	NA	0
Acyp2-201	0.00921022	NA	1.18199	0.142432	NA	0
Ada-201	0.000271079	NA	-2.12054	0.00662724	NA	-1
Adad1-203	-0.00287015	NA	-0.102872	NA	NA	NA
Adad2-201	-0.00237023	NA	-0.0704777	NA	NA	NA
Adal-205	0.00594118	NA	0.225965	NA	NA	NA
Adam10-201	-0.224445	0.728759	-0.312191	0.564921	0	0
Adam11-202	-0.00241887	NA	-0.0722654	NA	NA	NA
Adam12-201	0.0427117	NA	-0.0705752	NA	NA	NA
Adam15-201	0.0417858	NA	-0.242242	NA	NA	NA
Adam17-201	-0.250026	0.679642	0.193995	0.735099	0	0
Adam18-201	-0.00293774	NA	-0.129642	NA	NA	NA
Adam19-201	0.00484986	NA	0.180212	NA	NA	NA
Adam1a-202	NA	NA	NA	NA	NA	NA
Adam1b-201	0.00275723	NA	-0.0239303	NA	NA	NA
Adam2-201	0.00226482	NA	-0.0745471	NA	NA	NA
Adam20-201	NA	NA	NA	NA	NA	NA
Adam21-201	NA	NA	NA	NA	NA	NA
Adam22-201	0.0692603	NA	-0.227963	NA	NA	NA
Adam23-201	-0.000906854	NA	-0.0722654	NA	NA	NA
Adam24-201	NA	NA	NA	NA	NA	NA
Adam25-201	NA	NA	NA	NA	NA	NA
Adam26a-201	NA	NA	NA	NA	NA	NA
Adam26b-201	NA	NA	NA	NA	NA	NA
Adam28-201	-0.00384634	NA	-0.31037	NA	NA	NA
Adam29-201	NA	NA	NA	NA	NA	NA
Adam3-201	0.0413347	NA	0.180212	NA	NA	NA
Adam30-201	-0.00319462	NA	-0.129841	NA	NA	NA
Adam32-202	0.0275204	NA	-0.911973	0.164476	NA	0
Adam33-202	-0.00355754	NA	-0.22328	NA	NA	NA
Adam34-201	NA	NA	NA	NA	NA	NA
Adam34l-201	NA	NA	NA	NA	NA	NA
Adam39-201	NA	NA	NA	NA	NA	NA
Adam4-201	NA	NA	NA	NA	NA	NA
Adam5-202	-0.00311248	NA	-0.150151	NA	NA	NA
Adam6a-201	NA	NA	NA	NA	NA	NA
Adam6b-201	-0.00328424	NA	-0.144375	NA	NA	NA
Adam7-201	-0.00207532	NA	-0.0710308	NA	NA	NA
Adam8-202	-0.00405885	NA	-0.447468	NA	NA	NA
Adam9-204	0.0105753	NA	-0.520753	0.395825	NA	0
Adamdec1-201	NA	NA	NA	NA	NA	NA
Adamts1-201	NA	NA	NA	NA	NA	NA
Adamts10-201	0.00368021	NA	0.0324584	NA	NA	NA
Adamts12-201	-0.00245857	NA	-0.248359	NA	NA	NA
Adamts13-202	-0.00241887	NA	-0.0722654	NA	NA	NA
Adamts14-201	0.00510829	NA	0.0716131	NA	NA	NA
Adamts15-201	NA	NA	NA	NA	NA	NA
Adamts16-201	NA	NA	NA	NA	NA	NA
Adamts17-201	0.0181508	NA	-1.45354	0.103245	NA	0
Adamts18-201	-0.00344755	NA	-0.222444	NA	NA	NA
Adamts19-201	-0.00471271	NA	-1.39185	0.0712134	NA	0
Adamts2-201	0.0119709	NA	0.22239	NA	NA	NA
Adamts20-201	NA	NA	NA	NA	NA	NA
Adamts3-201	-0.00492289	NA	-4.59987	0.00326815	NA	-1
Adamts4-203	-0.0047122	NA	-3.25552	0.0174173	NA	0
Adamts5-201	-0.00306584	NA	-0.0988371	NA	NA	NA
Adamts6-203	NA	NA	NA	NA	NA	NA
Adamts7-201	-0.000980099	NA	-0.0938333	NA	NA	NA
Adamts8-201	NA	NA	NA	NA	NA	NA
Adamts9-201	-0.0048512	NA	-1.46454	0.0621617	NA	0
Adamtsl1-203	0.336072	0.426753	-2.93231	5.31075e-05	0	-1
Adamtsl2-201	NA	NA	NA	NA	NA	NA
Adamtsl3-203	-0.0286344	NA	-0.0938333	NA	NA	NA
Adamtsl4-202	0.0140259	NA	0.485776	NA	NA	NA
Adamtsl5-201	-0.0317076	NA	0.142617	NA	NA	NA
Adap1-201	0.0105986	NA	0.180212	NA	NA	NA
Adap2-201	-0.00303654	NA	-0.134441	NA	NA	NA
Adar-201	-0.505845	NA	-2.45564	7.15722e-05	NA	-1
Adarb1-201	0.00210231	NA	-0.119205	NA	NA	NA
Adarb2-201	-7.13239	NA	-7.39163	7.57216e-06	NA	-1
Adat1-201	0.0070867	NA	0.215311	0.739459	NA	0
Adat2-201	0.25015	NA	3.75883	0.00488612	NA	1
Adat3-201	NA	NA	NA	NA	NA	NA
Adck1-204	0.218174	NA	0.216323	0.738962	NA	0
Adck2-204	0.0048043	NA	0.0133835	0.984972	NA	0
Adck5-214	0.120471	NA	2.24557	0.0399401	NA	0
Adcy1-201	-0.00446211	NA	-2.2185	0.0361052	NA	0
Adcy10-201	0.0026628	NA	-0.136189	NA	NA	NA
Adcy2-201	NA	NA	NA	NA	NA	NA
Adcy3-204	0.00645085	NA	0.225587	NA	NA	NA
Adcy4-202	-0.00241887	NA	-0.0722654	NA	NA	NA
Adcy5-201	0.0887612	NA	-1.6064	0.0712896	NA	0
Adcy6-201	-0.0411631	NA	0.0314454	NA	NA	NA
Adcy7-204	NA	NA	NA	NA	NA	NA
Adcy8-201	-0.00474326	NA	-1.46117	0.0644481	NA	0
Adcy9-202	0.157153	NA	0.103985	0.881222	NA	0
Adcyap1-201	NA	NA	NA	NA	NA	NA
Adcyap1r1-208	-0.00293774	NA	-0.129642	NA	NA	NA
Add1-205	-0.379528	0.571387	-1.38489	0.0170925	0	0
Add2-209	-0.00471725	NA	-1.02924	0.103533	NA	0
Add3-201	0.0652614	NA	-1.67494	0.0521409	NA	0
Adgb-205	-0.00365569	NA	-1.89933	0.0474591	NA	0
Adgra1-201	NA	NA	NA	NA	NA	NA
Adgra2-201	0.00606983	NA	0.138268	NA	NA	NA
Adgra3-201	0.155591	NA	-2.46967	0.000821579	NA	-1
Adgrb1-201	-0.00339995	NA	-0.132614	NA	NA	NA
Adgrb2-205	NA	NA	NA	NA	NA	NA
Adgrb3-207	-0.005413	NA	-5.41108	0.000810597	NA	-1
Adgrd1-201	NA	NA	NA	NA	NA	NA
Adgre1-202	NA	NA	NA	NA	NA	NA
Adgre4-201	-0.00150784	NA	-2.65425	0.0200203	NA	0
Adgre5-202	-0.0243527	NA	-0.0918176	NA	NA	NA
Adgrf1-201	-0.00288952	NA	-0.0938333	NA	NA	NA
Adgrf2-202	-0.00241887	NA	-0.0722654	NA	NA	NA
Adgrf3-201	0.00872129	NA	0.788324	0.23938	NA	0
Adgrf4-201	-0.0040925	NA	-0.349878	NA	NA	NA
Adgrf5-201	-0.027417	NA	-0.0704777	NA	NA	NA
Adgrg1-202	0.0160022	NA	-1.04812	0.143527	NA	0
Adgrg2-202	-0.0033367	NA	-0.140502	NA	NA	NA
Adgrg3-201	NA	NA	NA	NA	NA	NA
Adgrg4-204	-0.00386798	NA	-0.944834	0.114039	NA	0
Adgrg5-201	-0.00412514	NA	-0.513295	NA	NA	NA
Adgrg6-201	-0.00375684	NA	NA	NA	NA	NA
Adgrg7-201	-0.00237023	NA	-0.0704777	NA	NA	NA
Adgrl1-207	0.0238438	NA	-0.406635	0.456966	NA	0
Adgrl2-214	-0.00587726	NA	-2.23027	0.0377683	NA	0
Adgrl3-215	-0.00412701	NA	-0.360363	NA	NA	NA
Adgrl4-201	-0.00391944	NA	-0.394655	NA	NA	NA
Adgrv1-201	0.0351797	NA	-0.619099	0.34917	NA	0
Adh1-201	-0.00303654	NA	-0.134441	NA	NA	NA
Adh4-201	0.00465131	NA	0.0646165	0.916072	NA	0
Adh5-201	0.0971076	0.892484	-2.77643	6.29976e-14	0	-1
Adh6a-202	-0.00311344	NA	-0.157742	NA	NA	NA
Adh6b-202	-0.00241887	NA	-0.0722654	NA	NA	NA
Adh7-201	NA	NA	NA	NA	NA	NA
Adhfe1-203	-0.000723275	NA	-2.12407	0.032106	NA	0
Adi1-201	-0.0324786	NA	1.34234	0.0423313	NA	0
Adig-201	-0.00207532	NA	-0.0710308	NA	NA	NA
Adipoq-201	-0.00306584	NA	-0.0988371	NA	NA	NA
Adipor1-202	0.0197441	NA	0.616869	0.307105	NA	0
Adipor2-201	-0.137099	NA	-1.20719	0.0871907	NA	0
Adk-201	0.164391	0.759688	-1.63143	0.000185548	0	-1
Adm-201	-0.00470486	NA	-1.12488	0.0886495	NA	0
Adm2-201	0.118825	0.902879	-4.12464	7.16885e-10	0	-1
Adnp-202	NA	NA	NA	NA	NA	NA
Adnp2-201	0.0393954	NA	-0.701612	0.283008	NA	0
Ado-201	NA	NA	NA	NA	NA	NA
Adora1-202	NA	NA	NA	NA	NA	NA
Adora2a-201	NA	NA	NA	NA	NA	NA
Adora2b-201	-0.00465988	NA	-1.24757	0.077668	NA	0
Adora3-201	-0.00255191	NA	-0.076816	NA	NA	NA
Adpgk-205	-0.58672	NA	-1.16245	0.115297	NA	0
Adprh-201	0.0811783	NA	-0.483988	0.397869	NA	0
Adprhl1-201	-0.0228297	NA	-0.0722654	NA	NA	NA
Adprhl2-201	-0.0483515	NA	2.95642	0.00925685	NA	1
Adprm-201	0.00312983	NA	-0.271308	0.633523	NA	0
Adra1a-202	NA	NA	NA	NA	NA	NA
Adra1b-201	NA	NA	NA	NA	NA	NA
Adra1d-201	NA	NA	NA	NA	NA	NA
Adra2a-201	NA	NA	NA	NA	NA	NA
Adra2b-201	-0.00288952	NA	-0.0938333	NA	NA	NA
Adra2c-201	NA	NA	NA	NA	NA	NA
Adrb1-201	NA	NA	NA	NA	NA	NA
Adrb2-201	-0.00365099	NA	-0.265649	NA	NA	NA
Adrb3-201	0.0436968	NA	0.292412	NA	NA	NA
Adrm1-201	-0.00931163	NA	3.50471	8.84948e-05	NA	1
Adsl-201	-0.112237	0.831559	2.46925	7.83518e-07	0	1
Adss-201	0.518393	0.464006	-2.92364	2.59317e-11	0	-1
Adssl1-201	-0.00372111	NA	-0.30596	NA	NA	NA
Adtrp-201	-0.0900814	0.902879	0.767153	0.0946865	0	0
Aebp1-201	0.00332088	NA	0.180212	NA	NA	NA
Aebp2-202	-0.332174	0.607453	-1.15744	0.00358774	0	-1
Aen-203	-0.404356	NA	1.03188	0.0377615	NA	0
AF067061-201	0.491446	0.289283	-1.36794	0.00980872	0	-1
AF067063-202	0.539043	NA	0.824977	0.098906	NA	0
AF366264-201	0.00568518	NA	0.160918	NA	NA	NA
Afap1-201	-0.00444412	NA	-2.40467	0.0337709	NA	0
Afap1l1-201	0.0125723	NA	3.53443	0.00722282	NA	1
Afap1l2-203	-0.146539	NA	-4.80986	0.000384172	NA	-1
Afdn-212	0.442	0.497598	-1.92751	0.00212998	0	-1
Aff1-202	-0.213464	0.762611	0.042561	0.937573	0	0
Aff2-201	-0.00202739	NA	-0.201292	NA	NA	NA
Aff3-203	0.053668	NA	-0.728853	0.250987	NA	0
Aff4-201	-0.16663	NA	-0.0265944	0.967899	NA	0
Afg1l-201	0.00224034	NA	-1.20738	0.0743314	NA	0
Afg3l1-201	-0.0274594	NA	1.47466	0.0539526	NA	0
Afg3l2-201	-0.133502	0.825847	-1.57674	0.00645853	0	-1
Afm-201	-0.00293774	NA	-0.129642	NA	NA	NA
Afmid-201	0.00949152	NA	1.80965	0.0153511	NA	0
Afp-201	0.00208839	NA	-0.262464	0.567522	NA	0
Aftph-201	-0.166205	0.796325	-1.23398	0.0150476	0	0
Aga-201	0.00210231	NA	-0.119205	NA	NA	NA
Agap1-201	-0.0908176	NA	-2.87373	0.00742473	NA	-1
Agap2-201	NA	NA	NA	NA	NA	NA
Agap3-201	0.00131791	NA	-1.45167	0.0228753	NA	0
Agbl1-203	-0.00453561	NA	-0.889683	0.130618	NA	0
Agbl2-208	-0.0779689	NA	0.555791	0.372419	NA	0
Agbl3-205	-0.00527706	NA	-3.71619	0.0110875	NA	0
Agbl4-206	-0.00340474	NA	-0.201116	NA	NA	NA
Agbl5-201	0.0639307	NA	-0.635407	0.354432	NA	0
Ager-201	NA	NA	NA	NA	NA	NA
Agfg1-206	-0.197033	NA	-2.05638	0.00827738	NA	-1
Agfg2-201	0.164988	NA	-0.189039	0.78118	NA	0
Aggf1-201	0.217841	NA	1.12822	0.0466329	NA	0
Agk-201	-0.299825	NA	-3.27765	4.12309e-05	NA	-1
Agl-201	0.00178898	NA	-1.42636	0.108792	NA	0
Agmat-201	0.012044	NA	3.16414	8.0125e-05	NA	1
Agmo-201	NA	NA	NA	NA	NA	NA
Ago1-201	-0.0117067	NA	-0.133388	NA	NA	NA
Ago2-201	-2.83598	0.0321843	-0.563122	0.290902	0	0
Ago3-201	0.469288	NA	-1.65945	0.00608727	NA	-1
Ago4-201	-0.0363051	NA	0.424877	0.515874	NA	0
Agpat1-201	-0.125132	0.795516	-4.75329	0.00261252	0	-1
Agpat2-201	-0.139715	NA	1.1681	0.0803281	NA	0
Agpat3-201	0.00711453	NA	0.439772	0.478949	NA	0
Agpat4-201	0.00511958	NA	0.108684	NA	NA	NA
Agpat5-202	0.286315	0.609312	3.1203	7.889e-14	0	1
Agps-201	0.0326337	0.962115	-1.33091	0.0168948	0	0
Agr2-201	0.00319855	NA	-0.0835692	NA	NA	NA
Agr3-201	0.0293843	NA	-4.25433	7.74026e-05	NA	-1
Agrn-206	0.0112645	NA	0.00143208	0.998892	NA	0
Agrp-202	0.0147066	NA	1.15796	NA	NA	NA
Agt-201	0.00606569	NA	0.252538	NA	NA	NA
Agtpbp1-201	0.240525	0.629863	-3.62036	5.66766e-12	0	-1
Agtr1a-201	NA	NA	NA	NA	NA	NA
Agtr1b-201	NA	NA	NA	NA	NA	NA
Agtr2-201	-0.00255191	NA	-0.076816	NA	NA	NA
Agtrap-201	-0.0522658	NA	0.49152	0.451877	NA	0
Agxt-201	NA	NA	NA	NA	NA	NA
Agxt2-201	NA	NA	NA	NA	NA	NA
Ahctf1-201	0.195478	0.786879	0.330771	0.454031	0	0
Ahcy-201	-0.00290218	NA	-0.0924441	NA	NA	NA
Ahcyl1-201	-0.0874808	NA	-1.66161	0.0623076	NA	0
Ahcyl2-204	-0.0631269	NA	-2.27383	0.0144979	NA	0
Ahdc1-204	0.0529599	0.936241	-2.60246	0.000330114	0	-1
Ahi1-201	0.0376184	NA	0.287873	NA	NA	NA
Ahnak-201	6.66158e-05	NA	-1.82406	0.0308489	NA	0
Ahr-202	0.0198614	NA	-0.696938	0.245712	NA	0
Ahrr-201	-0.00287148	NA	-0.0918176	NA	NA	NA
Ahsa1-201	1.86561	0.0286892	-1.63324	5.77267e-08	0	-1
Ahsa2-201	0.0870242	NA	-2.26563	0.00048493	NA	-1
Ahsg-201	NA	NA	NA	NA	NA	NA
AI182371-201	-0.00287148	NA	-0.0918176	NA	NA	NA
AI413582-203	0.0854031	NA	-0.503564	0.37937	NA	0
AI429214-201	-0.00237023	NA	-0.0704777	NA	NA	NA
AI467606-201	NA	NA	NA	NA	NA	NA
AI593442-203	NA	NA	NA	NA	NA	NA
AI597479-201	-0.389037	NA	-1.09494	0.0488416	NA	0
AI661453-202	-0.194762	NA	0.704135	0.305097	NA	0
AI837181-202	0.0477219	NA	-0.0339012	NA	NA	NA
AI854703-202	-0.00173456	NA	-0.164878	NA	NA	NA
AI987944-201	0.588374	0.242486	-3.73082	9.28304e-12	0	-1
Aicda-201	0.0105986	NA	0.180212	NA	NA	NA
Aida-201	0.0183517	NA	-2.8072	0.0222166	NA	0
Aif1-206	0.0140635	NA	0.701709	NA	NA	NA
Aif1l-201	0.0073954	NA	0.225765	NA	NA	NA
Aifm1-202	0.126691	NA	1.14996	0.0316986	NA	0
Aifm2-203	0.0105986	NA	0.180212	NA	NA	NA
Aifm3-201	0.00285078	NA	-0.102981	0.864453	NA	0
Aig1-205	-0.00210749	NA	-4.32365	2.31805e-06	NA	-1
Aim2-202	0.00485933	NA	0.225765	NA	NA	NA
Aimp1-201	0.356043	NA	4.29295	4.7458e-13	NA	1
Aimp2-201	-0.178026	0.739235	3.51357	2.27603e-11	0	1
Aip-202	0.124033	NA	0.718297	0.147413	NA	0
Aipl1-201	NA	NA	NA	NA	NA	NA
Aire-204	-0.00564991	NA	-2.63835	0.0289326	NA	0
Ajap1-201	0.0105986	NA	0.180212	NA	NA	NA
Ajm1-201	-2.14852e-05	NA	NA	NA	NA	NA
Ajuba-201	-0.0132302	NA	0.748935	0.279484	NA	0
Ak1-203	NA	NA	NA	NA	NA	NA
AK157302-201	NA	NA	NA	NA	NA	NA
Ak2-201	0.120106	0.864211	-1.05534	0.0123226	0	0
Ak3-201	-0.00328452	NA	-0.149348	NA	NA	NA
Ak4-203	-5.20671	NA	-2.2111	0.00905172	NA	-1
Ak5-201	0.0838804	NA	-1.8264	0.0283532	NA	0
Ak6-201	-0.280994	0.547321	2.00231	9.80196e-09	0	1
Ak7-201	0.191892	NA	2.71943	2.63129e-05	NA	1
Ak8-201	0.013144	NA	3.87387	0.00661657	NA	1
Ak9-201	-0.000169714	NA	-1.43305	0.108632	NA	0
Akain1-201	NA	NA	NA	NA	NA	NA
Akap1-201	-0.552794	0.433123	0.0698446	0.907728	0	0
Akap10-202	0.263436	NA	-1.89166	0.00400274	NA	-1
Akap11-201	-0.245382	NA	-0.82244	0.226444	NA	0
Akap12-201	0.638773	0.376335	-2.45285	1.36459e-06	0	-1
Akap13-201	-0.972999	NA	-1.1787	0.123158	NA	0
Akap14-201	0.0119709	NA	0.22239	NA	NA	NA
Akap17b-201	0.48822	0.400088	-3.13	1.15161e-08	0	-1
Akap3-201	NA	NA	NA	NA	NA	NA
Akap4-201	NA	NA	NA	NA	NA	NA
Akap5-202	-0.0036936	NA	-0.241505	NA	NA	NA
Akap6-201	-0.0015507	NA	-0.360636	NA	NA	NA
Akap7-201	0.105035	0.925885	-4.15492	9.77815e-06	0	-1
Akap8-201	-0.167881	0.816093	1.53426	0.000263933	0	1
Akap8l-201	0.326058	NA	0.914883	0.121247	NA	0
Akap9-201	0.20668	0.671182	-3.66109	7.74679e-08	0	-1
Akip1-201	0.139556	0.828593	-1.7726	5.38302e-05	0	-1
Akirin1-201	-0.0320227	NA	0.00369035	0.995711	NA	0
Akirin2-201	-0.152418	0.835975	-3.36176	3.1557e-12	0	-1
Akna-201	-0.00384657	NA	-0.341148	NA	NA	NA
Aknad1-202	0.0151875	NA	-4.11949	0.000162835	NA	-1
Akp3-201	0.00510829	NA	0.0716131	NA	NA	NA
Akr1a1-201	0.395131	0.513555	1.03719	0.00179817	0	1
Akr1b10-201	-0.0041225	NA	-0.507222	NA	NA	NA
Akr1b3-201	0.338437	0.437367	-3.33731	1.68887e-09	0	-1
Akr1b7-201	0.0136942	NA	0.544409	NA	NA	NA
Akr1b8-201	-0.00132463	NA	-2.85152	0.00769774	NA	-1
Akr1c12-201	NA	NA	NA	NA	NA	NA
Akr1c13-201	-0.00339159	NA	-0.169775	NA	NA	NA
Akr1c14-202	-0.0438302	NA	-0.220506	NA	NA	NA
Akr1c18-201	NA	NA	NA	NA	NA	NA
Akr1c19-202	-0.00338317	NA	-0.129943	NA	NA	NA
Akr1c20-202	-0.00241887	NA	-0.0722654	NA	NA	NA
Akr1c21-201	0.00976813	NA	1.29656	0.118107	NA	0
Akr1c6-201	0.0105986	NA	0.180212	NA	NA	NA
Akr1cl-201	6.41683e-05	NA	-1.9651	0.00362295	NA	-1
Akr1d1-201	-0.00241887	NA	-0.0722654	NA	NA	NA
Akr1e1-201	0.00463163	NA	-0.0333471	0.954514	NA	0
Akr7a5-201	-0.100989	NA	-0.540945	0.410621	NA	0
Akt1-201	-0.179955	NA	-2.23277	0.00011501	NA	-1
Akt1s1-202	0.00776582	NA	0.376244	0.493943	NA	0
Akt2-205	0.268797	NA	0.183439	0.757192	NA	0
Akt3-202	0.114902	NA	-3.81561	0.00356211	NA	-1
Aktip-202	0.162075	NA	-1.71817	0.0197756	NA	0
AL607142.1-201	NA	NA	NA	NA	NA	NA
AL646049.1-201	-0.00255191	NA	-0.076816	NA	NA	NA
AL731706.1-201	NA	NA	NA	NA	NA	NA
AL731706.2-201	NA	NA	NA	NA	NA	NA
AL805980.1-201	0.00762792	NA	0.389178	NA	NA	NA
AL845275.1-201	NA	NA	NA	NA	NA	NA
AL929275.1-201	NA	NA	NA	NA	NA	NA
Alad-202	-0.00344104	NA	5.71442	3.45984e-06	NA	1
Alas1-207	0.385382	0.53302	1.35728	0.00325642	0	1
Alas2-201	NA	NA	NA	NA	NA	NA
Alb-201	NA	NA	NA	NA	NA	NA
Albfm1-201	-0.00394731	NA	-4.23124	0.00584917	NA	-1
Alcam-201	NA	NA	NA	NA	NA	NA
Aldh16a1-206	-0.0476631	NA	0.569749	0.374324	NA	0
Aldh18a1-201	-0.0054109	NA	-6.45918	8.20723e-05	NA	-1
Aldh1a1-206	-0.00406036	NA	-0.30791	NA	NA	NA
Aldh1a2-201	-0.00308117	NA	-4.74417	0.000377932	NA	-1
Aldh1a3-201	-0.00301839	NA	-0.104957	NA	NA	NA
Aldh1a7-201	-0.00383377	NA	-0.28896	NA	NA	NA
Aldh1b1-201	-2.56376e-05	NA	NA	NA	NA	NA
Aldh1l1-203	-0.00320724	NA	-0.132473	NA	NA	NA
Aldh1l2-201	NA	NA	NA	NA	NA	NA
Aldh2-201	-0.511263	0.454995	-0.190715	0.719488	0	0
Aldh3a1-201	-0.00339159	NA	-0.169775	NA	NA	NA
Aldh3a2-202	-0.00254389	NA	-0.810932	0.147786	NA	0
Aldh3b1-201	0.0105986	NA	0.180212	NA	NA	NA
Aldh3b2-201	-0.00292084	NA	-0.0935649	NA	NA	NA
Aldh3b3-202	NA	NA	NA	NA	NA	NA
Aldh4a1-201	-0.00255191	NA	-0.076816	NA	NA	NA
Aldh5a1-201	-0.00323954	NA	-0.316704	NA	NA	NA
Aldh6a1-201	-0.100625	NA	-2.3087	0.00110261	NA	-1
Aldh7a1-201	-0.152457	NA	-0.335157	0.537268	NA	0
Aldh8a1-201	0.00372998	NA	0.025853	NA	NA	NA
Aldh9a1-201	-0.153802	0.83355	-2.93489	2.42084e-11	0	-1
Aldoa-201	-1.11767	0.243433	0.521243	0.325139	0	0
Aldoa-214	NA	NA	NA	NA	NA	NA
Aldoart1-202	NA	NA	NA	NA	NA	NA
Aldoart2-201	-0.00241887	NA	-0.0722654	NA	NA	NA
Aldob-201	NA	NA	NA	NA	NA	NA
Aldoc-201	0.0777359	NA	0.0342735	0.960129	NA	0
Alg1-202	-0.0917007	NA	0.349395	0.605223	NA	0
Alg10b-201	-0.0898181	NA	-2.84241	0.0153283	NA	0
Alg11-201	0.0999638	NA	-0.395746	0.521576	NA	0
Alg12-204	-0.227804	NA	-1.97519	0.0507369	NA	0
Alg13-202	0.0562485	0.93001	0.822319	0.0521961	0	0
Alg14-201	0.166106	NA	1.73806	0.0139011	NA	0
Alg2-201	-0.0360618	NA	-0.432235	0.507687	NA	0
Alg3-201	0.00715072	NA	0.576766	0.314751	NA	0
Alg5-201	-0.0381631	NA	0.916697	0.203376	NA	0
Alg6-201	0.0131975	NA	0.402804	NA	NA	NA
Alg8-201	0.123169	NA	0.20805	0.755682	NA	0
Alg9-201	0.0713215	NA	-0.239968	0.699269	NA	0
Alk-201	-0.00255191	NA	-0.076816	NA	NA	NA
Alkal1-201	NA	NA	NA	NA	NA	NA
Alkal2-201	NA	NA	NA	NA	NA	NA
Alkbh1-209	0.577512	NA	0.467066	0.453827	NA	0
Alkbh2-201	0.233817	0.476847	0.272263	0.571051	0	0
Alkbh3-201	-0.042706	NA	1.55268	0.0711471	NA	0
Alkbh4-202	0.00670145	NA	0.458902	0.498441	NA	0
Alkbh5-201	-0.00917067	0.989063	-2.8376	1.59623e-05	0	-1
Alkbh6-201	0.00559814	NA	0.247403	0.708311	NA	0
Alkbh7-201	0.00337886	NA	-0.543843	0.375512	NA	0
Alkbh8-204	0.00576689	NA	0.19932	0.765065	NA	0
Allc-201	0.0148526	NA	5.24162	0.000215212	NA	1
Alms1-201	-0.98891	0.203898	-0.630334	0.216914	0	0
Alox12-201	-0.163695	NA	0.623993	0.252216	NA	0
Alox12b-201	NA	NA	NA	NA	NA	NA
Alox12e-201	-0.00360881	NA	-0.240475	NA	NA	NA
Alox15-201	-0.00416107	NA	-0.513535	NA	NA	NA
Alox5-201	-0.00288952	NA	-0.0938333	NA	NA	NA
Alox5ap-201	-0.00255191	NA	-0.076816	NA	NA	NA
Alox8-201	NA	NA	NA	NA	NA	NA
Aloxe3-201	0.00906215	NA	1.31903	0.0766975	NA	0
Alpi-201	NA	NA	NA	NA	NA	NA
Alpk1-201	-0.00207532	NA	-0.0710308	NA	NA	NA
Alpk2-201	-0.0036936	NA	-0.241505	NA	NA	NA
Alpk3-201	-9.44698e-05	NA	NA	NA	NA	NA
Alpl-201	-0.198702	NA	-0.523441	0.398853	NA	0
Alppl2-201	-0.964914	0.258795	3.98583	2.45624e-16	0	1
Als2-201	0.013031	0.987102	0.999511	0.0388248	0	0
Als2cl-206	NA	NA	NA	NA	NA	NA
Alx1-203	-0.00512363	NA	-3.72925	0.0107917	NA	0
Alx3-201	NA	NA	NA	NA	NA	NA
Alx4-201	NA	NA	NA	NA	NA	NA
Alyref-201	-0.0108629	0.989063	0.967568	0.0690503	0	0
Alyref2-201	0.00564357	NA	0.165385	0.798563	NA	0
Amacr-201	-0.00120374	NA	-2.11525	0.0394704	NA	0
Ambn-202	-0.00207532	NA	-0.0710308	NA	NA	NA
Ambp-201	NA	NA	NA	NA	NA	NA
Ambra1-202	-0.273663	0.679642	-0.842267	0.18243	0	0
Amd1-206	0.00449929	NA	-0.0884327	0.895469	NA	0
Amd2-201	NA	NA	NA	NA	NA	NA
Amdhd1-201	-0.00372454	NA	-0.294345	NA	NA	NA
Amdhd2-201	0.00836808	NA	0.798209	0.25215	NA	0
Amelx-201	NA	NA	NA	NA	NA	NA
Amer1-201	-0.10368	NA	-2.45395	0.0339419	NA	0
Amer2-204	NA	NA	NA	NA	NA	NA
Amer3-201	NA	NA	NA	NA	NA	NA
Amfr-201	-0.165379	NA	-2.66933	0.00449008	NA	-1
Amh-201	0.00752263	NA	0.185518	NA	NA	NA
Amhr2-201	0.180586	NA	2.95828	0.000110221	NA	1
Amigo1-202	NA	NA	NA	NA	NA	NA
Amigo2-202	0.0119709	NA	0.22239	NA	NA	NA
Amigo3-201	-0.00255191	NA	-0.076816	NA	NA	NA
Ammecr1-201	-0.00396211	NA	-3.66534	0.011974	NA	0
Ammecr1l-201	-1.09824	0.231527	0.826969	0.176249	0	0
Amn-201	-0.0740726	NA	0.254427	0.68913	NA	0
Amn1-202	0.00707037	NA	0.343251	0.557158	NA	0
Amot-202	-0.266358	NA	-0.395482	NA	NA	NA
Amotl1-201	0.0632979	NA	-0.11431	NA	NA	NA
Amotl2-201	0.00160396	NA	1.64254	NA	NA	NA
Ampd1-201	0.00428955	NA	0.00397245	0.997004	NA	0
Ampd2-203	0.0755956	NA	-0.371617	0.510405	NA	0
Ampd3-201	0.139735	NA	-3.7084	0.000818084	NA	-1
Amph-201	-0.00292084	NA	-0.0935649	NA	NA	NA
Amt-201	-0.139661	NA	0.207108	0.711591	NA	0
Amtn-201	NA	NA	NA	NA	NA	NA
Amy1-201	0.00448331	NA	0.0305955	0.96199	NA	0
Amy2a2-201	NA	NA	NA	NA	NA	NA
Amy2a3-201	NA	NA	NA	NA	NA	NA
Amy2a4-201	NA	NA	NA	NA	NA	NA
Amy2a5-201	NA	NA	NA	NA	NA	NA
Amz1-202	0.0326112	NA	0.0724681	NA	NA	NA
Amz2-203	2.52647e-05	NA	-1.99856	0.0230923	NA	0
Anapc1-201	0.139572	0.83355	-1.34055	0.00766961	0	-1
Anapc10-203	0.366081	0.553163	0.489989	0.231742	0	0
Anapc11-201	-0.0615711	0.935994	1.70164	3.58504e-05	0	1
Anapc13-203	0.013532	NA	3.67674	5.6237e-11	NA	1
Anapc15-204	0.518197	0.245011	0.0312239	0.94153	0	0
Anapc15-ps-201	0.00809169	NA	0.915719	0.0887141	NA	0
Anapc16-204	0.438669	0.34991	0.380521	0.355064	0	0
Anapc2-201	0.415203	NA	0.0373022	0.955823	NA	0
Anapc4-201	-0.0199013	0.97321	1.71063	0.000377967	0	1
Anapc5-201	-0.129897	0.847272	0.32031	0.424722	0	0
Anapc7-203	-0.371773	0.376825	3.51701	2.5875e-09	0	1
Ang-201	0.0119709	NA	0.22239	NA	NA	NA
Ang2-202	NA	NA	NA	NA	NA	NA
Ang4-201	NA	NA	NA	NA	NA	NA
Ang5-201	NA	NA	NA	NA	NA	NA
Ang6-201	NA	NA	NA	NA	NA	NA
Angel1-201	0.00535316	NA	-4.13499	0.00203299	NA	-1
Angel2-202	0.434924	0.384772	-4.33318	8.31517e-22	0	-1
Angpt1-201	-0.0043345	NA	-0.533711	0.220056	NA	0
Angpt2-201	-0.00344755	NA	-0.222444	NA	NA	NA
Angpt4-201	NA	NA	NA	NA	NA	NA
Angptl1-201	-0.00292084	NA	-0.0935649	NA	NA	NA
Angptl2-201	0.128228	0.835975	-3.97424	1.51136e-05	0	-1
Angptl3-201	NA	NA	NA	NA	NA	NA
Angptl4-201	0.0592451	NA	0.751657	0.287297	NA	0
Angptl6-201	-0.000953659	NA	-0.0710308	NA	NA	NA
Angptl7-201	NA	NA	NA	NA	NA	NA
Angptl8-201	-0.00288952	NA	-0.0938333	NA	NA	NA
Ank-201	-0.0011721	NA	-0.862466	0.17608	NA	0
Ank1-202	-0.000392077	NA	-0.076816	NA	NA	NA
Ank2-207	-0.00326704	NA	-0.133592	NA	NA	NA
Ank3-210	0.0326712	NA	-3.83644	0.00343879	NA	-1
Ankar-201	0.00574219	NA	0.14533	0.778306	NA	0
Ankdd1b-201	-0.00368024	NA	-0.295754	NA	NA	NA
Ankef1-202	-0.00306584	NA	-0.0988371	NA	NA	NA
Ankfn1-202	NA	NA	NA	NA	NA	NA
Ankfy1-206	-0.231416	NA	-0.491141	0.447991	NA	0
Ankhd1-212	-0.47799	NA	0.427739	0.495959	NA	0
Ankib1-201	-0.397509	NA	-2.04162	0.0204473	NA	0
Ankk1-201	-2.14852e-05	NA	NA	NA	NA	NA
Ankle1-201	0.0119709	NA	0.22239	NA	NA	NA
Ankle2-206	0.438541	0.51175	0.467849	0.381323	0	0
Ankmy1-201	-0.00287015	NA	-0.102872	NA	NA	NA
Ankmy2-201	-0.220701	NA	2.85792	0.000524311	NA	1
Ankra2-201	0.111631	NA	-2.17408	0.00402706	NA	-1
Ankrd1-205	-0.00394916	NA	-0.395482	NA	NA	NA
Ankrd10-201	0.0255279	0.969794	2.66153	1.71356e-06	0	1
Ankrd11-202	-0.12479	NA	2.27083	0.0146026	NA	0
Ankrd12-201	-0.209957	0.700274	-2.75348	6.28275e-08	0	-1
Ankrd13a-201	0.22907	NA	-1.53988	0.0273867	NA	0
Ankrd13b-202	0.0027864	NA	-0.0261839	NA	NA	NA
Ankrd13c-201	1.44274	0.129523	0.391927	0.312976	0	0
Ankrd13d-201	-0.0120068	NA	0.353092	NA	NA	NA
Ankrd16-201	-0.0739223	NA	-0.0595307	0.930566	NA	0
Ankrd17-201	2.29469	0.00867824	-0.489734	0.16966	1	0
Ankrd2-201	NA	NA	NA	NA	NA	NA
Ankrd22-201	-0.00162353	NA	-2.77749	0.0169036	NA	0
Ankrd23-201	NA	NA	NA	NA	NA	NA
Ankrd24-201	-0.00385942	NA	-0.339387	NA	NA	NA
Ankrd26-201	0.0600362	NA	-2.16747	0.0063465	NA	-1
Ankrd27-201	-0.00775554	0.989063	-2.32048	0.000737835	0	-1
Ankrd28-201	0.245662	NA	-1.70977	0.0168361	NA	0
Ankrd29-201	NA	NA	NA	NA	NA	NA
Ankrd31-201	-0.004646	NA	-0.892343	0.117674	NA	0
Ankrd33-201	NA	NA	NA	NA	NA	NA
Ankrd33b-203	0.000363418	NA	-0.926147	0.180742	NA	0
Ankrd34a-201	NA	NA	NA	NA	NA	NA
Ankrd34b-201	-0.00350185	NA	-0.186817	NA	NA	NA
Ankrd34c-201	-0.103154	NA	-0.607187	0.228338	NA	0
Ankrd35-201	-0.0415631	NA	1.73434	0.0222749	NA	0
Ankrd36-202	-0.0604806	NA	-0.308105	0.603631	NA	0
Ankrd37-201	0.00202865	NA	-0.702441	0.302699	NA	0
Ankrd39-201	-0.00548711	NA	0.644569	NA	NA	NA
Ankrd40-203	0.00588099	NA	0.249745	0.679583	NA	0
Ankrd42-202	0.179333	NA	0.788388	0.211028	NA	0
Ankrd44-210	-0.33762	0.55658	-3.64986	1.32846e-08	0	-1
Ankrd45-201	-0.00288952	NA	-0.0938333	NA	NA	NA
Ankrd46-201	0.0484932	NA	0.389488	NA	NA	NA
Ankrd49-206	-0.234667	NA	-1.53036	0.00549471	NA	-1
Ankrd50-201	0.00179283	NA	-0.101651	NA	NA	NA
Ankrd52-201	-0.110201	NA	-1.24552	0.123023	NA	0
Ankrd53-201	NA	NA	NA	NA	NA	NA
Ankrd54-201	0.0372996	NA	0.198947	NA	NA	NA
Ankrd55-201	-2.56376e-05	NA	NA	NA	NA	NA
Ankrd6-201	-0.12738	NA	-2.36479	0.0276348	NA	0
Ankrd60-202	NA	NA	NA	NA	NA	NA
Ankrd61-202	NA	NA	NA	NA	NA	NA
Ankrd63-201	NA	NA	NA	NA	NA	NA
Ankrd66-201	-0.00474838	NA	-1.32171	0.073087	NA	0
Ankrd7-201	-0.00329442	NA	-0.164878	NA	NA	NA
Ankrd9-202	0.0104492	NA	1.98705	0.0437938	NA	0
Anks1-203	0.0810205	NA	0.181693	NA	NA	NA
Anks1b-233	0.0653036	NA	-1.84337	0.0613843	NA	0
Anks3-201	-0.172164	NA	0.824324	0.251771	NA	0
Anks4b-201	-0.00137768	NA	-2.78689	0.0167485	NA	0
Anks6-201	NA	NA	NA	NA	NA	NA
Ankub1-204	-0.00207532	NA	-0.0710308	NA	NA	NA
Ankzf1-208	0.0231757	NA	-0.121221	0.854231	NA	0
Anln-201	-2.72056	9.59068e-05	-0.899896	0.0488382	-1	0
Ano1-203	-0.0028773	NA	-0.0921322	NA	NA	NA
Ano10-201	0.138443	NA	-1.79566	0.0336801	NA	0
Ano2-204	-0.00368157	NA	-1.6072	0.0600517	NA	0
Ano3-201	-0.00320724	NA	-0.132473	NA	NA	NA
Ano4-204	0.00964585	NA	1.43003	0.0987683	NA	0
Ano5-201	NA	NA	NA	NA	NA	NA
Ano6-201	0.00239747	NA	-0.00848481	0.989895	NA	0
Ano7-202	0.00198625	NA	-0.134665	NA	NA	NA
Ano8-201	-0.00255191	NA	-0.076816	NA	NA	NA
Ano9-201	0.0718614	NA	1.25422	0.0954113	NA	0
Anp32a-201	-0.211779	0.710748	-0.637289	0.194023	0	0
Anp32b-201	0.220681	0.747311	-0.00289099	0.994749	0	0
Anp32e-202	1.11906	0.167168	1.80826	1.64975e-05	0	1
Anpep-202	0.00391659	NA	5.88813	0.00212811	NA	1
Antxr1-201	-0.00454425	NA	-3.90576	0.00911673	NA	-1
Antxr2-201	-0.00574936	NA	-7.66699	3.49534e-06	NA	-1
Antxrl-201	NA	NA	NA	NA	NA	NA
Anxa1-201	-0.00287015	NA	-0.102872	NA	NA	NA
Anxa10-201	-0.00315412	NA	-0.109536	NA	NA	NA
Anxa11-201	-0.0100346	NA	0.642695	0.351247	NA	0
Anxa2-201	0.00662289	NA	0.355065	0.57994	NA	0
Anxa3-201	-0.00390189	NA	-0.358848	NA	NA	NA
Anxa4-202	-0.0897963	NA	0.296918	0.655251	NA	0
Anxa5-201	-0.00200324	NA	-3.23701	0.00826751	NA	-1
Anxa6-202	0.335693	NA	-0.240016	0.701001	NA	0
Anxa7-201	0.14085	0.845229	-2.68902	9.11181e-20	0	-1
Anxa8-201	NA	NA	NA	NA	NA	NA
Anxa9-202	0.0119709	NA	0.22239	NA	NA	NA
Aoah-201	NA	NA	NA	NA	NA	NA
Aoc1-203	-0.00328424	NA	-0.144375	NA	NA	NA
Aoc2-201	0.00563168	NA	0.285341	0.655251	NA	0
Aoc3-202	0.00510829	NA	0.0716131	NA	NA	NA
Aopep-202	0.0634886	NA	-0.965479	0.159327	NA	0
Aox1-201	-0.00287148	NA	-0.0918176	NA	NA	NA
Aox2-201	-0.00339159	NA	-0.169775	NA	NA	NA
Aox3-201	-0.00241887	NA	-0.0722654	NA	NA	NA
Aox4-201	0.244978	NA	1.94608	0.0482936	NA	0
Ap1ar-201	-0.204235	NA	-1.65598	0.0305067	NA	0
Ap1b1-201	0.00282653	0.989383	-0.07223	0.905955	0	0
Ap1g1-202	-1.43284	0.145009	-0.564966	0.339214	0	0
Ap1g2-201	-0.00255191	NA	-0.076816	NA	NA	NA
Ap1m1-201	-0.344765	0.580887	-1.49477	0.00210223	0	-1
Ap1m2-201	0.0708788	0.903694	-0.176263	0.698001	0	0
Ap1s1-201	0.0537723	0.933971	1.33469	0.00477104	0	1
Ap1s2-202	0.0979273	NA	-0.817106	0.186321	NA	0
Ap1s3-203	0.00509146	NA	0.191683	0.776257	NA	0
Ap2a1-203	-0.14282	NA	-0.474805	0.476583	NA	0
Ap2a2-201	0.0992167	NA	1.52617	0.0499557	NA	0
Ap2b1-201	-0.0617599	0.936241	-1.00938	0.0730809	0	0
Ap2m1-201	0.165655	0.822568	-0.00302496	0.993772	0	0
Ap2s1-201	0.0916878	0.862902	-0.486744	0.23142	0	0
Ap3b1-201	-0.332102	0.55658	-1.64835	0.0110623	0	0
Ap3b2-201	0.0804891	NA	0.0938025	0.886178	NA	0
Ap3d1-201	0.434309	0.471031	0.87647	0.173004	0	0
Ap3m1-206	1.60269	0.202781	-3.37368	4.46655e-13	0	-1
Ap3m2-201	0.0851242	NA	-0.0826539	0.900874	NA	0
Ap3s1-201	0.123476	NA	-1.70938	0.00389253	NA	-1
Ap3s2-201	0.165614	NA	-0.0128434	0.98519	NA	0
Ap4b1-201	0.013218	NA	4.31447	0.00324352	NA	1
Ap4e1-201	-0.0605711	NA	0.00629121	0.994285	NA	0
Ap4m1-201	0.154337	NA	0.521882	0.420109	NA	0
Ap4s1-201	-0.0160728	NA	3.36461	1.76069e-07	NA	1
Ap5b1-201	-0.0177575	NA	0.00625043	NA	NA	NA
Ap5m1-201	5.9213e-06	NA	-1.73539	0.0301572	NA	0
Ap5s1-203	-0.0308412	NA	0.46357	0.462773	NA	0
Ap5z1-201	0.0102181	NA	1.36471	0.100297	NA	0
Apaf1-201	-0.550635	NA	1.06327	0.11184	NA	0
Apba1-201	-0.043115	NA	-1.75574	0.0533186	NA	0
Apba2-201	-0.00347124	NA	-3.11887	0.0195163	NA	0
Apba3-211	0.279922	NA	2.84847	0.00648991	NA	1
Apbb1-214	0.0610999	NA	-2.68989	0.00145188	NA	-1
Apbb1ip-201	-0.00292084	NA	-0.0935649	NA	NA	NA
Apbb2-215	0.0575569	NA	-1.87284	0.0340611	NA	0
Apbb3-201	0.00419226	NA	0.0856596	NA	NA	NA
Apc-202	-0.0445947	0.956027	-1.53558	0.00104289	0	-1
Apc2-201	0.29107	NA	0.637469	0.345146	NA	0
Apcdd1-203	-0.00319148	NA	-0.104377	NA	NA	NA
Apcs-201	NA	NA	NA	NA	NA	NA
Apeh-206	0.0213306	NA	0.0840141	0.904121	NA	0
Apela-202	-0.00374659	NA	-0.251393	NA	NA	NA
Apex1-201	-0.0983322	0.83355	2.60455	4.53422e-07	0	1
Apex2-203	0.301195	NA	0.0265623	0.96549	NA	0
Aph1a-202	0.109149	NA	-2.17959	0.00337213	NA	-1
Aph1b-201	-0.00442835	NA	-0.672743	0.200823	NA	0
Aph1c-202	-0.00391841	NA	-0.376891	NA	NA	NA
Api5-201	-0.107063	0.890759	-1.47523	0.00519749	0	-1
Apip-201	0.314184	0.451732	-1.8488	0.00019097	0	-1
Aplf-201	-0.168434	NA	-2.00662	0.00337887	NA	-1
Apln-201	NA	NA	NA	NA	NA	NA
Aplnr-201	NA	NA	NA	NA	NA	NA
Aplp1-201	0.054794	NA	0.146434	NA	NA	NA
Aplp2-201	-0.0787716	0.914939	-0.222327	0.68479	0	0
Apmap-201	-0.284859	NA	-0.477887	0.460383	NA	0
Apoa1-201	-0.00207532	NA	-0.0710308	NA	NA	NA
Apoa2-204	-0.00356232	NA	-0.247965	NA	NA	NA
Apoa4-201	NA	NA	NA	NA	NA	NA
Apoa5-202	0.00726182	NA	0.316009	NA	NA	NA
Apob-202	NA	NA	NA	NA	NA	NA
Apobec1-202	-0.0034758	NA	-0.220506	NA	NA	NA
Apobec2-201	-0.00237023	NA	-0.0704777	NA	NA	NA
Apobec3-203	-0.0273004	NA	3.4768	0.00417146	NA	1
Apobec4-201	-0.00207532	NA	-0.0710308	NA	NA	NA
Apobr-201	0.0014508	NA	-0.166093	NA	NA	NA
Apoc1-202	0.00968649	NA	1.71772	0.0596052	NA	0
Apoc2-203	NA	NA	NA	NA	NA	NA
Apoc3-201	NA	NA	NA	NA	NA	NA
Apoc4-201	0.00923546	NA	0.407186	NA	NA	NA
Apod-203	-0.00439064	NA	-0.747226	0.170619	NA	0
Apoe-206	-0.189474	NA	0.269956	0.685933	NA	0
Apof-202	-0.00288952	NA	-0.0938333	NA	NA	NA
Apoh-201	0.00718757	NA	0.357936	NA	NA	NA
Apol10a-201	NA	NA	NA	NA	NA	NA
Apol10b-201	NA	NA	NA	NA	NA	NA
Apol11a-201	NA	NA	NA	NA	NA	NA
Apol11b-202	NA	NA	NA	NA	NA	NA
Apol6-206	NA	NA	NA	NA	NA	NA
Apol7a-204	0.00466719	NA	0.0622603	NA	NA	NA
Apol7b-201	0.0680199	NA	0.965709	0.193459	NA	0
Apol7c-201	0.00358995	NA	0.0166563	NA	NA	NA
Apol7e-201	0.00536071	NA	0.0724681	NA	NA	NA
Apol8-201	NA	NA	NA	NA	NA	NA
Apol9a-201	NA	NA	NA	NA	NA	NA
Apol9b-201	NA	NA	NA	NA	NA	NA
Apold1-201	NA	NA	NA	NA	NA	NA
Apom-201	-0.0365611	NA	1.16849	0.0524878	NA	0
Apon-202	0.00828234	NA	0.402804	NA	NA	NA
Apoo-204	-0.550371	0.31173	-1.94114	3.66036e-06	0	-1
Apool-201	-0.0763156	NA	-0.00879983	0.98965	NA	0
Apopt1-201	0.23466	NA	0.798716	0.240871	NA	0
App-206	-0.0301485	NA	0.0869439	NA	NA	NA
Appbp2-201	0.00187475	0.998556	0.474517	0.378397	0	0
Appl1-201	-0.0479733	0.945712	-0.98278	0.0395326	0	0
Appl2-201	-0.00311344	NA	-0.157742	NA	NA	NA
Aprt-201	-0.191569	0.732887	4.94255	5.59486e-31	0	1
Aptx-202	0.179295	NA	2.2269	0.000109377	NA	1
Aqp1-201	-0.00290218	NA	-0.0924441	NA	NA	NA
Aqp11-205	-0.0942747	NA	1.21519	0.090438	NA	0
Aqp12-201	NA	NA	NA	NA	NA	NA
Aqp2-201	NA	NA	NA	NA	NA	NA
Aqp3-201	0.104369	NA	0.791458	0.247865	NA	0
Aqp4-201	NA	NA	NA	NA	NA	NA
Aqp5-202	-0.00255191	NA	-0.076816	NA	NA	NA
Aqp6-201	NA	NA	NA	NA	NA	NA
Aqp7-201	NA	NA	NA	NA	NA	NA
Aqp8-202	NA	NA	NA	NA	NA	NA
Aqp9-202	-5.06304	0.0245785	0.0345172	0.956469	0	0
Aqr-201	0.0854033	0.902879	0.0876804	0.878487	0	0
Ar-201	-0.00339995	NA	-0.132614	NA	NA	NA
Araf-201	-0.0604252	NA	1.65567	0.00507901	NA	1
Arap1-204	0.114491	NA	2.94653	0.00268113	NA	1
Arap2-201	-0.0909995	0.882234	-3.48822	4.66512e-07	0	-1
Arap3-201	-0.00351638	NA	-0.254054	NA	NA	NA
Arc-201	NA	NA	NA	NA	NA	NA
Arcn1-201	-0.280278	0.654162	-0.450164	0.438078	0	0
Areg-201	NA	NA	NA	NA	NA	NA
Arel1-201	-0.0988924	NA	-1.41596	0.0647439	NA	0
Arf1-202	-0.141013	0.853459	-2.54067	1.75564e-11	0	-1
Arf2-202	0.0554904	NA	0.0220325	0.976711	NA	0
Arf3-201	0.18662	NA	-1.53421	0.0599453	NA	0
Arf4-201	0.440604	NA	1.02856	0.0685433	NA	0
Arf5-201	-0.0392781	NA	-2.97592	0.00246573	NA	-1
Arf6-201	0.0377848	NA	-0.683801	0.229887	NA	0
Arfgap1-201	-0.162746	NA	0.703388	0.309142	NA	0
Arfgap2-202	-0.108745	NA	0.24374	0.716231	NA	0
Arfgap3-201	-0.128929	NA	-1.64353	0.0547824	NA	0
Arfgef1-201	0.503169	0.427014	-2.67447	2.40939e-08	0	-1
Arfgef2-201	-0.120228	NA	-0.802385	0.19754	NA	0
Arfgef3-202	-0.0951716	NA	-4.59018	0.00335552	NA	-1
Arfip1-203	0.045004	0.828593	-3.86928	2.50845e-07	0	-1
Arfip2-206	-0.0512924	NA	-0.315553	NA	NA	NA
Arfrp1-203	-0.074491	NA	2.74284	8.73764e-07	NA	1
Arg1-201	0.012559	NA	1.84063	0.0140261	NA	0
Arg2-201	0.102087	0.853459	-1.44154	0.00461147	0	-1
Arglu1-201	-0.263777	NA	0.560569	0.36894	NA	0
Arhgap1-202	0.0513835	NA	1.07664	0.0866309	NA	0
Arhgap10-201	0.240692	0.679642	-2.92769	2.45468e-07	0	-1
Arhgap11a-201	-0.548406	0.426753	-0.0783275	0.88172	0	0
Arhgap12-212	0.248555	0.603669	-3.22422	1.56047e-08	0	-1
Arhgap15-201	-0.00257247	NA	-3.93349	0.00292791	NA	-1
Arhgap17-202	0.317316	NA	-1.067	0.121221	NA	0
Arhgap18-201	0.202422	NA	-0.43403	0.458601	NA	0
Arhgap19-201	-0.122547	NA	-0.634167	0.321332	NA	0
Arhgap20-201	0.0257333	NA	-3.79991	0.00310068	NA	-1
Arhgap21-213	0.0214214	0.978224	-2.38054	2.92952e-07	0	-1
Arhgap22-202	NA	NA	NA	NA	NA	NA
Arhgap23-203	-0.0234404	NA	-0.0722654	NA	NA	NA
Arhgap24-203	-0.00241887	NA	-0.0722654	NA	NA	NA
Arhgap25-203	-0.00241887	NA	-0.0722654	NA	NA	NA
Arhgap26-201	0.161322	NA	-1.3866	0.0889418	NA	0
Arhgap27-204	-0.00237023	NA	-0.0704777	NA	NA	NA
Arhgap28-201	-0.0413139	NA	-2.31499	0.0311259	NA	0
Arhgap29-201	-1.00375	0.194233	-1.76329	5.11104e-05	0	-1
Arhgap30-201	0.00976727	NA	0.812556	NA	NA	NA
Arhgap31-201	-0.00255191	NA	-0.076816	NA	NA	NA
Arhgap32-203	-0.0333987	NA	-0.173675	0.798139	NA	0
Arhgap33-204	0.00427247	NA	0.102705	0.873991	NA	0
Arhgap33os-202	NA	NA	NA	NA	NA	NA
Arhgap35-201	-0.010262	NA	-0.0540505	0.93589	NA	0
Arhgap36-202	-0.00255191	NA	-0.076816	NA	NA	NA
Arhgap39-202	-0.195784	NA	-2.03323	0.0557023	NA	0
Arhgap4-201	0.00395	NA	-0.0400862	NA	NA	NA
Arhgap40-203	0.0105986	NA	0.180212	NA	NA	NA
Arhgap42-201	-0.156095	0.704144	-4.25719	4.25566e-08	0	-1
Arhgap44-201	-0.103767	NA	-0.935403	0.113375	NA	0
Arhgap45-201	-0.0311709	NA	0.381629	NA	NA	NA
Arhgap5-204	-0.140762	NA	0.657649	0.332756	NA	0
Arhgap6-201	-0.00241887	NA	-0.0722654	NA	NA	NA
Arhgap8-207	-0.162317	NA	0.81287	0.186935	NA	0
Arhgap9-204	0.00756968	NA	0.409553	NA	NA	NA
Arhgdia-201	0.0952487	0.886891	-1.16238	0.0269597	0	0
Arhgdib-201	0.00275049	NA	-0.0271766	NA	NA	NA
Arhgdig-201	0.00127296	NA	3.95926	2.3015e-06	NA	1
Arhgef1-202	0.252529	NA	-0.687259	0.317869	NA	0
Arhgef10-201	0.00321224	NA	-0.0968293	NA	NA	NA
Arhgef10l-201	-0.0498074	NA	-0.242149	NA	NA	NA
Arhgef11-201	-0.0533937	NA	-3.52723	0.000196956	NA	-1
Arhgef12-202	-0.108824	NA	-0.945934	0.102126	NA	0
Arhgef15-203	NA	NA	NA	NA	NA	NA
Arhgef16-201	0.328594	NA	0.888739	0.176065	NA	0
Arhgef17-201	-0.01987	NA	-0.0921322	NA	NA	NA
Arhgef18-201	-0.0627933	NA	-0.455702	NA	NA	NA
Arhgef19-201	-0.0117434	NA	0.465876	0.273024	NA	0
Arhgef2-201	-0.053342	NA	-0.351384	NA	NA	NA
Arhgef25-201	0.000532536	NA	-0.364913	0.515256	NA	0
Arhgef26-201	0.0878604	NA	-1.78618	0.0674066	NA	0
Arhgef28-201	0.0546973	NA	-2.22126	0.0266243	NA	0
Arhgef3-201	0.137254	NA	1.04953	0.170267	NA	0
Arhgef33-201	-0.0037655	NA	-0.213068	NA	NA	NA
Arhgef37-201	NA	NA	NA	NA	NA	NA
Arhgef38-202	-0.00207532	NA	-0.0710308	NA	NA	NA
Arhgef39-201	-0.131879	0.770396	-4.41285	7.96788e-17	0	-1
Arhgef4-204	-0.0698557	NA	0.46557	0.461411	NA	0
Arhgef4-208	NA	NA	NA	NA	NA	NA
Arhgef40-201	0.00771109	NA	0.285567	NA	NA	NA
Arhgef5-201	-0.0326203	NA	-0.128745	NA	NA	NA
Arhgef6-201	-0.00368199	NA	-0.225209	NA	NA	NA
Arhgef7-205	0.229161	NA	-0.387276	0.520386	NA	0
Arhgef9-203	NA	NA	NA	NA	NA	NA
Arid1a-202	-0.663802	0.319377	-0.975324	0.0191199	0	0
Arid1b-202	-0.265874	0.686019	-2.47972	4.54252e-08	0	-1
Arid2-201	-0.266766	0.696754	-1.71142	6.05281e-05	0	-1
Arid3a-201	0.0754233	NA	-0.215793	0.714295	NA	0
Arid3b-209	0.405269	NA	-0.23644	0.718163	NA	0
Arid3c-203	0.0493416	NA	-0.443813	0.436268	NA	0
Arid4a-201	-0.584765	NA	-1.38482	0.0268311	NA	0
Arid4b-203	0.283853	NA	0.387187	0.528314	NA	0
Arid5a-204	0.0495121	NA	-0.353926	0.585472	NA	0
Arid5b-204	0.382304	0.419265	-5.01428	2.30352e-19	0	-1
Arih1-207	1.34174	0.13742	-0.385242	0.395332	0	0
Arih2-201	-0.914857	0.193289	2.77707	1.14275e-05	0	1
Arl1-202	0.136668	NA	-0.342766	0.491779	NA	0
Arl10-201	0.00738455	NA	0.182924	NA	NA	NA
Arl11-202	-0.00338317	NA	-0.129943	NA	NA	NA
Arl13a-201	-0.00255191	NA	-0.076816	NA	NA	NA
Arl13b-201	-0.261006	NA	-2.08709	0.043182	NA	0
Arl14-201	NA	NA	NA	NA	NA	NA
Arl14ep-201	0.156355	NA	0.510918	0.420777	NA	0
Arl14epl-202	-0.00195287	NA	-2.03801	0.00200299	NA	-1
Arl15-201	-0.00669669	NA	-1.70809	0.00991088	NA	-1
Arl16-201	0.00679802	NA	0.519989	0.441326	NA	0
Arl2-201	0.137137	NA	0.833154	0.190423	NA	0
Arl2bp-201	0.0324916	NA	-0.44403	0.434517	NA	0
Arl3-201	0.734679	0.243433	-2.59105	1.0076e-13	0	-1
Arl4a-205	0.0994612	NA	-2.19516	0.00032137	NA	-1
Arl4c-202	-0.00287148	NA	-0.0918176	NA	NA	NA
Arl4d-201	-0.00463893	NA	-3.13144	0.0194669	NA	0
Arl5a-201	-0.185224	NA	-0.7419	0.272648	NA	0
Arl5b-208	0.000474759	NA	-1.07863	0.157465	NA	0
Arl5c-201	-0.00415669	NA	-0.511744	NA	NA	NA
Arl6-201	-0.00682193	NA	-6.80628	4.24156e-05	NA	-1
Arl6ip1-201	0.232351	0.731164	-1.65073	1.15803e-05	0	-1
Arl6ip4-201	-0.0188955	NA	4.17201	7.09461e-10	NA	1
Arl6ip5-201	-0.00534803	NA	-5.20426	0.00129206	NA	-1
Arl6ip6-201	-0.193839	NA	-0.660179	0.219077	NA	0
Arl8a-201	-0.235613	NA	-3.2657	0.0103573	NA	0
Arl8b-201	-0.138677	NA	0.0605061	0.928585	NA	0
Arl9-201	0.00752263	NA	0.185518	NA	NA	NA
Armc1-201	-0.170858	0.763639	-1.16964	0.0204052	0	0
Armc10-201	0.132454	NA	-3.04988	9.24343e-06	NA	-1
Armc12-205	0.00260447	NA	-0.414255	0.506768	NA	0
Armc2-201	0.028157	NA	-0.667952	0.28452	NA	0
Armc3-201	-0.00319148	NA	-0.104377	NA	NA	NA
Armc4-205	0.0491446	NA	-0.439984	0.447808	NA	0
Armc5-201	-0.0850013	NA	0.302999	0.622262	NA	0
Armc6-201	-0.0224653	NA	0.148905	NA	NA	NA
Armc7-201	0.0114905	NA	-0.258554	0.662737	NA	0
Armc8-201	0.101395	NA	-1.58336	0.0144129	NA	0
Armc9-201	0.160664	NA	0.471608	0.472269	NA	0
Armcx1-205	-0.00287148	NA	-0.0918176	NA	NA	NA
Armcx2-207	-0.00207532	NA	-0.0710308	NA	NA	NA
Armcx3-203	NA	NA	NA	NA	NA	NA
Armcx4-201	0.00210231	NA	-0.119205	NA	NA	NA
Armcx5-201	0.201867	0.647873	-2.25736	4.62137e-05	0	-1
Armcx6-202	-0.00207532	NA	-0.0710308	NA	NA	NA
Armh1-203	-0.00207532	NA	-0.0710308	NA	NA	NA
Armh2-201	NA	NA	NA	NA	NA	NA
Armh3-201	-0.417203	NA	-0.130044	0.842298	NA	0
Armh4-201	0.0015125	NA	-0.404651	0.411208	NA	0
Armt1-201	-0.05429	NA	-0.274146	NA	NA	NA
Arnt-203	0.306922	0.628317	-1.3339	0.0152998	0	0
Arnt2-201	-0.0225871	NA	-0.0710308	NA	NA	NA
Arntl-204	0.245125	0.67114	-3.30298	1.44299e-09	0	-1
Arntl2-204	0.0214299	NA	-5.4267	5.82314e-05	NA	-1
Arpc1a-201	-0.109316	NA	1.89244	6.29043e-05	NA	1
Arpc1b-201	-0.334519	0.397517	0.258519	0.607187	0	0
Arpc2-203	0.216582	0.745788	-0.436765	0.301411	0	0
Arpc3-202	0.281181	0.644501	0.592958	0.150885	0	0
Arpc4-201	1.36538	0.146706	0.461929	0.288489	0	0
Arpc5-201	0.0998068	NA	1.13555	0.0409903	NA	0
Arpc5l-202	0.437936	0.324117	-1.12795	0.00738546	0	-1
Arpin-201	-0.00326144	NA	-0.166686	NA	NA	NA
Arpp19-201	2.66009	0.0299818	2.53596	1.77155e-09	0	1
Arpp21-223	-0.00255191	NA	-0.076816	NA	NA	NA
Arr3-201	NA	NA	NA	NA	NA	NA
Arrb1-202	0.0105986	NA	0.180212	NA	NA	NA
Arrb2-204	-0.242835	NA	-0.15035	0.821635	NA	0
Arrdc1-202	0.0541281	0.942172	-0.0244039	0.961017	0	0
Arrdc2-201	-0.231883	NA	0.579578	0.369749	NA	0
Arrdc3-201	0.150685	NA	-0.490562	0.44223	NA	0
Arrdc4-201	NA	NA	NA	NA	NA	NA
Arrdc5-201	-0.000393379	NA	-1.28218	0.100288	NA	0
Arsa-202	NA	NA	NA	NA	NA	NA
Arsb-201	-0.00484139	NA	-4.39311	0.00460634	NA	-1
Arsg-201	-0.00299676	NA	-0.102001	NA	NA	NA
Arsi-201	-0.00207532	NA	-0.0710308	NA	NA	NA
Arsj-201	NA	NA	NA	NA	NA	NA
Arsk-201	-0.00480189	NA	-6.71953	4.71159e-05	NA	-1
Art1-201	-0.00356201	NA	-0.438934	NA	NA	NA
Art2b-201	0.0436457	NA	0.180212	NA	NA	NA
Art3-201	-0.0845764	NA	3.383	0.00038969	NA	1
Art4-201	-0.00246767	NA	-0.248817	NA	NA	NA
Art5-204	0.0110572	NA	2.3598	0.0242802	NA	0
Artn-201	-0.00337238	NA	NA	NA	NA	NA
Arv1-201	0.00733618	NA	0.665996	0.323776	NA	0
Arvcf-201	0.0344672	NA	0.925141	0.210173	NA	0
Arx-201	-0.00237023	NA	-0.0704777	NA	NA	NA
Arxes1-201	NA	NA	NA	NA	NA	NA
Arxes2-201	NA	NA	NA	NA	NA	NA
As3mt-201	0.165757	NA	0.280587	0.658361	NA	0
Asah1-201	0.249444	NA	2.54287	0.000125146	NA	1
Asah2-209	-0.00366987	NA	-0.788582	0.147027	NA	0
Asap1-218	0.0600303	0.926375	-3.16015	1.57729e-05	0	-1
Asap2-202	-0.0503148	NA	-0.766649	0.237192	NA	0
Asap3-201	0.00373836	NA	0.0314454	NA	NA	NA
Asb1-202	0.00226577	NA	-0.0784449	NA	NA	NA
Asb10-201	0.00510829	NA	0.0716131	NA	NA	NA
Asb11-202	NA	NA	NA	NA	NA	NA
Asb12-201	-0.00501042	NA	-1.67989	0.056283	NA	0
Asb13-201	5.15348	NA	3.43884	8.43002e-06	NA	1
Asb14-201	NA	NA	NA	NA	NA	NA
Asb15-202	-0.145645	NA	-2.76663	0.0260978	NA	0
Asb16-201	-0.070097	NA	0.439221	0.494967	NA	0
Asb17-201	0.0105986	NA	0.180212	NA	NA	NA
Asb18-201	NA	NA	NA	NA	NA	NA
Asb2-201	-0.00237023	NA	-0.0704777	NA	NA	NA
Asb3-201	0.00367727	NA	-0.257179	0.681196	NA	0
Asb4-201	0.053525	NA	-0.492374	0.341238	NA	0
Asb5-201	NA	NA	NA	NA	NA	NA
Asb6-201	-0.0244983	NA	3.74966	0.00151444	NA	1
Asb7-202	-0.0310852	NA	-0.167488	NA	NA	NA
Asb8-204	-0.138596	0.751738	-2.33679	2.2945e-06	0	-1
Asb9-201	NA	NA	NA	NA	NA	NA
Ascc1-202	0.128469	NA	0.681753	0.274253	NA	0
Ascc2-201	0.156882	0.813752	1.62926	0.000826828	0	1
Ascc3-201	-0.455049	0.506162	-0.875425	0.0755302	0	0
Ascl1-201	-0.00342167	NA	-0.204078	NA	NA	NA
Ascl2-201	-0.00518705	NA	-3.24069	0.017992	NA	0
Ascl3-201	NA	NA	NA	NA	NA	NA
Ascl4-202	NA	NA	NA	NA	NA	NA
Ascl5-201	NA	NA	NA	NA	NA	NA
Asf1a-201	0.79638	0.340143	-1.36285	0.00335911	0	-1
Asf1b-201	0.907242	0.299472	-1.58508	9.98812e-06	0	-1
Asgr1-202	-0.0032296	NA	-0.168854	NA	NA	NA
Asgr2-201	0.0542551	NA	-3.30568	2.97915e-06	NA	-1
Ash1l-202	-0.0835595	NA	-0.617715	0.321933	NA	0
Ash2l-201	0.712992	NA	1.03106	0.0496247	NA	0
Asic1-201	0.0105986	NA	0.180212	NA	NA	NA
Asic2-202	NA	NA	NA	NA	NA	NA
Asic3-202	-9.44698e-05	NA	NA	NA	NA	NA
Asic4-201	-0.00287148	NA	-0.0918176	NA	NA	NA
Asic5-201	-0.0219175	NA	-0.0722654	NA	NA	NA
Asl-203	0.00810625	NA	0.928783	0.140234	NA	0
Asmt-201	NA	NA	NA	NA	NA	NA
Asna1-201	0.24144	0.632909	1.5029	0.000937517	0	1
Asns-202	-0.00111106	NA	2.86193	0.0235288	NA	0
Asnsd1-201	0.00430813	NA	-0.436945	0.476688	NA	0
Aspa-206	-0.00287148	NA	-0.0918176	NA	NA	NA
Aspdh-201	NA	NA	NA	NA	NA	NA
Aspg-201	-0.0393003	NA	2.88681	0.0122418	NA	0
Asph-202	-0.465343	NA	-1.38912	0.106737	NA	0
Asphd1-203	0.0105986	NA	0.180212	NA	NA	NA
Asphd2-201	0.00795868	NA	0.336908	NA	NA	NA
Aspm-201	-0.514216	0.397904	-1.98437	9.20739e-05	0	-1
Aspn-202	NA	NA	NA	NA	NA	NA
Asprv1-201	-0.00376313	NA	-0.301326	NA	NA	NA
Aspscr1-201	0.200416	NA	-0.0150381	0.97831	NA	0
Asrgl1-201	0.00842453	NA	0.959079	0.193335	NA	0
Ass1-201	0.0029545	NA	-0.00796338	0.991179	NA	0
Aste1-201	-0.342199	NA	0.480865	0.401521	NA	0
Astl-201	0.000509715	NA	-1.24505	0.106537	NA	0
Astn1-201	-0.139537	NA	-1.71222	0.0539139	NA	0
Astn2-201	-0.00207532	NA	-0.0710308	NA	NA	NA
Asxl1-201	1.44991	0.0897404	-0.904895	0.0689143	0	0
Asxl2-207	0.0386194	NA	0.103887	0.88151	NA	0
Asxl3-201	-0.00528014	NA	-3.56969	0.0127946	NA	0
Asz1-201	0.119239	NA	-1.13861	0.0279656	NA	0
Atad1-203	0.343966	0.580724	-3.66429	1.16965e-16	0	-1
Atad2-201	-0.126739	0.853221	0.51211	0.335298	0	0
Atad2b-201	0.465537	0.491894	-0.446831	0.295164	0	0
Atad3a-201	-0.503548	NA	-0.429002	0.415025	NA	0
Atad5-201	-0.0960395	0.89176	-0.518688	0.383668	0	0
Atat1-212	-0.0333216	NA	-2.08576	0.000373374	NA	-1
Atcay-201	0.0300179	NA	0.181693	NA	NA	NA
Ate1-201	0.206815	NA	-0.603144	0.313508	NA	0
Atf1-201	0.129078	0.862902	0.607237	0.102981	0	0
Atf2-201	-0.0785728	0.916002	-1.92303	0.000153297	0	-1
Atf3-201	-0.00409129	NA	-0.47525	NA	NA	NA
Atf4-201	0.0764947	0.892951	-0.295879	0.524283	0	0
Atf5-201	0.002218	NA	-0.0417286	NA	NA	NA
Atf6-201	0.139791	NA	0.207585	0.758493	NA	0
Atf6b-201	0.202766	NA	1.25195	0.119176	NA	0
Atf7-210	-0.00368941	NA	-0.297193	NA	NA	NA
Atf7ip-201	0.713785	0.321726	-1.09606	0.0318668	0	0
Atf7ip2-201	0.126345	0.838948	0.761722	0.119724	0	0
Atg10-201	-0.106801	NA	0.967587	0.0926858	NA	0
Atg101-201	-0.0131592	0.97829	0.359806	0.444782	0	0
Atg12-201	-0.482421	NA	-0.0272266	0.962775	NA	0
Atg13-202	-0.299707	NA	0.9309	0.0825828	NA	0
Atg14-202	-0.0806286	0.908179	1.96624	3.79619e-05	0	1
Atg16l1-201	-0.134138	NA	0.440287	0.486348	NA	0
Atg16l2-201	0.00958934	NA	1.5219	0.096205	NA	0
Atg2a-201	0.270181	0.652534	1.7788	0.00119527	0	1
Atg2b-201	-0.647899	0.328555	0.531953	0.393197	0	0
Atg3-201	0.178094	0.748854	1.89563	1.76425e-07	0	1
Atg4a-201	0.00054053	NA	-1.06493	0.170854	NA	0
Atg4a-ps-201	0.00277864	NA	-0.01865	NA	NA	NA
Atg4b-201	0.299318	0.547345	2.8395	4.03508e-08	0	1
Atg4c-201	-0.00306584	NA	-0.0988371	NA	NA	NA
Atg4d-201	0.0155942	NA	4.13197	0.0274129	NA	0
Atg5-201	0.157354	0.730549	-2.75622	1.7434e-08	0	-1
Atg7-201	-0.216633	NA	2.3127	0.00013211	NA	1
Atg9a-208	-0.227017	0.669863	1.23233	0.0766897	0	0
Atg9b-201	-1.32964e-05	NA	NA	NA	NA	NA
Atic-201	-0.0268212	0.969794	0.97827	0.111933	0	0
Atl1-201	0.116519	NA	-3.95222	2.60426e-05	NA	-1
Atl2-201	0.179563	0.785222	-2.54724	3.20404e-10	0	-1
Atl3-201	0.257847	NA	3.28404	0.000123404	NA	1
Atm-206	-0.0771638	0.917996	0.927075	0.0672528	0	0
Atmin-201	0.423416	0.489272	-1.22451	0.0224172	0	0
Atn1-201	NA	NA	NA	NA	NA	NA
Atoh1-201	-0.00358164	NA	-0.248817	NA	NA	NA
Atoh7-201	NA	NA	NA	NA	NA	NA
Atoh8-201	NA	NA	NA	NA	NA	NA
Atox1-201	-0.0300076	0.822759	1.43397	0.00374535	0	1
Atp10a-201	0.0105217	NA	-2.94705	0.0132696	NA	0
Atp10b-201	-0.0032477	NA	-5.29477	0.00110009	NA	-1
Atp11a-202	0.412919	NA	-1.54486	0.00971429	NA	-1
Atp11b-201	-0.054177	NA	-1.27354	0.0539447	NA	0
Atp11c-202	-0.285113	0.543749	-1.29541	0.0639755	0	0
Atp12a-201	-0.00169468	NA	-0.13884	NA	NA	NA
Atp13a1-201	0.111771	NA	1.01917	0.147023	NA	0
Atp13a2-201	0.0483776	NA	-0.0271597	NA	NA	NA
Atp13a3-202	-2.25729	4.12718e-05	0.707758	0.0405303	-1	0
Atp13a4-208	0.0119709	NA	0.22239	NA	NA	NA
Atp13a5-201	0.00332088	NA	0.180212	NA	NA	NA
Atp1a1-201	-0.0597096	0.920049	1.3231	0.0481299	0	0
Atp1a2-201	-0.00241887	NA	-0.0722654	NA	NA	NA
Atp1a3-201	0.0537053	NA	-0.890771	0.19923	NA	0
Atp1a4-201	NA	NA	NA	NA	NA	NA
Atp1b1-201	0.136651	NA	-2.62363	0.0130153	NA	0
Atp1b2-201	-0.00622217	NA	0.391916	NA	NA	NA
Atp1b3-201	-0.555991	0.409183	1.07164	0.0391702	0	0
Atp1b4-201	NA	NA	NA	NA	NA	NA
Atp23-202	-0.200122	NA	0.447091	0.443035	NA	0
Atp2a1-201	0.00275049	NA	-0.0271766	NA	NA	NA
Atp2a2-201	-1.3314	0.0600327	-2.95401	3.15748e-12	0	-1
Atp2a3-203	-0.00472923	NA	-1.02189	0.103533	NA	0
Atp2b1-201	-0.321369	NA	-0.647286	0.327311	NA	0
Atp2b2-203	-0.00301839	NA	-0.104957	NA	NA	NA
Atp2b3-202	-0.00368355	NA	-3.6536	0.0120847	NA	0
Atp2b4-206	-0.11366	NA	-1.18751	0.0887629	NA	0
Atp2c1-204	0.00454898	0.991564	-4.06643	3.5085e-13	0	-1
Atp2c2-201	0.00276902	NA	-0.102883	0.860199	NA	0
Atp4a-201	-0.00371058	NA	-0.284475	NA	NA	NA
Atp4b-201	0.174857	NA	-1.5099	0.055179	NA	0
Atp5a1-201	-0.468478	0.501417	1.48422	8.2075e-06	0	1
Atp5b-201	-0.240428	0.70467	0.109793	0.75735	0	0
Atp5c1-203	0.0312042	0.962492	2.11291	7.9854e-08	0	1
Atp5d-203	-0.0259193	NA	4.30802	1.9287e-08	NA	1
Atp5e-201	3.97018	0.0643459	1.39406	0.00198072	0	1
Atp5g1-201	0.0551609	0.937825	2.29185	1.22091e-12	0	1
Atp5g2-202	-0.854033	0.203898	0.196635	0.620231	0	0
Atp5g3-202	0.334705	0.563378	2.22711	5.46796e-11	0	1
Atp5h-203	-0.01595	0.9759	2.81737	7.7796e-15	0	1
Atp5j-201	-0.020006	0.57819	4.93381	2.93691e-24	0	1
Atp5j2-202	-0.137519	0.840822	3.16027	1.24798e-11	0	1
Atp5k-201	-0.172819	0.748854	2.99707	3.41865e-12	0	1
Atp5l-201	-0.157752	0.759688	2.03839	1.5691e-07	0	1
Atp5md-202	-0.0742289	0.962115	4.3172	2.50994e-20	0	1
Atp5mpl-203	0.168218	0.670285	1.83188	5.38302e-05	0	1
Atp5o-201	0.434912	0.312845	3.51828	4.39487e-13	0	1
Atp5pb-201	0.298632	0.599172	1.65883	6.17402e-06	0	1
Atp6ap1-201	-0.147599	NA	1.33648	0.0147188	NA	0
Atp6ap1l-201	-0.0970658	NA	1.73959	0.0259844	NA	0
Atp6ap2-201	-0.361789	0.528064	0.777115	0.127395	0	0
Atp6v0a1-201	-0.240344	NA	0.810257	0.180741	NA	0
Atp6v0a2-201	0.00286636	NA	-1.02087	0.101899	NA	0
Atp6v0a4-202	-0.277105	NA	0.0916251	0.890646	NA	0
Atp6v0b-201	-0.126088	0.649816	-1.14661	0.0120947	0	0
Atp6v0c-201	0.384955	0.571224	-1.90101	2.87856e-07	0	-1
Atp6v0d1-201	0.019681	0.972931	-0.318357	0.551155	0	0
Atp6v0d2-201	-0.00382381	NA	-0.347897	NA	NA	NA
Atp6v0e-202	-0.257684	0.664953	0.907225	0.00483734	0	1
Atp6v0e2-201	-0.00445339	NA	-0.697262	0.185086	NA	0
Atp6v1a-202	0.0150064	0.981581	0.238549	0.702109	0	0
Atp6v1b1-201	NA	NA	NA	NA	NA	NA
Atp6v1b2-201	0.118655	0.792222	-1.66171	0.000891642	0	-1
Atp6v1c1-201	0.213318	0.679642	-0.438094	0.392169	0	0
Atp6v1c2-208	0.0108548	NA	2.39049	0.0024751	NA	1
Atp6v1d-201	0.108793	0.867795	1.51774	8.46046e-05	0	1
Atp6v1e1-201	0.0612535	0.936241	1.05567	0.0121	0	0
Atp6v1e2-202	-0.00290559	NA	-0.0928391	NA	NA	NA
Atp6v1f-201	0.191467	0.689754	-1.09215	0.0155329	0	0
Atp6v1fnb-201	NA	NA	NA	NA	NA	NA
Atp6v1g1-201	0.212657	0.68722	-0.346058	0.415025	0	0
Atp6v1g2-201	-0.00255191	NA	-0.076816	NA	NA	NA
Atp6v1g3-201	NA	NA	NA	NA	NA	NA
Atp6v1h-204	-0.481959	0.467342	-2.51229	7.53841e-11	0	-1
Atp7a-202	0.036631	0.954728	-0.235239	0.704615	0	0
Atp7b-201	-0.00241887	NA	-0.0722654	NA	NA	NA
Atp8a1-207	0.0334865	NA	-2.56914	0.0297513	NA	0
Atp8a2-201	0.0010471	NA	-0.837526	0.239848	NA	0
Atp8b1-201	0.0464539	NA	-0.353822	0.553294	NA	0
Atp8b2-210	-0.0326442	NA	-0.0921322	NA	NA	NA
Atp8b3-201	-0.00326704	NA	-0.133592	NA	NA	NA
Atp8b4-201	-0.00241887	NA	-0.0722654	NA	NA	NA
Atp8b5-204	-0.00357282	NA	-0.269105	NA	NA	NA
Atp9a-201	0.0755089	NA	-0.189436	0.748644	NA	0
Atp9b-212	0.0139872	NA	-0.137767	0.834824	NA	0
Atpaf1-203	0.24849	NA	0.653467	0.303803	NA	0
Atpaf2-207	0.00821559	NA	1.0188	0.0764439	NA	0
Atpif1-201	0.0160425	0.978221	1.7854	0.000189496	0	1
Atpsckmt-201	0.0113286	NA	1.1957	0.0858886	NA	0
Atr-213	0.160603	NA	-0.579164	0.297401	NA	0
Atraid-201	0.355638	0.243433	2.28674	6.2459e-09	0	1
Atrip-201	-0.0926358	NA	1.25975	0.0862034	NA	0
Atrn-201	-0.155833	NA	-1.49407	0.0585857	NA	0
Atrnl1-201	-0.00586688	NA	-5.77236	0.0004106	NA	-1
Atrx-202	0.104126	0.886538	-1.08316	0.03282	0	0
Atxn1-201	-0.00360409	NA	-3.82267	0.00975908	NA	-1
Atxn10-201	-0.0696549	NA	3.30268	1.44769e-06	NA	1
Atxn1l-201	0.220663	NA	-1.88136	0.0204794	NA	0
Atxn2-201	-0.308116	0.644501	-0.610637	0.209676	0	0
Atxn2l-201	-0.324566	0.623885	-2.74511	4.55311e-12	0	-1
Atxn3-201	0.00102714	0.99974	2.22655	7.19766e-07	0	1
Atxn7-201	-1.21041	NA	-0.415794	0.510618	NA	0
Atxn7l1-212	-0.00454215	NA	-4.78685	0.00246573	NA	-1
Atxn7l2-201	-0.0434538	NA	-0.334758	NA	NA	NA
Atxn7l3-201	0.197539	NA	0.436895	0.483202	NA	0
Atxn7l3b-201	-0.0618581	NA	-0.0728426	0.914629	NA	0
AU015836-205	0.251088	0.524666	-6.89358	1.84492e-14	0	-1
AU018091-201	-0.691627	0.194622	3.18194	5.47744e-05	0	1
AU021092-201	0.00510829	NA	0.0716131	NA	NA	NA
AU022252-203	0.0105183	NA	2.35749	0.0145331	NA	0
AU022751-201	6.93104	0.00167131	-4.2026	3.66168e-14	1	-1
AU040320-202	-0.0243209	NA	-2.22306	0.000298394	NA	-1
AU041133-202	-0.0569483	NA	1.29568	0.113289	NA	0
Auh-201	0.122725	0.905798	-3.25031	6.36668e-11	0	-1
Aunip-201	0.350579	0.529905	0.318499	0.381127	0	0
Aup1-201	-0.0689501	NA	1.61731	0.0322587	NA	0
Aurka-201	0.580892	0.392173	1.65654	2.3991e-05	0	1
Aurkaip1-201	-0.0254951	NA	1.89291	1.91258e-05	NA	1
Aurkb-201	0.017219	NA	0.826792	0.1795	NA	0
Aurkc-201	-0.939454	0.21814	-0.974119	0.00145095	0	-1
Auts2-209	0.0634561	NA	-3.37495	2.38185e-05	NA	-1
AV320801-201	NA	NA	NA	NA	NA	NA
Aven-201	0.000707954	0.581649	-2.45361	1.54178e-07	0	-1
Avil-201	-0.00357013	NA	-0.242149	NA	NA	NA
Avl9-201	-0.21117	NA	0.595426	0.372768	NA	0
Avp-201	NA	NA	NA	NA	NA	NA
Avpi1-201	0.0026031	NA	-0.742582	0.24371	NA	0
Avpr1a-201	-0.00287148	NA	-0.0918176	NA	NA	NA
Avpr1b-201	NA	NA	NA	NA	NA	NA
Avpr2-201	-0.00237023	NA	-0.0704777	NA	NA	NA
AW146154-201	0.0893992	NA	0.0930864	0.892184	NA	0
AW209491-201	0.0104073	NA	2.13078	0.0228893	NA	0
AW549877-201	-0.145759	NA	-0.966126	0.20255	NA	0
AW551984-201	-0.00441873	NA	-0.470204	NA	NA	NA
AW554918-202	0.0430405	NA	-4.26956	9.91522e-05	NA	-1
AW822073-202	-0.00502439	NA	-2.90553	0.023454	NA	0
Awat1-201	NA	NA	NA	NA	NA	NA
Awat2-201	0.00215744	NA	-0.279921	0.541533	NA	0
Axdnd1-211	0.03409	NA	-0.699341	0.316671	NA	0
Axin1-201	-0.210425	NA	-0.867619	0.134076	NA	0
Axin2-201	0.214323	0.58997	-2.98068	0.000815028	0	-1
Axl-201	NA	NA	NA	NA	NA	NA
AY074887-201	NA	NA	NA	NA	NA	NA
AY358078-201	-0.0485364	NA	-0.202014	NA	NA	NA
AY761185-201	0.0119709	NA	0.22239	NA	NA	NA
Aym1-201	NA	NA	NA	NA	NA	NA
Azgp1-201	-0.00241887	NA	-0.0722654	NA	NA	NA
Azi2-201	0.0860508	NA	-0.0943247	0.889065	NA	0
Azin1-201	-0.101707	0.892484	-0.198163	0.68479	0	0
Azin2-201	0.0127567	NA	0.290009	NA	NA	NA
B020004J07Rik-202	1.07313	0.218057	-0.158948	0.770024	0	0
B020011L13Rik-201	0.0170897	NA	-4.53017	0.000810012	NA	-1
B020031M17Rik-202	2.09083	0.146706	-1.81654	0.00269727	0	-1
B230118H07Rik-203	0.000605484	NA	-0.720429	0.29745	NA	0
B230217C12Rik-201	-0.00334819	NA	-0.167488	NA	NA	NA
B230219D22Rik-201	-0.119253	NA	-0.130148	0.82941	NA	0
B230307C23Rik-202	0.00869507	NA	1.14025	0.110095	NA	0
B2m-201	0.168223	0.731164	0.865164	0.0907771	0	0
B3galnt1-201	0.0042863	NA	-0.010336	NA	NA	NA
B3galnt2-201	0.04294	NA	-2.80252	0.000755572	NA	-1
B3galt1-202	-0.00237023	NA	-0.0704777	NA	NA	NA
B3galt2-201	-0.00207532	NA	-0.0710308	NA	NA	NA
B3galt4-201	-0.0265359	NA	0.034219	0.959763	NA	0
B3galt5-202	NA	NA	NA	NA	NA	NA
B3galt6-201	-0.00365099	NA	-0.265649	NA	NA	NA
B3gat1-206	-0.00157997	NA	-0.104957	NA	NA	NA
B3gat2-201	-0.0063675	NA	-6.81598	3.57574e-05	NA	-1
B3gat3-201	0.0938162	NA	0.885647	0.201327	NA	0
B3glct-201	-0.0923495	NA	-0.015616	0.980989	NA	0
B3gnt2-202	-0.121923	NA	-3.52411	0.00669804	NA	-1
B3gnt3-201	-0.00205053	NA	-0.109536	NA	NA	NA
B3gnt4-201	0.0205067	0.649816	-3.05846	2.67787e-07	0	-1
B3gnt5-207	-0.0032296	NA	-0.168854	NA	NA	NA
B3gnt6-201	-0.00311248	NA	-0.150151	NA	NA	NA
B3gnt7-201	0.0611692	NA	-0.735201	0.209676	NA	0
B3gnt8-201	0.113542	NA	0.219281	NA	NA	NA
B3gnt9-202	-0.00255191	NA	-0.076816	NA	NA	NA
B3gntl1-202	0.0715396	NA	-1.61904	0.0365338	NA	0
B430305J03Rik-201	NA	NA	NA	NA	NA	NA
B430306N03Rik-201	NA	NA	NA	NA	NA	NA
B4galnt1-201	0.00876862	NA	0.662465	0.279491	NA	0
B4galnt2-201	-0.020022	NA	0.559942	0.395788	NA	0
B4galnt3-201	-0.124954	NA	-0.68125	0.266005	NA	0
B4galnt4-201	0.0666025	NA	0.540256	0.422142	NA	0
B4galt1-201	-0.0380587	NA	-0.133592	NA	NA	NA
B4galt2-201	-0.00550201	NA	-6.12415	0.000189689	NA	-1
B4galt3-202	-0.179895	NA	0.244549	0.714705	NA	0
B4galt4-201	0.00285607	0.231527	-5.58477	2.36499e-09	0	-1
B4galt5-201	-0.00266172	NA	-4.19825	0.00620898	NA	-1
B4galt6-201	-0.354321	0.425516	-3.62604	5.85726e-10	0	-1
B4galt7-201	0.00909047	NA	0.500434	NA	NA	NA
B4gat1-201	NA	NA	NA	NA	NA	NA
B630019K06Rik-201	NA	NA	NA	NA	NA	NA
B830017H08Rik-202	NA	NA	NA	NA	NA	NA
B9d1-201	0.072334	0.902685	-3.48743	5.56581e-20	0	-1
B9d2-201	0.00150674	NA	-0.55624	0.408268	NA	0
Baalc-201	NA	NA	NA	NA	NA	NA
Baat-201	0.00237306	NA	-0.0673168	NA	NA	NA
Babam1-201	0.235331	NA	0.915105	0.166587	NA	0
Babam2-209	-0.0857908	NA	-0.316243	0.610106	NA	0
Bace1-201	-0.0510568	NA	0.651544	0.322567	NA	0
Bace2-201	-0.00457273	NA	-0.805902	0.137006	NA	0
Bach1-201	-1.61716	0.166234	2.58531	6.71673e-05	0	1
Bach2-202	-2.21241	0.11901	-5.53199	4.22945e-12	0	-1
Bad-201	0.014241	NA	4.47565	2.92037e-09	NA	1
Bag1-203	0.0859735	NA	3.47172	3.95066e-07	NA	1
Bag2-201	0.00331851	NA	0.00751256	NA	NA	NA
Bag3-201	-0.0869315	NA	0.135242	0.839479	NA	0
Bag4-201	-0.00277961	NA	-2.86948	7.62259e-05	NA	-1
Bag5-201	-0.341437	0.535327	1.07234	0.0512971	0	0
Bag6-201	0.101167	0.893714	0.756045	0.0512672	0	0
Bahcc1-201	-0.00110146	NA	-0.276803	NA	NA	NA
Bahd1-201	-0.0550128	NA	-0.312536	NA	NA	NA
Baiap2-201	-0.127088	NA	-1.35128	0.0553322	NA	0
Baiap2l1-201	2.16649	0.13742	-1.88919	0.00404593	0	-1
Baiap2l2-201	-0.0018811	NA	-2.02312	0.0380419	NA	0
Baiap3-202	-0.00237023	NA	-0.0704777	NA	NA	NA
Bak1-202	-0.00287148	NA	-0.0918176	NA	NA	NA
Bambi-201	0.0598981	NA	-2.54705	0.00778958	NA	-1
Banf1-201	0.0760888	0.925713	0.33251	0.294112	0	0
Banf2-201	NA	NA	NA	NA	NA	NA
Bank1-201	-0.00535516	NA	-3.75038	0.0109394	NA	0
Banp-204	-0.0933451	NA	-1.62916	0.00607709	NA	-1
Bap1-201	0.174458	NA	-2.16443	0.0026849	NA	-1
Bard1-201	0.15272	NA	0.0613213	0.930287	NA	0
Barhl1-201	-0.00301839	NA	-0.104957	NA	NA	NA
Barhl2-201	-0.00255191	NA	-0.076816	NA	NA	NA
Barx1-201	-0.00311344	NA	-0.157742	NA	NA	NA
Barx2-201	-0.0040449	NA	-0.422611	NA	NA	NA
Basp1-201	-8.5399e-08	NA	NA	NA	NA	NA
Batf-201	0.0105986	NA	0.180212	NA	NA	NA
Batf2-201	NA	NA	NA	NA	NA	NA
Batf3-201	-0.00405108	NA	-0.439948	NA	NA	NA
Bax-201	-0.115822	NA	1.16083	0.018512	NA	0
Baz1a-205	-0.535293	0.437798	1.87033	5.93709e-07	0	1
Baz1b-201	-0.012524	0.988116	-0.606144	0.256071	0	0
Baz2a-208	-1.65812	0.0746578	-0.519995	0.259128	0	0
Baz2b-202	-0.336305	0.597685	-0.928822	0.0688136	0	0
BB014433-201	NA	NA	NA	NA	NA	NA
BB287469-201	NA	NA	NA	NA	NA	NA
Bbc3-201	-0.0128897	NA	0.0492399	NA	NA	NA
Bbip1-201	0.00184642	NA	-1.27338	0.0425072	NA	0
Bbof1-201	0.00144455	NA	-0.948559	0.183435	NA	0
Bbox1-201	NA	NA	NA	NA	NA	NA
Bbs1-201	-0.00420622	NA	NA	NA	NA	NA
Bbs10-201	-0.0115353	NA	-0.0311817	NA	NA	NA
Bbs12-201	-0.0384112	NA	0.0990233	NA	NA	NA
Bbs2-201	0.331121	NA	2.28961	0.00123607	NA	1
Bbs4-201	-0.227641	NA	-1.01803	0.0974515	NA	0
Bbs5-201	-0.243916	NA	0.329755	0.486288	NA	0
Bbs7-203	0.00215318	NA	-0.525536	0.379656	NA	0
Bbs9-210	0.0493531	0.823467	-3.95492	1.01821e-10	0	-1
Bbx-208	-0.218076	NA	0.081129	0.910163	NA	0
BC003965-201	-0.0300659	NA	3.45245	2.35466e-05	NA	1
BC004004-215	0.0643073	NA	1.85867	0.00692453	NA	1
BC005537-201	0.201536	NA	-0.273593	0.668648	NA	0
BC005624-201	-0.191613	NA	1.31299	0.0129792	NA	0
BC016579-201	NA	NA	NA	NA	NA	NA
BC017158-201	-0.00431845	NA	-1.12896	0.0765296	NA	0
BC024063-201	0.441457	NA	1.57782	0.0126425	NA	0
BC024139-201	NA	NA	NA	NA	NA	NA
BC024978-204	-0.104891	NA	-0.661314	0.265275	NA	0
BC025920-201	-0.00241887	NA	-0.0722654	NA	NA	NA
BC028528-202	0.00338835	NA	5.41131	1.16447e-12	NA	1
BC029722-201	-0.00352966	NA	-0.191766	NA	NA	NA
BC030500-201	NA	NA	NA	NA	NA	NA
BC031181-204	0.247888	0.524161	0.322487	0.508613	0	0
BC034090-204	-0.00315994	NA	-0.103267	NA	NA	NA
BC035044-201	0.0105986	NA	0.180212	NA	NA	NA
BC035947-201	-0.127878	NA	-0.845535	0.217816	NA	0
BC048403-201	0.0343874	NA	-1.49189	0.0696544	NA	0
BC048507-201	0.000514788	NA	-0.318549	0.548055	NA	0
BC048562-201	-0.00241887	NA	-0.0722654	NA	NA	NA
BC048671-201	NA	NA	NA	NA	NA	NA
BC048679-201	NA	NA	NA	NA	NA	NA
BC049352-203	-0.00241887	NA	-0.0722654	NA	NA	NA
BC049715-203	-0.00299676	NA	-0.102001	NA	NA	NA
BC049762-202	0.00285551	NA	-0.0165526	NA	NA	NA
BC051019-202	-0.000174622	NA	-3.68969	2.77788e-06	NA	-1
BC051142-201	-0.00237023	NA	-0.0704777	NA	NA	NA
BC051665-201	0.00757736	NA	0.186692	NA	NA	NA
BC052040-201	-0.56668	NA	-0.869588	0.204978	NA	0
BC053393-201	-0.0033367	NA	-0.140502	NA	NA	NA
BC055324-201	0.263254	NA	1.77312	0.00196821	NA	1
BC061212-201	NA	NA	NA	NA	NA	NA
BC061237-201	NA	NA	NA	NA	NA	NA
BC067074-203	0.0535744	NA	-2.01175	0.0436258	NA	0
BC080695-201	-0.00392521	NA	-5.57817	0.000577913	NA	-1
BC107364-201	-0.00338195	NA	-0.163293	NA	NA	NA
BC147527-202	4.24375	0.0286892	-2.43198	4.13005e-06	0	-1
Bcam-201	-0.00241887	NA	-0.0722654	NA	NA	NA
Bcan-201	0.00466719	NA	0.0622603	NA	NA	NA
Bcap29-202	-0.0479682	NA	0.712082	0.204978	NA	0
Bcap31-201	-0.197551	0.749805	0.932344	0.0441073	0	0
Bcar1-201	0.393588	NA	-0.587392	0.372619	NA	0
[truncated: 19,569 more rows]

## Sheet: 8cell_to_4cell
transcript	TE_log2FoldChange	TE_padj	RNA_log2FoldChange	RNA_padj	TE_significance	RNA_significance
0610009B22Rik-202	-0.0320013	0.999265	-0.214814	NA	0	NA
0610010F05Rik-201	0.00140054	0.999265	0.00610498	NA	0	NA
0610010K14Rik-204	0.00112688	0.999265	0.0229002	NA	0	NA
0610012G03Rik-201	0.000767726	0.999265	-1.76408	0.0404849	0	0
0610030E20Rik-201	0.021062	0.999265	0.0212406	NA	0	NA
0610040J01Rik-201	0.00251628	0.999265	-0.0593788	NA	0	NA
1110002E22Rik-201	NA	NA	NA	NA	NA	NA
1110004F10Rik-201	0.200365	0.999265	0.0642522	0.862261	0	0
1110008P14Rik-201	-0.00664049	0.999265	0.132442	0.637387	0	0
1110012L19Rik-201	-0.0137433	0.999265	-0.0894418	0.738962	0	0
1110017D15Rik-201	9.50794e-05	0.999265	-0.022717	NA	0	NA
1110025L11Rik-201	NA	NA	NA	NA	NA	NA
1110032A03Rik-201	0.000406125	0.999265	-0.0256081	NA	0	NA
1110032F04Rik-201	NA	NA	NA	NA	NA	NA
1110038F14Rik-201	0.00804906	0.999265	-0.00828912	0.983487	0	0
1110051M20Rik-203	0.000360557	0.999265	-0.00892491	NA	0	NA
1110057P08Rik-201	NA	NA	NA	NA	NA	NA
1110059E24Rik-201	-0.0187816	0.999265	-0.116603	0.68598	0	0
1110059G10Rik-201	-0.0551186	0.999265	-0.0593102	0.86225	0	0
1110065P20Rik-201	0.00084738	0.999265	0.00330072	NA	0	NA
1190005I06Rik-203	NA	NA	NA	NA	NA	NA
1190007I07Rik-201	0.000657399	0.999265	-0.0544649	NA	0	NA
1300017J02Rik-201	0.00127493	0.999265	0.0523848	NA	0	NA
1500009C09Rik-202	0.00122997	0.999265	0.0297432	NA	0	NA
1500009L16Rik-201	0.00267583	0.999265	0.173287	NA	0	NA
1500011B03Rik-202	0.00918848	0.999265	0.0332344	0.938192	0	0
1520401A03Rik-205	0.00161108	0.999265	0.0115692	NA	0	NA
1600012H06Rik-202	0.0121847	0.999265	0.0879546	NA	0	NA
1600014C10Rik-202	0.00103461	0.999265	0.0262051	NA	0	NA
1600014C23Rik-201	NA	NA	NA	NA	NA	NA
1700001C19Rik-201	-0.000829483	0.999265	-0.027068	NA	0	NA
1700001F09Rik-201	NA	NA	NA	NA	NA	NA
1700001J03Rik-201	0.00116904	0.999265	0.00426395	NA	0	NA
1700001K19Rik-201	NA	NA	NA	NA	NA	NA
1700001L19Rik-201	-0.00080737	0.999265	-0.0331072	NA	0	NA
1700001O22Rik-201	-0.00867023	0.999265	-0.00995013	NA	0	NA
1700001P01Rik-201	0.000648047	0.999265	-0.0102447	NA	0	NA
1700003E16Rik-201	-7.24591e-05	0.999265	-0.0169352	NA	0	NA
1700003F12Rik-201	0.00144271	0.999265	0.00660373	NA	0	NA
1700003H04Rik-203	NA	NA	NA	NA	NA	NA
1700006A11Rik-201	NA	NA	NA	NA	NA	NA
1700007K13Rik-201	0.00159884	0.999265	0.0107526	NA	0	NA
1700008O03Rik-201	0.00197653	0.999265	0.0310491	NA	0	NA
1700008P02Rik-201	NA	NA	NA	NA	NA	NA
1700009N14Rik-201	NA	NA	NA	NA	NA	NA
1700010B08Rik-201	5.36387e-05	0.999265	-0.0440681	NA	0	NA
1700010I14Rik-203	0.00158685	0.999265	0.011306	NA	0	NA
1700011L22Rik-201	NA	NA	NA	NA	NA	NA
1700011M02Rik-201	NA	NA	NA	NA	NA	NA
1700012A03Rik-201	NA	NA	NA	NA	NA	NA
1700012B07Rik-202	NA	NA	NA	NA	NA	NA
1700012B09Rik-201	NA	NA	NA	NA	NA	NA
1700012P22Rik-201	NA	NA	NA	NA	NA	NA
1700013F07Rik-201	-0.000904372	0.999265	-0.0661763	NA	0	NA
1700013G24Rik-201	0.00961064	0.999265	-0.022041	NA	0	NA
1700013H16Rik-201	-0.0013483	0.999265	-0.0317875	NA	0	NA
1700014D04Rik-203	0.00120143	0.999265	0.00445588	NA	0	NA
1700015F17Rik-201	-0.00643442	0.999265	0.0171138	NA	0	NA
1700015G11Rik-201	-0.000777342	0.999265	-0.0197506	NA	0	NA
1700016C15Rik-201	-0.000716369	0.999265	NA	NA	0	NA
1700016D06Rik-201	0.00022514	0.999265	-0.012991	NA	0	NA
1700016H13Rik-202	0.00121843	0.999265	0.00462078	NA	0	NA
1700016K19Rik-201	-0.00406609	0.999265	0.00540988	NA	0	NA
1700017B05Rik-201	0.0394758	0.999265	0.0379683	0.900808	0	0
1700017N19Rik-207	NA	NA	NA	NA	NA	NA
1700018B08Rik-201	2.51494e-05	0.999265	-0.0162795	NA	0	NA
1700018F24Rik-201	NA	NA	NA	NA	NA	NA
1700018G05Rik-201	NA	NA	NA	NA	NA	NA
1700019A02Rik-201	NA	NA	NA	NA	NA	NA
1700019D03Rik-201	NA	NA	NA	NA	NA	NA
1700019N19Rik-201	NA	NA	NA	NA	NA	NA
1700020A23Rik-201	NA	NA	NA	NA	NA	NA
1700020D05Rik-201	NA	NA	NA	NA	NA	NA
1700020L24Rik-201	NA	NA	NA	NA	NA	NA
1700020N01Rik-201	-8.94095e-05	0.999265	-0.0302459	NA	0	NA
1700020N15Rik-201	NA	NA	NA	NA	NA	NA
1700021F07Rik-201	-0.000777342	0.999265	-0.0197506	NA	0	NA
1700022I11Rik-201	0.00116904	0.999265	0.00426395	NA	0	NA
1700024B05Rik-201	NA	NA	NA	NA	NA	NA
1700024G13Rik-201	NA	NA	NA	NA	NA	NA
1700025B11Rik-201	NA	NA	NA	NA	NA	NA
1700025C18Rik-201	NA	NA	NA	NA	NA	NA
1700025G04Rik-201	0.000338629	0.999265	-0.00413511	NA	0	NA
1700028J19Rik-201	0.000904074	0.999265	0.00578308	NA	0	NA
1700028K03Rik-206	0.000706442	0.999265	0.000529929	NA	0	NA
1700028P14Rik-201	0.00178508	0.999265	0.0171201	NA	0	NA
1700029F12Rik-201	0.00153173	0.999265	0.00849449	NA	0	NA
1700029H14Rik-205	NA	NA	NA	NA	NA	NA
1700029I15Rik-201	0.00048725	0.999265	-0.0131571	NA	0	NA
1700029J07Rik-201	0.000423394	0.999265	-0.00859569	NA	0	NA
1700029P11Rik-201	-0.0181566	0.999265	0.0865904	NA	0	NA
1700030J22Rik-201	0.00870662	0.999265	0.0045639	NA	0	NA
1700030K09Rik-201	0.00188796	0.999265	0.0270779	NA	0	NA
1700031F05Rik-201	NA	NA	NA	NA	NA	NA
1700031L13Rik-204	NA	NA	NA	NA	NA	NA
1700034E13Rik-202	NA	NA	NA	NA	NA	NA
1700034I23Rik-201	NA	NA	NA	NA	NA	NA
1700034J05Rik-201	NA	NA	NA	NA	NA	NA
1700037C18Rik-202	0.00153173	0.999265	0.00849449	NA	0	NA
1700037H04Rik-202	0.00117323	0.999265	0.0378719	NA	0	NA
1700040F15Rik-201	NA	NA	NA	NA	NA	NA
1700042G07Rik-201	NA	NA	NA	NA	NA	NA
1700049E17Rik1-201	NA	NA	NA	NA	NA	NA
1700049E17Rik2-202	NA	NA	NA	NA	NA	NA
1700056E22Rik-201	NA	NA	NA	NA	NA	NA
1700057G04Rik-201	NA	NA	NA	NA	NA	NA
1700064H15Rik-201	0.00121843	0.999265	0.00462078	NA	0	NA
1700066B19Rik-201	NA	NA	NA	NA	NA	NA
1700066M21Rik-201	-0.00768192	0.999265	-0.0249242	NA	0	NA
1700067K01Rik-201	0.000689518	0.999265	-0.0193441	NA	0	NA
1700067P10Rik-201	NA	NA	NA	NA	NA	NA
1700069L16Rik-203	-0.000107524	0.999265	-0.0922298	NA	0	NA
1700074P13Rik-201	NA	NA	NA	NA	NA	NA
1700080O16Rik-201	-0.00749291	0.999265	0.00779424	NA	0	NA
1700084M14Rik-201	-0.0347915	0.999265	-2.14904	0.00115695	0	-1
1700086D15Rik-201	-0.0005159	0.999265	NA	NA	0	NA
1700088E04Rik-212	0.00047294	0.999265	-0.00580739	NA	0	NA
1700092M07Rik-201	0.00124944	0.999265	0.026478	NA	0	NA
1700093K21Rik-204	NA	NA	NA	NA	NA	NA
1700094D03Rik-202	NA	NA	NA	NA	NA	NA
1700102P08Rik-201	0.000122783	0.999265	0.00445588	NA	0	NA
1700109H08Rik-201	-0.000854586	0.999265	-0.0378707	NA	0	NA
1700113H08Rik-201	NA	NA	NA	NA	NA	NA
1700122O11Rik-201	NA	NA	NA	NA	NA	NA
1700123K08Rik-201	NA	NA	NA	NA	NA	NA
1700123L14Rik-201	0.00116904	0.999265	0.00426395	NA	0	NA
1700123O20Rik-201	-0.00566197	0.999265	-0.200004	0.480046	0	0
1700125H20Rik-201	-8.78149e-05	0.999265	-0.190734	NA	0	NA
1700129C05Rik-201	NA	NA	NA	NA	NA	NA
1810009A15Rik-201	0.000957117	0.999265	-0.0688084	0.80796	0	0
1810009J06Rik-201	NA	NA	NA	NA	NA	NA
1810010H24Rik-201	-0.000727062	0.999265	NA	NA	0	NA
1810013L24Rik-201	-0.00510822	0.999265	-0.0303989	0.930904	0	0
1810020O05Rik-202	-0.00192354	0.999265	0.0352505	NA	0	NA
1810024B03Rik-201	NA	NA	NA	NA	NA	NA
1810030O07Rik-201	0.00318285	0.999265	-0.0230233	NA	0	NA
1810037I17Rik-201	-0.0107569	0.999265	-0.0350241	0.920151	0	0
1810046K07Rik-203	-0.00076839	0.999265	NA	NA	0	NA
1810055G02Rik-206	-0.0087694	0.999265	-0.0939	NA	0	NA
1810058I24Rik-203	0.0182932	0.999265	-0.0480742	0.866578	0	0
1810062G17Rik-201	NA	NA	NA	NA	NA	NA
1810065E05Rik-201	NA	NA	NA	NA	NA	NA
2010003K11Rik-201	NA	NA	NA	NA	NA	NA
2010106E10Rik-202	NA	NA	NA	NA	NA	NA
2010109A12Rik-201	NA	NA	NA	NA	NA	NA
2010300C02Rik-203	0.00445389	0.999265	0.0360521	NA	0	NA
2010315B03Rik-202	0.00425202	0.999265	-0.0550329	NA	0	NA
2200002D01Rik-201	0.00123431	0.999265	0.0439629	NA	0	NA
2200002J24Rik-201	0.000890212	0.999265	0.00432429	NA	0	NA
2210010C04Rik-201	NA	NA	NA	NA	NA	NA
2210016F16Rik-201	-0.0770432	0.999265	0.000507394	0.999617	0	0
2210016L21Rik-201	-0.0304993	0.999265	-0.0321662	0.938352	0	0
2210017I01Rik-201	NA	NA	NA	NA	NA	NA
2210407C18Rik-202	NA	NA	NA	NA	NA	NA
2210408I21Rik-201	-0.032775	0.999265	-0.232461	NA	0	NA
2210418O10Rik-201	NA	NA	NA	NA	NA	NA
2300002M23Rik-201	-0.0115325	0.999265	-0.000169278	NA	0	NA
2300003K06Rik-201	NA	NA	NA	NA	NA	NA
2300009A05Rik-201	NA	NA	NA	NA	NA	NA
2310002L09Rik-201	NA	NA	NA	NA	NA	NA
2310009B15Rik-201	0.00101228	0.999265	0.0128481	NA	0	NA
2310011J03Rik-201	-0.0325377	0.999265	-0.0214319	0.952184	0	0
2310022A10Rik-201	-0.0261257	0.999265	-0.00208771	NA	0	NA
2310022B05Rik-201	-0.0017701	0.999265	-0.025179	NA	0	NA
2310030G06Rik-203	NA	NA	NA	NA	NA	NA
2310033P09Rik-201	0.0331934	0.999265	0.020966	0.954768	0	0
2310034C09Rik-201	NA	NA	NA	NA	NA	NA
2310034G01Rik-201	NA	NA	NA	NA	NA	NA
2310039H08Rik-201	0.000293508	0.999265	-0.0386388	NA	0	NA
2310046K23Rik-201	NA	NA	NA	NA	NA	NA
2310050C09Rik-201	NA	NA	NA	NA	NA	NA
2310057J18Rik-201	NA	NA	NA	NA	NA	NA
2310057M21Rik-201	-0.0445829	0.999265	-0.00151414	0.994348	0	0
2310057N15Rik-201	NA	NA	NA	NA	NA	NA
2310061I04Rik-204	-0.0316585	0.999265	-0.0631617	NA	0	NA
2310061N02Rik-201	NA	NA	NA	NA	NA	NA
2310079G19Rik-201	NA	NA	NA	NA	NA	NA
2410002F23Rik-202	0.00151521	0.999265	0.268513	0.266135	0	0
2410004B18Rik-201	-0.0631362	0.999265	-0.0201594	0.954704	0	0
2410004P03Rik-201	0.00796608	0.999265	0.00660373	NA	0	NA
2410131K14Rik-201	0.00153534	0.999265	0.0488455	NA	0	NA
2410137M14Rik-201	0.00140054	0.999265	0.00610498	NA	0	NA
2410141K09Rik-202	-0.0525103	0.999265	-0.283066	0.383191	0	0
2510002D24Rik-201	0.0263473	0.999265	0.0156523	NA	0	NA
2510009E07Rik-201	-7.24591e-05	0.999265	-0.0169352	NA	0	NA
2510039O18Rik-201	0.0177951	0.999265	0.018575	NA	0	NA
2610001J05Rik-201	-0.0133836	0.999265	0.0128167	NA	0	NA
2610002M06Rik-201	0.00236379	0.999265	-0.023922	NA	0	NA
2610008E11Rik-201	NA	NA	NA	NA	NA	NA
2610021A01Rik-201	-0.0304536	0.999265	-0.0990202	NA	0	NA
2610028H24Rik-201	0.00024563	0.999265	-0.00740942	NA	0	NA
2610042L04Rik-202	NA	NA	NA	NA	NA	NA
2610044O15Rik8-202	-0.0984301	0.999265	-0.0566971	0.86225	0	0
2610301B20Rik-201	-0.000726413	0.999265	-0.0183578	NA	0	NA
2610318N02Rik-201	-0.00818263	0.999265	0.0397009	0.910383	0	0
2610507B11Rik-201	-0.0865644	0.999265	0.0331406	0.926479	0	0
2610528A11Rik-201	0.00121843	0.999265	0.00462078	NA	0	NA
2610528J11Rik-201	-0.00383346	0.999265	0.0387885	NA	0	NA
2700049A03Rik-203	-0.0370574	0.999265	-0.126977	NA	0	NA
2700062C07Rik-201	-0.0347635	0.999265	-0.308052	0.353755	0	0
2700081O15Rik-202	-0.000281271	0.999265	-0.0146581	NA	0	NA
2700097O09Rik-201	0.0382683	0.999265	-0.0754306	0.79924	0	0
2810004N23Rik-201	0.0453601	0.999265	0.145052	0.651417	0	0
2810006K23Rik-201	0.000957343	0.999265	0.00225821	NA	0	NA
2810021J22Rik-201	0.00478885	0.999265	-0.00903077	NA	0	NA
2810408A11Rik-203	0.00121843	0.999265	0.00462078	NA	0	NA
2810459M11Rik-202	-0.000649624	0.999265	-0.0146581	NA	0	NA
2900026A02Rik-201	0.00116904	0.999265	0.00426395	NA	0	NA
2900092C05Rik-201	-0.000777342	0.999265	-0.0197506	NA	0	NA
3110001I22Rik-201	-0.00714271	0.999265	-0.0146243	NA	0	NA
3110009E18Rik-203	-0.0131901	0.999265	-0.14203	NA	0	NA
3110021N24Rik-201	-0.000716369	0.999265	NA	NA	0	NA
3110040M04Rik-201	0.00116904	0.999265	0.00426395	NA	0	NA
3110040N11Rik-201	-0.00953937	0.999265	-0.0228699	0.952799	0	0
3110082I17Rik-201	0.0427216	0.999265	-0.0192692	0.951465	0	0
3110082J24Rik-202	-5.64945e-05	0.999265	NA	NA	0	NA
3300002I08Rik-201	0.000245307	0.999265	-0.014218	NA	0	NA
3425401B19Rik-201	NA	NA	NA	NA	NA	NA
3830403N18Rik-201	-0.000649624	0.999265	-0.0146581	NA	0	NA
3830406C13Rik-202	0.000285846	0.999265	-0.0357955	NA	0	NA
3830417A13Rik-201	0.0148041	0.999265	0.0644411	NA	0	NA
4430402I18Rik-205	0.00140054	0.999265	0.00610498	NA	0	NA
4632433K11Rik-201	NA	NA	NA	NA	NA	NA
4833420G17Rik-203	0.000754076	0.999265	-0.22883	0.439374	0	0
4833427G06Rik-201	NA	NA	NA	NA	NA	NA
4833439L19Rik-201	0.0014327	0.999265	0.0767519	NA	0	NA
4921504E06Rik-201	NA	NA	NA	NA	NA	NA
4921507P07Rik-201	-0.000649624	0.999265	-0.0146581	NA	0	NA
4921509C19Rik-201	NA	NA	NA	NA	NA	NA
4921511C20Rik-201	NA	NA	NA	NA	NA	NA
4921517D22Rik-201	NA	NA	NA	NA	NA	NA
4921524J17Rik-201	-0.0636144	0.999265	-0.415173	0.268699	0	0
4921524L21Rik-201	NA	NA	NA	NA	NA	NA
4921536K21Rik-201	0.0017627	0.999265	0.00928844	NA	0	NA
4921539E11Rik-201	NA	NA	NA	NA	NA	NA
4930402F06Rik-202	NA	NA	NA	NA	NA	NA
4930402H24Rik-201	-0.020543	0.999265	0.0534518	0.877171	0	0
4930402K13Rik-201	NA	NA	NA	NA	NA	NA
4930404H24Rik-201	NA	NA	NA	NA	NA	NA
4930404N11Rik-201	0.00102305	0.999265	0.0125277	NA	0	NA
4930407I10Rik-201	0.000511019	0.999265	-0.00476263	NA	0	NA
4930412O13Rik-201	NA	NA	NA	NA	NA	NA
4930415L06Rik-201	NA	NA	NA	NA	NA	NA
4930415O20Rik-201	0.000524684	0.999265	-0.0408452	NA	0	NA
4930430F08Rik-201	0.0017695	0.999265	0.0157794	NA	0	NA
4930432K21Rik-202	-0.0286298	0.999265	-0.0978466	0.774213	0	0
4930432M17Rik-202	NA	NA	NA	NA	NA	NA
4930433I11Rik-201	0.00121843	0.999265	0.00462078	NA	0	NA
4930438A08Rik-201	-0.00762918	0.999265	-0.0515029	NA	0	NA
4930444G20Rik-201	0.000278716	0.999265	-0.00718128	NA	0	NA
4930444P10Rik-202	0.019849	0.999265	-0.11081	0.739015	0	0
4930447A16Rik-201	NA	NA	NA	NA	NA	NA
4930447C04Rik-201	0.0110357	0.999265	0.0553149	NA	0	NA
4930447F04Rik-201	NA	NA	NA	NA	NA	NA
4930449I24Rik-201	NA	NA	NA	NA	NA	NA
4930451I11Rik-201	-0.000104249	0.999265	-0.0305643	NA	0	NA
4930452B06Rik-201	NA	NA	NA	NA	NA	NA
4930453N24Rik-201	-0.0505011	0.999265	-0.0969989	0.77504	0	0
4930455H04Rik-201	NA	NA	NA	NA	NA	NA
4930467E23Rik-201	NA	NA	NA	NA	NA	NA
4930469K13Rik-202	0.000368712	0.999265	-0.00976308	NA	0	NA
4930470P17Rik-201	0.00121843	0.999265	0.00462078	NA	0	NA
4930474N05Rik-203	NA	NA	NA	NA	NA	NA
4930480E11Rik-201	NA	NA	NA	NA	NA	NA
4930486L24Rik-201	NA	NA	NA	NA	NA	NA
4930503B20Rik-201	NA	NA	NA	NA	NA	NA
4930503E14Rik-201	NA	NA	NA	NA	NA	NA
4930503L19Rik-201	0.0160042	0.999265	-0.00476263	NA	0	NA
4930505A04Rik-201	NA	NA	NA	NA	NA	NA
4930512M02Rik-201	-0.0609451	0.999265	-0.0640337	NA	0	NA
4930513O06Rik-201	NA	NA	NA	NA	NA	NA
4930516K23Rik-201	NA	NA	NA	NA	NA	NA
4930519G04Rik-201	0.00116904	0.999265	0.00426395	NA	0	NA
4930522H14Rik-202	0.00145232	0.999265	0.00902041	NA	0	NA
4930522L14Rik-202	-0.00474346	0.999265	0.221685	0.327676	0	0
4930523C07Rik-203	-0.000727062	0.999265	NA	NA	0	NA
4930524B15Rik-201	-0.000777342	0.999265	-0.0197506	NA	0	NA
4930544D05Rik-203	NA	NA	NA	NA	NA	NA
4930544G11Rik-201	NA	NA	NA	NA	NA	NA
4930548H24Rik-201	NA	NA	NA	NA	NA	NA
4930550C14Rik-201	0.00114465	0.999265	0.0147999	NA	0	NA
4930550L24Rik-202	0.00590163	0.999265	-0.0199713	NA	0	NA
4930555G01Rik-201	NA	NA	NA	NA	NA	NA
4930556J24Rik-201	0.00120143	0.999265	0.00445588	NA	0	NA
4930558C23Rik-201	-0.00464739	0.999265	-0.00954919	NA	0	NA
4930558K02Rik-202	NA	NA	NA	NA	NA	NA
4930562C15Rik-201	0.00106413	0.999265	0.0125603	NA	0	NA
4930563E22Rik-201	0.000543568	0.999265	-0.00351583	NA	0	NA
4930563M21Rik-201	NA	NA	NA	NA	NA	NA
4930564D02Rik-201	NA	NA	NA	NA	NA	NA
4930568D16Rik-201	NA	NA	NA	NA	NA	NA
4930572O03Rik-201	0.00120143	0.999265	0.00445588	NA	0	NA
4930578G10Rik-202	-0.0327436	0.999265	-0.100554	NA	0	NA
4930578I06Rik-201	NA	NA	NA	NA	NA	NA
4930579F01Rik-203	NA	NA	NA	NA	NA	NA
4930579G24Rik-201	0.0088661	0.999265	0.0152924	NA	0	NA
4930583I09Rik-201	NA	NA	NA	NA	NA	NA
4930590J08Rik-203	0.00120143	0.999265	0.00445588	NA	0	NA
4930595D18Rik-201	NA	NA	NA	NA	NA	NA
4930595M18Rik-201	-0.000815948	0.999265	NA	NA	0	NA
4930596D02Rik-201	NA	NA	NA	NA	NA	NA
4931400O07Rik-201	NA	NA	NA	NA	NA	NA
4931406B18Rik-201	NA	NA	NA	NA	NA	NA
4931406C07Rik-203	-0.0207218	0.999265	-0.0793086	0.759262	0	0
4931406P16Rik-202	0.0485535	0.999265	0.0792518	NA	0	NA
4931408C20Rik-201	NA	NA	NA	NA	NA	NA
4931414P19Rik-201	7.57985e-05	0.999265	-0.017286	NA	0	NA
4931417E11Rik-201	NA	NA	NA	NA	NA	NA
4931422A03Rik-201	NA	NA	NA	NA	NA	NA
4931428F04Rik-202	0.00807785	0.999265	-0.014471	NA	0	NA
4931428L18Rik-207	-2.06292e-05	0.999265	-0.302884	NA	0	NA
4931429L15Rik-201	NA	NA	NA	NA	NA	NA
4932411N23Rik-201	NA	NA	NA	NA	NA	NA
4932414N04Rik-204	NA	NA	NA	NA	NA	NA
4932415D10Rik-202	0.00106248	0.999265	0.0520314	NA	0	NA
4932429P05Rik-201	NA	NA	NA	NA	NA	NA
4932438A13Rik-201	0.0361199	0.999265	0.0770777	NA	0	NA
4932438H23Rik-201	0.00125736	0.999265	0.00500334	NA	0	NA
4933400A11Rik-201	NA	NA	NA	NA	NA	NA
4933402D24Rik-201	NA	NA	NA	NA	NA	NA
4933402E13Rik-201	NA	NA	NA	NA	NA	NA
4933402J07Rik-201	NA	NA	NA	NA	NA	NA
4933402N03Rik-201	NA	NA	NA	NA	NA	NA
4933402N22Rik-202	NA	NA	NA	NA	NA	NA
4933403O08Rik-202	NA	NA	NA	NA	NA	NA
4933405L10Rik-201	0.00143187	0.999265	0.00630997	NA	0	NA
4933405O20Rik-201	NA	NA	NA	NA	NA	NA
4933407L21Rik-201	NA	NA	NA	NA	NA	NA
4933409G03Rik-201	-0.000727062	0.999265	NA	NA	0	NA
4933411K16Rik-201	NA	NA	NA	NA	NA	NA
4933412E24Rik-201	NA	NA	NA	NA	NA	NA
4933414I15Rik-201	NA	NA	NA	NA	NA	NA
4933417A18Rik-201	NA	NA	NA	NA	NA	NA
4933421I07Rik-201	NA	NA	NA	NA	NA	NA
4933424G06Rik-204	NA	NA	NA	NA	NA	NA
4933427D14Rik-208	NA	NA	NA	NA	NA	NA
4933428G20Rik-201	NA	NA	NA	NA	NA	NA
4933428M09Rik-201	0.00125736	0.999265	0.00500334	NA	0	NA
4933430I17Rik-201	0.0283904	0.999265	0.202069	0.3419	0	0
4933434E20Rik-205	NA	NA	NA	NA	NA	NA
4933434E20Rik-211	NA	NA	NA	NA	NA	NA
4933436I01Rik-201	NA	NA	NA	NA	NA	NA
5031410I06Rik-201	NA	NA	NA	NA	NA	NA
5031439G07Rik-201	1.26534	0.999265	0.507483	0.199442	0	0
5330417C22Rik-202	NA	NA	NA	NA	NA	NA
5430401F13Rik-202	NA	NA	NA	NA	NA	NA
5430402E10Rik-201	NA	NA	NA	NA	NA	NA
5430403G16Rik-201	-0.0293123	0.999265	0.0606597	0.844088	0	0
5430427O19Rik-201	NA	NA	NA	NA	NA	NA
5530400C23Rik-201	NA	NA	NA	NA	NA	NA
5530401A14Rik-201	NA	NA	NA	NA	NA	NA
5730409E04Rik-201	0.000278716	0.999265	-0.00718128	NA	0	NA
5730455P16Rik-201	0.0484501	0.999265	0.0349479	NA	0	NA
5730480H06Rik-205	-0.0363708	0.999265	-0.211672	0.465928	0	0
5730507C01Rik-201	0.0172698	0.999265	0.0105312	0.981697	0	0
5730522E02Rik-201	-0.000649624	0.999265	-0.0146581	NA	0	NA
5830411N06Rik-203	NA	NA	NA	NA	NA	NA
6030458C11Rik-201	0.00772253	0.999265	-0.0675019	NA	0	NA
6030468B19Rik-201	-0.018394	0.999265	-0.0664835	NA	0	NA
6030498E09Rik-201	-0.00076839	0.999265	NA	NA	0	NA
6330403K07Rik-202	-0.00508225	0.999265	1.58753	NA	0	NA
6330409D20Rik-201	NA	NA	NA	NA	NA	NA
6430548M08Rik-201	-0.00286371	0.999265	-0.00936356	NA	0	NA
6430550D23Rik-201	-0.000145837	0.999265	-0.0839903	NA	0	NA
6430571L13Rik-201	NA	NA	NA	NA	NA	NA
6430628N08Rik-201	NA	NA	NA	NA	NA	NA
6720489N17Rik-202	0.000453406	0.999265	-0.635369	0.167966	0	0
6820408C15Rik-201	NA	NA	NA	NA	NA	NA
7420426K07Rik-201	0.00019448	0.999265	-0.0621214	NA	0	NA
7530416G11Rik-201	NA	NA	NA	NA	NA	NA
8030462N17Rik-201	-0.0285308	0.999265	-0.0838588	NA	0	NA
8030474K03Rik-202	0.000175179	0.999265	-0.239004	NA	0	NA
9030025P20Rik-201	NA	NA	NA	NA	NA	NA
9030624G23Rik-201	-0.00943284	0.999265	-0.0204203	0.954704	0	0
9130008F23Rik-201	0.00174026	0.999265	0.0177344	NA	0	NA
9130019O22Rik-201	0.000496395	0.999265	-0.00501465	NA	0	NA
9130023H24Rik-201	-0.000727062	0.999265	NA	NA	0	NA
9130230L23Rik-203	0.00125736	0.999265	0.00500334	NA	0	NA
9130401M01Rik-201	0.000897374	0.999265	0.151221	0.646967	0	0
9130409I23Rik-201	0.000255726	0.999265	-0.0304286	NA	0	NA
9230102O04Rik-201	NA	NA	NA	NA	NA	NA
9230112D13Rik-201	0.000216243	0.999265	-0.00766897	NA	0	NA
9330159F19Rik-201	NA	NA	NA	NA	NA	NA
9330182L06Rik-201	0.000303795	0.999265	0.0117029	NA	0	NA
9330182O14Rik-202	NA	NA	NA	NA	NA	NA
9430015G10Rik-208	0.000722254	0.999265	-0.00466986	NA	0	NA
9430038I01Rik-201	0.0412566	0.999265	-0.0187026	0.963915	0	0
9430069I07Rik-202	0.000543568	0.999265	-0.00351583	NA	0	NA
9530002B09Rik-201	NA	NA	NA	NA	NA	NA
9530003J23Rik-201	0.00120143	0.999265	0.00445588	NA	0	NA
9530053A07Rik-201	0.00152856	0.999265	0.0565144	NA	0	NA
9530068E07Rik-201	0.00550539	0.999265	0.0111951	NA	0	NA
9530077C05Rik-201	0.000378972	0.999265	-0.032124	NA	0	NA
9630041A04Rik-201	NA	NA	NA	NA	NA	NA
9830107B12Rik-201	NA	NA	NA	NA	NA	NA
9930012K11Rik-201	0.000328346	0.999265	-0.00663809	NA	0	NA
9930021J03Rik-204	-0.0215579	0.999265	-0.0272878	NA	0	NA
9930022D16Rik-201	NA	NA	NA	NA	NA	NA
9930104L06Rik-201	0.026008	0.999265	-0.0140588	NA	0	NA
9930111J21Rik1-202	NA	NA	NA	NA	NA	NA
9930111J21Rik2-202	NA	NA	NA	NA	NA	NA
a-201	0.00145847	0.999265	0.00640351	NA	0	NA
A030003K21Rik-201	NA	NA	NA	NA	NA	NA
A030005K14Rik-201	NA	NA	NA	NA	NA	NA
A030005L19Rik-201	NA	NA	NA	NA	NA	NA
A030014E15Rik-201	-0.000716369	0.999265	NA	NA	0	NA
A130010J15Rik-203	0.000200015	0.999265	0.00462078	NA	0	NA
A1bg-201	0.000250971	0.999265	-0.016165	NA	0	NA
A1cf-201	NA	NA	NA	NA	NA	NA
A230072I06Rik-201	NA	NA	NA	NA	NA	NA
A26c3-201	NA	NA	NA	NA	NA	NA
A2m-201	NA	NA	NA	NA	NA	NA
A2ml1-201	-0.000716369	0.999265	NA	NA	0	NA
A330070K13Rik-201	NA	NA	NA	NA	NA	NA
A3galt2-201	NA	NA	NA	NA	NA	NA
A430005L14Rik-201	-0.170005	0.999265	-0.0115237	0.97824	0	0
A430033K04Rik-202	0.000524211	0.999265	-0.0595111	NA	0	NA
A430089I19Rik-201	NA	NA	NA	NA	NA	NA
A4galt-201	0.00236763	0.999265	-0.0108581	NA	0	NA
A4gnt-201	NA	NA	NA	NA	NA	NA
A530016L24Rik-201	NA	NA	NA	NA	NA	NA
A530032D15Rik-201	-0.0917064	0.999265	-1.4219	2.97058e-05	0	-1
A530064D06Rik-202	0.00121843	0.999265	0.00462078	NA	0	NA
A530084C06Rik-201	NA	NA	NA	NA	NA	NA
A630001G21Rik-202	0.000693733	0.999265	-0.0536033	NA	0	NA
A630010A05Rik-202	-0.0114679	0.999265	-0.0423247	NA	0	NA
A630023A22Rik-201	NA	NA	NA	NA	NA	NA
A630073D07Rik-201	NA	NA	NA	NA	NA	NA
A630076J17Rik-201	NA	NA	NA	NA	NA	NA
A630089N07Rik-205	-0.00306837	0.999265	-0.0456963	NA	0	NA
A630095N17Rik-201	NA	NA	NA	NA	NA	NA
A730009L09Rik-201	NA	NA	NA	NA	NA	NA
A730046J19Rik-201	NA	NA	NA	NA	NA	NA
A730049H05Rik-201	NA	NA	NA	NA	NA	NA
A830005F24Rik-201	NA	NA	NA	NA	NA	NA
A830018L16Rik-201	NA	NA	NA	NA	NA	NA
A830031A19Rik-201	NA	NA	NA	NA	NA	NA
A930003A15Rik-201	0.00111149	0.999265	0.015061	NA	0	NA
A930004D18Rik-201	NA	NA	NA	NA	NA	NA
A930007A09Rik-201	-0.00766223	0.999265	-0.00523565	NA	0	NA
A930009A15Rik-201	NA	NA	NA	NA	NA	NA
A930017K11Rik-201	-0.00678099	0.999265	-0.00151484	NA	0	NA
A930018P22Rik-201	NA	NA	NA	NA	NA	NA
A930033H14Rik-201	NA	NA	NA	NA	NA	NA
AA467197-201	-0.00756943	0.999265	-0.0100546	NA	0	NA
AA792892-202	0.00036028	0.999265	-0.0262864	NA	0	NA
AA986860-201	NA	NA	NA	NA	NA	NA
Aaas-201	0.0896261	0.999265	0.0873035	0.78594	0	0
Aacs-201	0.0191155	0.999265	0.843396	0.126752	0	0
Aadac-201	0.000407838	0.999265	-0.0279669	NA	0	NA
Aadacl2-201	NA	NA	NA	NA	NA	NA
Aadacl2fm1-201	NA	NA	NA	NA	NA	NA
Aadacl2fm2-201	NA	NA	NA	NA	NA	NA
Aadacl2fm3-201	NA	NA	NA	NA	NA	NA
Aadacl3-201	NA	NA	NA	NA	NA	NA
Aadacl4-201	NA	NA	NA	NA	NA	NA
Aadacl4fm1-201	NA	NA	NA	NA	NA	NA
Aadacl4fm2-201	NA	NA	NA	NA	NA	NA
AAdacl4fm3-201	NA	NA	NA	NA	NA	NA
Aadacl4fm4-201	NA	NA	NA	NA	NA	NA
Aadacl4fm5-201	NA	NA	NA	NA	NA	NA
Aadat-201	NA	NA	NA	NA	NA	NA
Aagab-201	-0.00592425	0.999265	0.109923	NA	0	NA
Aak1-201	-0.0252105	0.999265	-0.0097959	NA	0	NA
Aamdc-206	0.000701029	0.999265	-0.15935	0.549471	0	0
Aamp-201	-0.0358788	0.999265	0.350727	0.322362	0	0
Aanat-205	NA	NA	NA	NA	NA	NA
Aar2-201	0.00966701	0.999265	0.0423437	NA	0	NA
Aard-201	NA	NA	NA	NA	NA	NA
Aars-201	-0.101335	0.999265	0.185458	0.585929	0	0
Aars2-201	-0.00349966	0.999265	0.00386424	NA	0	NA
Aarsd1-201	0.000977664	0.999265	-0.0267255	0.939226	0	0
Aasdh-202	0.0116954	0.999265	-0.538408	0.179853	0	0
Aasdhppt-201	-0.108332	0.999265	-0.639391	0.148726	0	0
Aass-201	0.00097103	0.999265	0.0113894	NA	0	NA
Aatf-201	0.00280791	0.999265	0.0426728	0.914701	0	0
Aatk-203	NA	NA	NA	NA	NA	NA
AB124611-203	0.001738	0.999265	0.0178693	NA	0	NA
Abat-201	-0.00395938	0.999265	2.51988	NA	0	NA
Abca1-201	0.00640256	0.999265	-0.00351583	NA	0	NA
Abca12-201	NA	NA	NA	NA	NA	NA
Abca13-201	-0.00452807	0.999265	-0.0271788	NA	0	NA
Abca14-201	0.00144271	0.999265	0.00660373	NA	0	NA
Abca15-201	NA	NA	NA	NA	NA	NA
Abca16-202	0.000380455	0.999265	-0.0267396	NA	0	NA
Abca17-202	-0.0195326	0.999265	0.170813	NA	0	NA
Abca2-201	0.00121843	0.999265	0.00462078	NA	0	NA
Abca3-201	0.0276018	0.999265	0.0339724	NA	0	NA
Abca4-201	0.00158685	0.999265	0.011306	NA	0	NA
Abca5-201	0.00215936	0.999265	0.00462078	NA	0	NA
Abca6-201	NA	NA	NA	NA	NA	NA
Abca7-202	0.000955905	0.999265	0.00734411	NA	0	NA
Abca8a-201	NA	NA	NA	NA	NA	NA
Abca8b-201	NA	NA	NA	NA	NA	NA
Abca9-201	0.00121843	0.999265	0.00462078	NA	0	NA
Abcb10-201	-0.0124657	0.999265	0.0186971	NA	0	NA
Abcb11-201	0.00111234	0.999265	0.0282527	NA	0	NA
Abcb1a-201	0.00145115	0.999265	0.0631324	NA	0	NA
Abcb1b-201	0.00922693	0.999265	0.00942428	NA	0	NA
Abcb4-201	0.000500875	0.999265	-0.00168734	NA	0	NA
Abcb5-201	-0.0648038	0.999265	-0.227253	0.488389	0	0
Abcb6-201	-0.0169723	0.999265	0.0678439	NA	0	NA
Abcb7-201	-0.0674006	0.999265	0.0155658	NA	0	NA
Abcb8-203	-0.0034714	0.999265	0.0278144	NA	0	NA
Abcb9-201	0.000700279	0.999265	-0.00926754	NA	0	NA
Abcc1-201	-0.0262983	0.999265	0.0112727	NA	0	NA
Abcc10-202	-0.0405953	0.999265	0.0727255	0.776962	0	0
Abcc12-203	NA	NA	NA	NA	NA	NA
Abcc2-201	0.0406811	0.999265	0.00381077	NA	0	NA
Abcc3-201	0.0232764	0.999265	0.140631	NA	0	NA
Abcc4-201	-0.0115167	0.999265	0.015467	NA	0	NA
Abcc5-202	-3.33666	0.934189	-0.0350905	0.918339	0	0
Abcc6-201	0.000557307	0.999265	0.00749959	NA	0	NA
Abcc8-201	0.00172481	0.999265	0.0152924	NA	0	NA
Abcc9-203	-0.000789506	0.999265	NA	NA	0	NA
Abcd1-201	0.00532708	0.999265	0.00499116	NA	0	NA
Abcd2-201	NA	NA	NA	NA	NA	NA
Abcd3-201	0.00592772	0.999265	0.0518032	NA	0	NA
Abcd4-201	-0.00237676	0.999265	0.00769374	NA	0	NA
Abce1-201	0.0473131	0.999265	0.176548	0.606341	0	0
Abcf1-201	0.047587	0.999265	0.113355	0.750683	0	0
Abcf2-201	0.03635	0.999265	0.202791	0.548658	0	0
Abcf3-201	-0.00328901	0.999265	0.133741	0.700577	0	0
Abcg1-201	0.0045049	0.999265	0.00426395	NA	0	NA
Abcg2-201	-0.000649624	0.999265	-0.0146581	NA	0	NA
Abcg3-201	0.00121843	0.999265	0.00462078	NA	0	NA
Abcg4-208	0.00164464	0.999265	0.074545	NA	0	NA
Abcg5-201	NA	NA	NA	NA	NA	NA
Abcg8-201	NA	NA	NA	NA	NA	NA
Abhd10-201	-0.0358724	0.999265	-0.00650422	0.983487	0	0
Abhd11-201	0.0120713	0.999265	-0.0300063	0.932954	0	0
Abhd12-201	0.0297094	0.999265	-0.0113483	NA	0	NA
Abhd12b-203	0.00060254	0.999265	-0.00777062	NA	0	NA
Abhd13-202	-0.0156933	0.999265	-0.00687245	NA	0	NA
Abhd14a-202	0.00082948	0.999265	-0.00903215	NA	0	NA
Abhd14b-201	0.00024563	0.999265	-0.00740942	NA	0	NA
Abhd15-201	0.00116904	0.999265	0.00426395	NA	0	NA
Abhd16a-201	-0.0152945	0.999265	-0.0503188	NA	0	NA
Abhd16b-201	NA	NA	NA	NA	NA	NA
Abhd17a-201	-0.000345465	0.999265	0.0522692	0.86225	0	0
Abhd17b-201	-0.000143859	0.999265	0.00660373	NA	0	NA
Abhd17c-201	-0.0100885	0.999265	0.0338731	NA	0	NA
Abhd18-203	0.00515642	0.999265	-0.220886	NA	0	NA
Abhd2-201	-0.00542499	0.999265	0.0141941	NA	0	NA
Abhd3-202	0.00772759	0.999265	0.0634533	NA	0	NA
Abhd4-202	-0.0136684	0.999265	-0.00353927	NA	0	NA
Abhd5-204	-0.00774665	0.999265	-1.58484	0.0106549	0	0
Abhd6-202	0.0282529	0.999265	-0.232278	0.495559	0	0
Abhd8-201	0.000777694	0.999265	-0.0051538	NA	0	NA
Abi1-205	-2.00164	0.999265	-0.160377	0.607023	0	0
Abi2-201	0.000773336	0.999265	-0.00202813	NA	0	NA
Abi3-201	0.00121843	0.999265	0.00462078	NA	0	NA
Abi3bp-201	8.96243e-05	0.999265	-0.0308725	NA	0	NA
Abitram-201	-0.0122512	0.999265	0.0527516	NA	0	NA
Abl1-202	-0.014416	0.999265	-0.0710851	NA	0	NA
Abl2-201	0.0166688	0.999265	-0.0802536	NA	0	NA
Ablim1-209	-0.0213065	0.999265	-0.0513488	NA	0	NA
Ablim2-201	0.000567923	0.999265	-0.00249735	NA	0	NA
Ablim3-201	0.00116904	0.999265	0.00426395	NA	0	NA
Abo-201	-0.000494895	0.999265	-0.106665	NA	0	NA
Abr-213	0.0180548	0.999265	0.0845366	NA	0	NA
Abra-201	NA	NA	NA	NA	NA	NA
Abracl-201	-0.0121712	0.999265	0.0760437	NA	0	NA
Abraxas1-202	-0.148487	0.690068	-1.66493	0.0080827	0	-1
Abraxas2-201	-0.0481944	0.999265	-0.0494094	0.881506	0	0
Abt1-201	0.0132258	0.999265	-0.0138212	0.975775	0	0
Abtb1-201	0.00266826	0.999265	0.0347249	NA	0	NA
Abtb2-201	NA	NA	NA	NA	NA	NA
AC124742.1-201	NA	NA	NA	NA	NA	NA
AC124764.1-201	NA	NA	NA	NA	NA	NA
AC132407.1-201	NA	NA	NA	NA	NA	NA
AC140267.1-201	NA	NA	NA	NA	NA	NA
AC141477.1-201	NA	NA	NA	NA	NA	NA
AC147806.1-201	0.000328502	0.999265	0.00688232	NA	0	NA
AC147806.2-202	0.000665988	0.999265	-0.00149852	NA	0	NA
AC151602.1-203	NA	NA	NA	NA	NA	NA
AC159819.1-201	-0.026177	0.999265	-0.0158594	0.963915	0	0
AC160405.1-201	NA	NA	NA	NA	NA	NA
AC166256.1-201	NA	NA	NA	NA	NA	NA
AC167036.1-201	-0.000649624	0.999265	-0.0146581	NA	0	NA
AC167036.2-201	0.000607679	0.999265	-0.0164525	NA	0	NA
Acaa1a-201	0.00192681	0.999265	0.0261066	NA	0	NA
Acaa1b-201	NA	NA	NA	NA	NA	NA
Acaa2-201	0.0187315	0.999265	0.109508	NA	0	NA
Acaca-202	0.0121486	0.999265	-0.035617	NA	0	NA
Acacb-202	0.20421	0.934189	0.0527929	NA	0	NA
Acad10-201	0.00121843	0.999265	0.00462078	NA	0	NA
Acad11-201	0.0111067	0.999265	-0.060026	NA	0	NA
Acad12-201	0.000257006	0.999265	0.00500334	NA	0	NA
Acad8-201	-0.0398637	0.999265	-0.0253382	0.947166	0	0
Acad9-201	0.0143315	0.999265	0.0235306	0.942371	0	0
Acadl-201	0.0130777	0.999265	0.464963	0.212734	0	0
Acadm-201	-0.228761	0.999265	0.0368181	0.932954	0	0
Acads-201	0.0129071	0.999265	0.295669	0.37252	0	0
Acadsb-201	0.000356202	0.999265	-0.0584703	NA	0	NA
Acadvl-202	-0.0148028	0.999265	0.164052	NA	0	NA
Acan-201	0.00166194	0.999265	0.0143916	NA	0	NA
Acap1-201	0.00080977	0.999265	-0.00975189	NA	0	NA
Acap2-203	0.0120957	0.999265	-0.00477186	NA	0	NA
Acap3-202	-0.0129892	0.999265	-0.00206452	NA	0	NA
Acat1-201	0.0907476	0.999265	0.0777769	0.83982	0	0
Acat2-201	0.00112613	0.999265	0.0619898	0.834529	0	0
Acat3-202	NA	NA	NA	NA	NA	NA
Acbd3-201	0.0103888	0.999265	-0.0298138	NA	0	NA
Acbd4-201	0.0109226	0.999265	0.0273287	NA	0	NA
Acbd5-203	-0.0504046	0.999265	-0.103896	0.750683	0	0
Acbd6-201	-0.0711054	0.999265	0.0646423	0.823303	0	0
Acbd7-201	0.000934345	0.999265	-0.0355687	NA	0	NA
Accs-203	0.0158405	0.999265	0.0413343	NA	0	NA
Accsl-201	0.00108037	0.999265	-0.110116	0.637387	0	0
Acd-201	0.0214655	0.999265	0.0233936	0.954704	0	0
Ace-201	0.00151062	0.999265	0.0082367	NA	0	NA
Ace2-202	0.00125736	0.999265	0.00500334	NA	0	NA
Ace3-201	NA	NA	NA	NA	NA	NA
Acer1-201	-0.000198782	0.999265	-0.0489226	NA	0	NA
Acer2-201	0.00100195	0.999265	0.0150486	NA	0	NA
[truncated: 20,952 more rows]
