# Supplementary material for: Single-cell quantification of ribosome occupancy in early mouse development
Source: Nature. 2023 Jun 21;618(7967):1057–64. doi: 10.1038/s41586-023-06228-9 (PMC10307641; doi:10.1038/s41586-023-06228-9)
Supplement: Supplementary file 6 — A background set consisting of detected genes was provided to FuncAssociate75 to determine enrichment of gene ontology terms among genes with significant changes in TE. Adjusted p-values were calculated using the permutation based method implemented in FuncAssociate75. [file 41586_2023_6228_MOESM6_ESM.xlsx]

## Sheet: Description
Enriched Gene Ontology Terms among genes with significant changes in translation efficiency
This table contains the enriched gene ontology terms among genes with significant changes in translation efficiency between developmental stages. We used FuncAssociate47 with default settings while providing a background set consisting of genes retained by DESeq2 48 after applying independent filtering. This filtering method is based on determining a minimum threshold on the number of normalized …

## Sheet: TE_down_2_vs_1
# species: Mus musculus
# support: EXP, IMP, ISS, ISM, TAS, IEA, HMP, HEP, IDA, IGI, ISO, IGC, NAS, HGI, IPI, IEP, ISA, RCA, IC, HDA
# associations retrieved on: 2021-09-21 14:25:34-04
# gofunc built on: 2018-02-21 10:04:34.764444-05
# gene associations file: ftp://ftp.geneontology.org/pub/go/gene-associations/gene_association.mgi.gz
# revision: 2018-02-02 $
# downloaded on: 2018-02-14 09:47:34-05
# GO DAG files from: http://archive.geneontology.org/latest-full/go_201512-termdb-tables.tar.gz
# downloaded on: 2015-12-22 05:43:21-05
# translation required: yes
# translation info:
# authority: ensembl
# synergizer db built on: 2015-11-17 14:24:21.26681-05
# synergizer db built from: Ensembl Genes 82 / Metazoa Mart / Plant Mart
# namespace: mgi_symbol
# coverage: 100.0%
# size of "genespace": 7907
# number of attributes: 15867
# NOTE: these associations have been restricted to the genes included
# in the user-supplied gene space.
# NOTE: the last record consists of all the entities in the
# "genespace" that are not associated with any attribute (for
# the requested support).
# Original number of entities in query: 288
# Number of entities in query: 288
# Total number of entities: 7907
# Total number of attributes: 15867
# Original total number of attributes: 20222
# Translation required: yes
# Translation coverage: 0.999517
# Mode: unordered
# Number of simulations: 1000
# Adjusted P-value cutoff: 0.01
# Over/under: over
# Evidence codes: EXP, IMP, ISS, ISM, TAS, IEA, HMP, HEP, IDA, IGI, ISO, IGC, NAS, HGI, IPI, IEP, ISA, RCA, IC, HDA
OVERREPRESENTED ATTRIBUTES
N	X	LOD	P	P_adj	attrib ID	attrib name
23	204	0.559612	1.25041e-06	0.002	GO:0008380	RNA splicing
26	266	0.491028	3.82673e-06	0.008	GO:0006397	mRNA processing
56	639	0.466941	3.10879e-10	<0.001	GO:0003723	RNA binding
39	451	0.441887	3.21346e-07	<0.001	GO:0006396	RNA processing
42	511	0.419273	4.33339e-07	<0.001	GO:1990904	ribonucleoprotein complex
109	1554	0.415933	2.20538e-13	<0.001	GO:0003676	nucleic acid binding
41	509	0.40816	1.02962e-06	0.001	GO:0030529	intracellular ribonucleoprotein complex
171	2996	0.393874	4.54093e-14	<0.001	GO:0005634	nucleus
260	6261	0.391816	2.46279e-07	<0.001	GO:0008150	biological_process
50	659	0.386578	3.58218e-07	<0.001	GO:0044451	nucleoplasm part
50	664	0.38272	4.51518e-07	<0.001	GO:2000113	negative regulation of cellular macromolecule biosynthetic process
261	6341	0.381579	7.54188e-07	0.001	GO:0044464	cell part
99	1470	0.378794	6.43534e-11	<0.001	GO:0016070	RNA metabolic process
254	6012	0.377422	9.74083e-08	<0.001	GO:0044424	intracellular part
236	5229	0.374644	9.73955e-10	<0.001	GO:0005488	binding
145	2448	0.369249	2.25321e-12	<0.001	GO:0097159	organic cyclic compound binding
50	682	0.369064	1.01257e-06	0.001	GO:0010558	negative regulation of macromolecule biosynthetic process
144	2427	0.368655	2.555e-12	<0.001	GO:1901363	heterocyclic compound binding
112	1758	0.364075	6.02628e-11	<0.001	GO:0090304	nucleic acid metabolic process
251	5921	0.362809	1.34731e-07	<0.001	GO:0003674	molecular_function
235	5252	0.35854	4.24035e-09	<0.001	GO:0009987	cellular process
50	697	0.357952	1.92703e-06	0.007	GO:0031327	negative regulation of cellular biosynthetic process
52	741	0.348558	2.23942e-06	0.007	GO:0010629	negative regulation of gene expression
50	714	0.345636	3.87424e-06	0.008	GO:0009890	negative regulation of biosynthetic process
52	751	0.341678	3.33724e-06	0.008	GO:0051172	negative regulation of nitrogen compound metabolic process
110	1802	0.336067	1.48466e-09	<0.001	GO:0010468	regulation of gene expression
116	1945	0.32992	1.64042e-09	<0.001	GO:0006139	nucleobase-containing compound metabolic process
67	1020	0.328507	6.26044e-07	<0.001	GO:0032774	RNA biosynthetic process
66	1008	0.325824	8.76531e-07	0.001	GO:0006351	transcription, DNA-templated
66	1009	0.325299	9.08608e-07	0.001	GO:0097659	nucleic acid-templated transcription
117	1990	0.322523	3.27354e-09	<0.001	GO:0006725	cellular aromatic compound metabolic process
117	1994	0.321295	3.71737e-09	<0.001	GO:0046483	heterocycle metabolic process
138	2470	0.319342	1.28182e-09	<0.001	GO:0060255	regulation of macromolecule metabolic process
119	2053	0.316398	5.30725e-09	<0.001	GO:1901360	organic cyclic compound metabolic process
109	1846	0.314987	1.34449e-08	<0.001	GO:0051171	regulation of nitrogen compound metabolic process
100	1693	0.304568	7.9077e-08	<0.001	GO:0010556	regulation of macromolecule biosynthetic process
91	1517	0.303518	2.07087e-07	<0.001	GO:0051252	regulation of RNA metabolic process
98	1661	0.301665	1.22912e-07	<0.001	GO:2000112	regulation of cellular macromolecule biosynthetic process
70	1129	0.300574	2.82646e-06	0.008	GO:0034654	nucleobase-containing compound biosynthetic process
123	2201	0.298746	2.46305e-08	<0.001	GO:0034641	cellular nitrogen compound metabolic process
71	1153	0.297831	3.01039e-06	0.008	GO:0019438	aromatic compound biosynthetic process
102	1758	0.296355	1.38077e-07	<0.001	GO:0009889	regulation of biosynthetic process
99	1698	0.295862	1.8651e-07	<0.001	GO:0019219	regulation of nucleobase-containing compound metabolic process
124	2235	0.295446	3.23651e-08	<0.001	GO:0044428	nuclear part
144	2713	0.293486	1.73955e-08	<0.001	GO:0019222	regulation of metabolic process
100	1730	0.291924	2.40976e-07	<0.001	GO:0031326	regulation of cellular biosynthetic process
85	1432	0.291314	1.01663e-06	0.001	GO:2001141	regulation of RNA biosynthetic process
226	5192	0.286957	9.40287e-07	0.001	GO:0043229	intracellular organelle
132	2451	0.286624	5.31658e-08	<0.001	GO:0080090	regulation of primary metabolic process
125	2291	0.286043	7.7552e-08	<0.001	GO:0006807	nitrogen compound metabolic process
84	1426	0.286036	1.67998e-06	0.003	GO:1903506	regulation of nucleic acid-templated transcription
83	1424	0.27914	3.09117e-06	0.008	GO:0006355	regulation of transcription, DNA-templated
226	5227	0.27814	2.00708e-06	0.007	GO:0043226	organelle
210	4687	0.274622	6.20584e-07	<0.001	GO:0043231	intracellular membrane-bounded organelle
210	4692	0.273446	6.92154e-07	<0.001	GO:0043227	membrane-bounded organelle
131	2478	0.273056	2.0905e-07	<0.001	GO:0031323	regulation of cellular metabolic process
136	2634	0.263581	4.35232e-07	<0.001	GO:0032991	macromolecular complex
142	2819	0.254194	9.04045e-07	0.001	GO:0044260	cellular macromolecule metabolic process
178	3796	0.25197	1.14507e-06	0.001	GO:0005515	protein binding

## Sheet: TE_down_MII__GV
# species: Mus musculus
# support: EXP, IMP, ISS, ISM, TAS, IEA, HMP, HEP, IDA, IGI, ISO, IGC, NAS, HGI, IPI, IEP, ISA, RCA, IC, HDA
# associations retrieved on: 2021-09-21 18:33:37-04
# gofunc built on: 2018-02-21 10:04:34.764444-05
# gene associations file: ftp://ftp.geneontology.org/pub/go/gene-associations/gene_association.mgi.gz
# revision: 2018-02-02 $
# downloaded on: 2018-02-14 09:47:34-05
# GO DAG files from: http://archive.geneontology.org/latest-full/go_201512-termdb-tables.tar.gz
# downloaded on: 2015-12-22 05:43:21-05
# translation required: yes
# translation info:
# authority: ensembl
# synergizer db built on: 2015-11-17 14:24:21.26681-05
# synergizer db built from: Ensembl Genes 82 / Metazoa Mart / Plant Mart
# namespace: mgi_symbol
# coverage: 100.0%
# size of "genespace": 10727
# number of attributes: 17443
# NOTE: these associations have been restricted to the genes included
# in the user-supplied gene space.
# NOTE: the last record consists of all the entities in the
# "genespace" that are not associated with any attribute (for
# the requested support).
# Original number of entities in query: 817
# Number of entities in query: 817
# Total number of entities: 10727
# Total number of attributes: 17443
# Original total number of attributes: 20222
# Translation required: yes
# Translation coverage: 0.999517
# Mode: unordered
# Number of simulations: 1000
# Adjusted P-value cutoff: 0.05
# Over/under: over
# Evidence codes: EXP, IMP, ISS, ISM, TAS, IEA, HMP, HEP, IDA, IGI, ISO, IGC, NAS, HGI, IPI, IEP, ISA, RCA, IC, HDA
OVERREPRESENTED ATTRIBUTES
N	X	LOD	P	P_adj	attrib ID	attrib name
21	101	0.518032	1.89065e-05	0.041	GO:0000776	kinetochore
45	299	0.349245	7.28776e-06	0.02	GO:0006397	mRNA processing
53	359	0.341021	2.03725e-06	0.006	GO:0016071	mRNA metabolic process

## Sheet: TE_up_MII_GV
# species: Mus musculus
# support: EXP, IMP, ISS, ISM, TAS, IEA, HMP, HEP, IDA, IGI, ISO, IGC, NAS, HGI, IPI, IEP, ISA, RCA, IC, HDA
# associations retrieved on: 2021-09-21 20:13:32-04
# gofunc built on: 2018-02-21 10:04:34.764444-05
# gene associations file: ftp://ftp.geneontology.org/pub/go/gene-associations/gene_association.mgi.gz
# revision: 2018-02-02 $
# downloaded on: 2018-02-14 09:47:34-05
# GO DAG files from: http://archive.geneontology.org/latest-full/go_201512-termdb-tables.tar.gz
# downloaded on: 2015-12-22 05:43:21-05
# translation required: yes
# translation info:
# authority: ensembl
# synergizer db built on: 2015-11-17 14:24:21.26681-05
# synergizer db built from: Ensembl Genes 82 / Metazoa Mart / Plant Mart
# namespace: mgi_symbol
# coverage: 100.0%
# size of "genespace": 10727
# number of attributes: 17443
# NOTE: these associations have been restricted to the genes included
# in the user-supplied gene space.
# NOTE: the last record consists of all the entities in the
# "genespace" that are not associated with any attribute (for
# the requested support).
# Original number of entities in query: 642
# Number of entities in query: 634
# Total number of entities: 10727
# Total number of attributes: 17443
# Original total number of attributes: 20222
# Translation required: yes
# Translation coverage: 0.999517
# Mode: unordered
# Number of simulations: 1000
# Adjusted P-value cutoff: 0.05
# Over/under: over
# Evidence codes: EXP, IMP, ISS, ISM, TAS, IEA, HMP, HEP, IDA, IGI, ISO, IGC, NAS, HGI, IPI, IEP, ISA, RCA, IC, HDA
OVERREPRESENTED ATTRIBUTES
N	X	LOD	P	P_adj	attrib ID	attrib name
12	43	0.807166	4.61216e-06	0.009	GO:0051082	unfolded protein binding
35	136	0.765647	5.34854e-14	<0.001	GO:0043209	myelin sheath
18	88	0.630069	2.98581e-06	0.006	GO:0006457	protein folding
32	240	0.407819	1.2349e-05	0.032	GO:0051640	organelle localization
59	509	0.345012	4.00082e-07	<0.001	GO:0019904	protein domain specific binding
72	654	0.323169	1.53786e-07	<0.001	GO:0044702	single organism reproductive process
59	539	0.31566	2.66452e-06	0.006	GO:0022402	cell cycle process
73	679	0.311259	3.2072e-07	<0.001	GO:0051641	cellular localization
75	699	0.310941	2.35482e-07	<0.001	GO:0022414	reproductive process
64	596	0.30751	1.89612e-06	0.004	GO:1902582	single-organism intracellular transport
71	710	0.27321	6.66377e-06	0.012	GO:0046907	intracellular transport
72	724	0.270676	6.93776e-06	0.012	GO:0003723	RNA binding
89	920	0.261894	1.63382e-06	0.004	GO:0050790	regulation of catalytic activity
80	823	0.261448	4.89762e-06	0.009	GO:0033043	regulation of organelle organization
127	1354	0.258805	3.61668e-08	<0.001	GO:0032268	regulation of cellular protein metabolic process
128	1367	0.258241	3.48325e-08	<0.001	GO:0000166	nucleotide binding
128	1367	0.258241	3.48325e-08	<0.001	GO:1901265	nucleoside phosphate binding
81	839	0.258222	5.5148e-06	0.009	GO:0071822	protein complex subunit organization
135	1470	0.25019	4.3804e-08	<0.001	GO:0051246	regulation of protein metabolic process
522	7822	0.24973	6.91137e-09	<0.001	GO:0044424	intracellular part
476	6853	0.243517	3.51636e-10	<0.001	GO:0005488	binding
118	1292	0.241136	5.2561e-07	<0.001	GO:0043933	macromolecular complex subunit organization
94	1015	0.240628	5.27962e-06	0.009	GO:0030554	adenyl nucleotide binding
138	1532	0.240606	9.80628e-08	<0.001	GO:0036094	small molecule binding
99	1079	0.237301	4.27874e-06	0.009	GO:1902589	single-organism organelle organization
93	1011	0.236764	7.89455e-06	0.015	GO:0032559	adenyl ribonucleotide binding
91	991	0.235219	1.07673e-05	0.019	GO:0005524	ATP binding
300	3766	0.234907	4.68403e-11	<0.001	GO:0005737	cytoplasm
131	1464	0.234462	3.37144e-07	<0.001	GO:0006996	organelle organization
109	1202	0.234289	2.22419e-06	0.006	GO:0001882	nucleoside binding
110	1215	0.233745	2.13775e-06	0.006	GO:0017076	purine nucleotide binding
122	1358	0.233559	7.76715e-07	0.001	GO:0019899	enzyme binding
108	1193	0.233054	2.71014e-06	0.006	GO:0032550	purine ribonucleoside binding
108	1195	0.232158	2.93204e-06	0.006	GO:0001883	purine nucleoside binding
108	1196	0.231711	3.04932e-06	0.007	GO:0032549	ribonucleoside binding
171	1972	0.231266	2.54447e-08	<0.001	GO:0005829	cytosol
109	1209	0.23118	2.9294e-06	0.006	GO:0032555	purine ribonucleotide binding
107	1186	0.230905	3.5684e-06	0.007	GO:0035639	purine ribonucleoside triphosphate binding
109	1218	0.227208	4.14827e-06	0.008	GO:0032553	ribonucleotide binding
366	4894	0.22468	1.98223e-10	<0.001	GO:0005515	protein binding
110	1239	0.223257	5.38426e-06	0.009	GO:0065009	regulation of molecular function
261	3242	0.222769	1.05895e-09	<0.001	GO:0032991	macromolecular complex
133	1535	0.217402	1.64218e-06	0.004	GO:0051128	regulation of cellular component organization
518	7906	0.212114	6.70189e-07	0.001	GO:0003674	molecular_function
177	2122	0.210854	2.23481e-07	<0.001	GO:0043228	non-membrane-bounded organelle
177	2122	0.210854	2.23481e-07	<0.001	GO:0043232	intracellular non-membrane-bounded organelle
244	3075	0.205727	2.52062e-08	<0.001	GO:1901363	heterocyclic compound binding
536	8343	0.202793	7.36288e-06	0.013	GO:0008150	biological_process
245	3105	0.202451	3.92978e-08	<0.001	GO:0097159	organic cyclic compound binding
216	2702	0.199416	1.61745e-07	<0.001	GO:0043234	protein complex
535	8348	0.196121	1.34596e-05	0.034	GO:0044464	cell part
219	2786	0.189946	4.98913e-07	<0.001	GO:0071840	cellular component organization or biogenesis
214	2716	0.189615	6.16961e-07	<0.001	GO:0016043	cellular component organization
235	3077	0.177202	1.57469e-06	0.003	GO:0080090	regulation of primary metabolic process
236	3099	0.175674	1.86005e-06	0.004	GO:0060255	regulation of macromolecule metabolic process
192	2492	0.168428	1.50805e-05	0.05	GO:0048523	negative regulation of cellular process
203	2651	0.168089	1.11743e-05	0.02	GO:0048519	negative regulation of biological process
254	3413	0.16673	3.84558e-06	0.007	GO:0019222	regulation of metabolic process
234	3117	0.165586	6.66683e-06	0.012	GO:0031323	regulation of cellular metabolic process
229	3054	0.163141	9.93913e-06	0.016	GO:0048518	positive regulation of biological process
213	2819	0.162879	1.50927e-05	0.05	GO:0048522	positive regulation of cellular process
444	6677	0.159888	1.41616e-05	0.044	GO:0043229	intracellular organelle
343	4893	0.157013	6.14688e-06	0.012	GO:0044444	cytoplasmic part

## Sheet: TE_up_1_MII
# species: Mus musculus
# support: EXP, IMP, ISS, ISM, TAS, IEA, HMP, HEP, IDA, IGI, ISO, IGC, NAS, HGI, IPI, IEP, ISA, RCA, IC, HDA
# associations retrieved on: 2021-09-21 13:58:58-04
# gofunc built on: 2018-02-21 10:04:34.764444-05
# gene associations file: ftp://ftp.geneontology.org/pub/go/gene-associations/gene_association.mgi.gz
# revision: 2018-02-02 $
# downloaded on: 2018-02-14 09:47:34-05
# GO DAG files from: http://archive.geneontology.org/latest-full/go_201512-termdb-tables.tar.gz
# downloaded on: 2015-12-22 05:43:21-05
# translation required: yes
# translation info:
# authority: ensembl
# synergizer db built on: 2015-11-17 14:24:21.26681-05
# synergizer db built from: Ensembl Genes 82 / Metazoa Mart / Plant Mart
# namespace: mgi_symbol
# coverage: 100.0%
# size of "genespace": 6330
# number of attributes: 14778
# NOTE: these associations have been restricted to the genes included
# in the user-supplied gene space.
# NOTE: the last record consists of all the entities in the
# "genespace" that are not associated with any attribute (for
# the requested support).
# Original number of entities in query: 129
# Number of entities in query: 129
# Total number of entities: 6330
# Total number of attributes: 14778
# Original total number of attributes: 20222
# Translation required: yes
# Translation coverage: 0.999517
# Mode: unordered
# Number of simulations: 1000
# Adjusted P-value cutoff: 0.01
# Over/under: over
# Evidence codes: EXP, IMP, ISS, ISM, TAS, IEA, HMP, HEP, IDA, IGI, ISO, IGC, NAS, HGI, IPI, IEP, ISA, RCA, IC, HDA
OVERREPRESENTED ATTRIBUTES
N	X	LOD	P	P_adj	attrib ID	attrib name
7	31	1.18857	2.17006e-06	0.006	GO:0030856	regulation of epithelial cell differentiation
13	108	0.869797	2.26809e-07	<0.001	GO:0031965	nuclear membrane
25	332	0.670026	8.53239e-09	<0.001	GO:0007010	cytoskeleton organization
17	222	0.656972	2.15005e-06	0.006	GO:0016477	cell migration
18	240	0.649232	1.41919e-06	0.003	GO:0048870	cell motility
18	260	0.610395	4.4773e-06	0.009	GO:0040011	locomotion
39	779	0.507735	3.86862e-08	<0.001	GO:1902589	single-organism organelle organization
40	812	0.502493	3.80728e-08	<0.001	GO:0050793	regulation of developmental process
47	1043	0.478225	2.49015e-08	<0.001	GO:0006996	organelle organization
28	559	0.476497	5.342e-06	0.009	GO:0033554	cellular response to stress
41	928	0.448399	5.14333e-07	0.001	GO:0051716	cellular response to stimulus
64	1799	0.403861	2.27122e-07	<0.001	GO:0016043	cellular component organization
64	1855	0.384589	7.61356e-07	0.001	GO:0071840	cellular component organization or biogenesis
50	1353	0.377876	4.28975e-06	0.009	GO:0050896	response to stimulus
90	3150	0.371396	2.59901e-06	0.008	GO:0005515	protein binding
