# Supplementary material for: Single-cell quantification of ribosome occupancy in early mouse development
Source: Nature. 2023 Jun 21;618(7967):1057–64. doi: 10.1038/s41586-023-06228-9 (PMC10307641; doi:10.1038/s41586-023-06228-9)
Supplement: Supplementary file 7 — List of enriched and depleted heptamers among genes with differential translation efficiency determined by Transite55 using default parameters for the k-mer TSMA method. Adjusted p-values were calculated using the Benjamini-Hochberg method. Heptamers are annotated as existing in the oRNAment database56 if the heptamer is within a Hamming distance of 1 with an oRNAment consensus motif. [file 41586_2023_6228_MOESM7_ESM.xlsx]

## Sheet: SupplementaryTable7
Supplementary Table 7: List of enriched and depleted heptamers among genes with differential translation efficiency
Consensus	foreground_count	background_count	enrichment	p_value	adj_p_value	Region	Direction	Stage	In_oRNAment_db
AAAAAAA	18	845	0.772912	0.327514	0.745275	UTR5	TE_up	GV_vs_MII	TRUE
AAAAAAA	210	2592	1.63979	1.07472e-10	1.15087e-08	CDS	TE_up	GV_vs_MII	TRUE
AAAAAAA	577	13827	1.22145	4.7969e-06	0.00231154	UTR3	TE_up	GV_vs_MII	TRUE
AAAAAAA	15	845	0.508239	0.00589981	0.379068	UTR5	TE_down	GV_vs_MII	TRUE
AAAAAAA	89	2592	0.855945	0.163245	0.708112	CDS	TE_down	GV_vs_MII	TRUE
AAAAAAA	354	13827	0.753538	4.47011e-08	5.2313e-05	UTR3	TE_down	GV_vs_MII	TRUE
AAAAAAA	2	845	0.322381	0.137826	1	UTR5	TE_up	MII_vs_1cell	TRUE
AAAAAAA	74	2592	1.82955	2.68843e-06	0.000407844	CDS	TE_up	MII_vs_1cell	TRUE
AAAAAAA	76	13827	0.738871	0.00736596	0.333531	UTR3	TE_up	MII_vs_1cell	TRUE
AAAAAAA	9	845	1.28189	0.579737	1	UTR5	TE_down	MII_vs_1cell	TRUE
AAAAAAA	14	2592	0.929722	0.886497	1	CDS	TE_down	MII_vs_1cell	TRUE
AAAAAAA	77	13827	0.818315	0.0879743	1	UTR3	TE_down	MII_vs_1cell	TRUE
AAAAAAA	2	845	0.462304	0.460223	1	UTR5	TE_up	1cell_vs_2cell	TRUE
AAAAAAA	30	2592	1.52144	0.0285652	0.472739	CDS	TE_up	1cell_vs_2cell	TRUE
AAAAAAA	41	13827	0.575603	0.000168569	0.138091	UTR3	TE_up	1cell_vs_2cell	TRUE
AAAAAAA	14	845	1.27681	0.448767	1	UTR5	TE_down	1cell_vs_2cell	TRUE
AAAAAAA	146	2592	2.71423	1.78242e-24	1.1232e-21	CDS	TE_down	1cell_vs_2cell	TRUE
AAAAAAA	372	13827	1.5731	7.37893e-16	2.41793e-12	UTR3	TE_down	1cell_vs_2cell	TRUE
AAAAAAC	4	354	0.409988	0.0951004	0.491606	UTR5	TE_up	GV_vs_MII	TRUE
AAAAAAC	211	2689	1.58816	1.21419e-09	9.12539e-08	CDS	TE_up	GV_vs_MII	TRUE
AAAAAAC	205	5424	1.10627	0.166689	0.75662	UTR3	TE_up	GV_vs_MII	TRUE
AAAAAAC	12	354	0.970535	1	1	UTR5	TE_down	GV_vs_MII	TRUE
AAAAAAC	115	2689	1.0661	0.533097	0.942292	CDS	TE_down	GV_vs_MII	TRUE
AAAAAAC	153	5424	0.830236	0.0253911	0.487635	UTR3	TE_down	GV_vs_MII	TRUE
AAAAAAC	1	354	0.384763	0.529613	1	UTR5	TE_up	MII_vs_1cell	TRUE
AAAAAAC	54	2689	1.28692	0.0779641	0.341654	CDS	TE_up	MII_vs_1cell	TRUE
AAAAAAC	26	5424	0.644372	0.029653	0.578713	UTR3	TE_up	MII_vs_1cell	TRUE
AAAAAAC	4	354	1.35995	0.547007	1	UTR5	TE_down	MII_vs_1cell	TRUE
AAAAAAC	25	2689	1.60033	0.0254014	0.783302	CDS	TE_down	MII_vs_1cell	TRUE
AAAAAAC	42	5424	1.13786	0.452141	1	UTR3	TE_down	MII_vs_1cell	TRUE
AAAAAAC	1	354	0.551761	1	1	UTR5	TE_up	1cell_vs_2cell	TRUE
AAAAAAC	28	2689	1.36878	0.121484	0.708379	CDS	TE_up	1cell_vs_2cell	TRUE
AAAAAAC	16	5424	0.572621	0.03069	0.784325	UTR3	TE_up	1cell_vs_2cell	TRUE
AAAAAAC	5	354	1.08848	0.811478	1	UTR5	TE_down	1cell_vs_2cell	TRUE
AAAAAAC	125	2689	2.24	3.1787e-15	9.13681e-13	CDS	TE_down	1cell_vs_2cell	TRUE
AAAAAAC	143	5424	1.54155	1.48329e-06	0.000656818	UTR3	TE_down	1cell_vs_2cell	TRUE
AAAAAAG	18	637	1.02529	1	1	UTR5	TE_up	GV_vs_MII	TRUE
AAAAAAG	316	4130	1.5486	1.53507e-12	2.6756e-10	CDS	TE_up	GV_vs_MII	TRUE
AAAAAAG	276	7022	1.15047	0.0242169	0.401183	UTR3	TE_up	GV_vs_MII	TRUE
AAAAAAG	16	637	0.719141	0.230074	0.917065	UTR5	TE_down	GV_vs_MII	TRUE
AAAAAAG	171	4130	1.03214	0.714538	0.997732	CDS	TE_down	GV_vs_MII	TRUE
AAAAAAG	189	7022	0.792193	0.00119775	0.125381	UTR3	TE_down	GV_vs_MII	TRUE
AAAAAAG	5	637	1.06912	0.813983	1	UTR5	TE_up	MII_vs_1cell	TRUE
AAAAAAG	100	4130	1.55166	4.46369e-05	0.00277019	CDS	TE_up	MII_vs_1cell	TRUE
AAAAAAG	44	7022	0.842316	0.286077	0.958111	UTR3	TE_up	MII_vs_1cell	TRUE
AAAAAAG	4	637	0.755765	0.732585	1	UTR5	TE_down	MII_vs_1cell	TRUE
AAAAAAG	25	4130	1.04196	0.918324	1	CDS	TE_down	MII_vs_1cell	TRUE
AAAAAAG	43	7022	0.89984	0.536741	1	UTR3	TE_down	MII_vs_1cell	TRUE
AAAAAAG	1	637	0.30663	0.392026	1	UTR5	TE_up	1cell_vs_2cell	TRUE
AAAAAAG	45	4130	1.43229	0.0203031	0.428117	CDS	TE_up	1cell_vs_2cell	TRUE
AAAAAAG	24	7022	0.663464	0.0526894	0.880881	UTR3	TE_up	1cell_vs_2cell	TRUE
AAAAAAG	11	637	1.33079	0.442308	1	UTR5	TE_down	1cell_vs_2cell	TRUE
AAAAAAG	212	4130	2.47352	1.02725e-29	9.3503e-27	CDS	TE_down	1cell_vs_2cell	TRUE
AAAAAAG	183	7022	1.52381	1.22314e-07	7.15712e-05	UTR3	TE_down	1cell_vs_2cell	TRUE
AAAAAAU	10	489	0.742002	0.424234	0.815517	UTR5	TE_up	GV_vs_MII	TRUE
AAAAAAU	270	3565	1.53288	1.65659e-10	1.66512e-08	CDS	TE_up	GV_vs_MII	TRUE
AAAAAAU	361	9547	1.1068	0.0621081	0.551534	UTR3	TE_up	GV_vs_MII	TRUE
AAAAAAU	11	489	0.644046	0.183179	0.88664	UTR5	TE_down	GV_vs_MII	TRUE
AAAAAAU	133	3565	0.930001	0.435831	0.90497	CDS	TE_down	GV_vs_MII	TRUE
AAAAAAU	259	9547	0.798477	0.000254821	0.0532476	UTR3	TE_down	GV_vs_MII	TRUE
AAAAAAU	2	489	0.55708	0.594682	1	UTR5	TE_up	MII_vs_1cell	TRUE
AAAAAAU	91	3565	1.6358	1.50042e-05	0.00134333	CDS	TE_up	MII_vs_1cell	TRUE
AAAAAAU	55	9547	0.774424	0.0663175	0.698221	UTR3	TE_up	MII_vs_1cell	TRUE
AAAAAAU	3	489	0.738378	0.803897	1	UTR5	TE_down	MII_vs_1cell	TRUE
AAAAAAU	26	3565	1.25538	0.294671	1	CDS	TE_down	MII_vs_1cell	TRUE
AAAAAAU	61	9547	0.938903	0.668128	1	UTR3	TE_down	MII_vs_1cell	TRUE
AAAAAAU	1	489	0.399434	0.528606	1	UTR5	TE_up	1cell_vs_2cell	TRUE
AAAAAAU	39	3565	1.43804	0.0298012	0.478021	CDS	TE_up	1cell_vs_2cell	TRUE
AAAAAAU	37	9547	0.752318	0.0964373	0.96311	UTR3	TE_up	1cell_vs_2cell	TRUE
AAAAAAU	4	489	0.630386	0.467193	1	UTR5	TE_down	1cell_vs_2cell	TRUE
AAAAAAU	130	3565	1.75717	6.00526e-09	5.12448e-07	CDS	TE_down	1cell_vs_2cell	TRUE
AAAAAAU	201	9547	1.23103	0.00452189	0.228662	UTR3	TE_down	1cell_vs_2cell	TRUE
AAAAACA	7	510	0.498014	0.0830612	0.471528	UTR5	TE_up	GV_vs_MII	TRUE
AAAAACA	336	4485	1.51628	3.40851e-12	5.5845e-10	CDS	TE_up	GV_vs_MII	TRUE
AAAAACA	259	7913	0.958046	0.517031	0.958096	UTR3	TE_up	GV_vs_MII	TRUE
AAAAACA	11	510	0.617527	0.139975	0.838492	UTR5	TE_down	GV_vs_MII	TRUE
AAAAACA	168	4485	0.933766	0.404155	0.890104	CDS	TE_down	GV_vs_MII	TRUE
AAAAACA	221	7913	0.822017	0.00440354	0.253149	UTR3	TE_down	GV_vs_MII	TRUE
AAAAACA	1	510	0.267071	0.196302	1	UTR5	TE_up	MII_vs_1cell	TRUE
AAAAACA	104	4485	1.486	0.000148886	0.00650492	CDS	TE_up	MII_vs_1cell	TRUE
AAAAACA	51	7913	0.866387	0.338805	0.996381	UTR3	TE_up	MII_vs_1cell	TRUE
AAAAACA	2	510	0.471983	0.455949	1	UTR5	TE_down	MII_vs_1cell	TRUE
AAAAACA	36	4485	1.38166	0.0654208	0.924814	CDS	TE_down	MII_vs_1cell	TRUE
AAAAACA	45	7913	0.835659	0.256663	1	UTR3	TE_down	MII_vs_1cell	TRUE
AAAAACA	3	510	1.14896	0.749311	1	UTR5	TE_up	1cell_vs_2cell	TRUE
AAAAACA	34	4485	0.996515	1	1	CDS	TE_up	1cell_vs_2cell	TRUE
AAAAACA	20	7913	0.490632	0.000506941	0.194997	UTR3	TE_up	1cell_vs_2cell	TRUE
AAAAACA	4	510	0.604429	0.413604	1	UTR5	TE_down	1cell_vs_2cell	TRUE
AAAAACA	181	4485	1.94467	1.54467e-15	4.60144e-13	CDS	TE_down	1cell_vs_2cell	TRUE
AAAAACA	172	7913	1.27095	0.00244343	0.164695	UTR3	TE_down	1cell_vs_2cell	TRUE
AAAAACC	4	280	0.518342	0.25223	0.683291	UTR5	TE_up	GV_vs_MII	TRUE
AAAAACC	182	2952	1.24784	0.00468324	0.0277304	CDS	TE_up	GV_vs_MII	TRUE
AAAAACC	136	3474	1.14587	0.130402	0.703263	UTR3	TE_up	GV_vs_MII	TRUE
AAAAACC	11	280	1.12478	0.825505	1	UTR5	TE_down	GV_vs_MII	TRUE
AAAAACC	141	2952	1.19068	0.0476461	0.482953	CDS	TE_down	GV_vs_MII	TRUE
AAAAACC	113	3474	0.957367	0.682527	1	UTR3	TE_down	GV_vs_MII	TRUE
AAAAACC	0	280	0	0.278606	1	UTR5	TE_up	MII_vs_1cell	TRUE
AAAAACC	72	2952	1.56302	0.00047538	0.0146403	CDS	TE_up	MII_vs_1cell	TRUE
AAAAACC	22	3474	0.851287	0.512541	1	UTR3	TE_up	MII_vs_1cell	TRUE
AAAAACC	2	280	0.859683	1	1	UTR5	TE_down	MII_vs_1cell	TRUE
AAAAACC	25	2952	1.45775	0.0772583	0.964786	CDS	TE_down	MII_vs_1cell	TRUE
AAAAACC	26	3474	1.09977	0.703821	1	UTR3	TE_down	MII_vs_1cell	TRUE
AAAAACC	2	280	1.39517	0.657954	1	UTR5	TE_up	1cell_vs_2cell	TRUE
AAAAACC	38	2952	1.69213	0.00282191	0.201018	CDS	TE_up	1cell_vs_2cell	TRUE
AAAAACC	18	3474	1.0058	1	1	UTR3	TE_up	1cell_vs_2cell	TRUE
AAAAACC	1	280	0.275231	0.278651	1	UTR5	TE_down	1cell_vs_2cell	TRUE
AAAAACC	95	2952	1.55073	8.31417e-05	0.00181626	CDS	TE_down	1cell_vs_2cell	TRUE
AAAAACC	80	3474	1.34648	0.0100121	0.366342	UTR3	TE_down	1cell_vs_2cell	TRUE
AAAAACG	3	89	1.22305	0.739327	0.995573	UTR5	TE_up	GV_vs_MII	TRUE
AAAAACG	95	1161	1.65613	9.6709e-06	0.000194415	CDS	TE_up	GV_vs_MII	TRUE
AAAAACG	26	682	1.11588	0.657152	1	UTR3	TE_up	GV_vs_MII	TRUE
AAAAACG	2	89	0.643389	0.772372	1	UTR5	TE_down	GV_vs_MII	TRUE
AAAAACG	59	1161	1.26681	0.0887653	0.591692	CDS	TE_down	GV_vs_MII	TRUE
AAAAACG	21	682	0.906285	0.734951	1	UTR3	TE_down	GV_vs_MII	TRUE
AAAAACG	2	89	3.06081	0.142707	1	UTR5	TE_up	MII_vs_1cell	TRUE
AAAAACG	16	1161	0.883151	0.707302	0.941885	CDS	TE_up	MII_vs_1cell	TRUE
AAAAACG	4	682	0.788422	0.80089	1	UTR3	TE_up	MII_vs_1cell	TRUE
AAAAACG	1	89	1.35231	0.525124	1	UTR5	TE_down	MII_vs_1cell	TRUE
AAAAACG	8	1161	1.18609	0.77284	1	CDS	TE_down	MII_vs_1cell	TRUE
AAAAACG	3	682	0.64639	0.639149	1	UTR3	TE_down	MII_vs_1cell	TRUE
AAAAACG	0	89	0	1	1	UTR5	TE_up	1cell_vs_2cell	TRUE
AAAAACG	6	1161	0.679339	0.434542	0.959474	CDS	TE_up	1cell_vs_2cell	TRUE
AAAAACG	2	682	0.569262	0.594466	1	UTR3	TE_up	1cell_vs_2cell	TRUE
AAAAACG	0	89	0	0.633386	1	UTR5	TE_down	1cell_vs_2cell	TRUE
AAAAACG	41	1161	1.70169	0.00197083	0.0199075	CDS	TE_down	1cell_vs_2cell	TRUE
AAAAACG	12	682	1.02882	1	1	UTR3	TE_down	1cell_vs_2cell	TRUE
AAAAACU	4	275	0.527766	0.268958	0.690771	UTR5	TE_up	GV_vs_MII	FALSE
AAAAACU	262	3320	1.59722	7.12339e-12	1.07073e-09	CDS	TE_up	GV_vs_MII	FALSE
AAAAACU	154	4010	1.1241	0.166923	0.756643	UTR3	TE_up	GV_vs_MII	FALSE
AAAAACU	3	275	0.312336	0.0507404	0.731162	UTR5	TE_down	GV_vs_MII	FALSE
AAAAACU	120	3320	0.90102	0.281052	0.819735	CDS	TE_down	GV_vs_MII	FALSE
AAAAACU	131	4010	0.961516	0.690281	1	UTR3	TE_down	GV_vs_MII	FALSE
AAAAACU	0	275	0	0.276749	1	UTR5	TE_up	MII_vs_1cell	FALSE
AAAAACU	85	3320	1.6407	2.59816e-05	0.00192616	CDS	TE_up	MII_vs_1cell	FALSE
AAAAACU	30	4010	1.00568	1	1	UTR3	TE_up	MII_vs_1cell	FALSE
AAAAACU	4	275	1.75063	0.299258	1	UTR5	TE_down	MII_vs_1cell	FALSE
AAAAACU	27	3320	1.39986	0.102041	0.996635	CDS	TE_down	MII_vs_1cell	FALSE
AAAAACU	30	4010	1.09935	0.673707	1	UTR3	TE_down	MII_vs_1cell	FALSE
AAAAACU	0	275	0	0.654305	1	UTR5	TE_up	1cell_vs_2cell	FALSE
AAAAACU	32	3320	1.26701	0.216557	0.820296	CDS	TE_up	1cell_vs_2cell	FALSE
AAAAACU	20	4010	0.968172	0.972876	1	UTR3	TE_up	1cell_vs_2cell	FALSE
AAAAACU	3	275	0.840706	1	1	UTR5	TE_down	1cell_vs_2cell	FALSE
AAAAACU	134	3320	1.94489	5.87137e-12	9.71682e-10	CDS	TE_down	1cell_vs_2cell	FALSE
AAAAACU	94	4010	1.37064	0.00351109	0.197683	UTR3	TE_down	1cell_vs_2cell	FALSE
AAAAAGA	19	720	0.957492	0.941753	1	UTR5	TE_up	GV_vs_MII	TRUE
AAAAAGA	601	6971	1.74495	7.24754e-34	1.4843e-30	CDS	TE_up	GV_vs_MII	TRUE
AAAAAGA	289	7427	1.13897	0.0323335	0.444664	UTR3	TE_up	GV_vs_MII	TRUE
AAAAAGA	13	720	0.516945	0.0215207	0.579926	UTR5	TE_down	GV_vs_MII	TRUE
AAAAAGA	276	6971	0.986973	0.854657	1	CDS	TE_down	GV_vs_MII	TRUE
AAAAAGA	174	7427	0.68955	3.52394e-07	0.000339624	UTR3	TE_down	GV_vs_MII	TRUE
AAAAAGA	2	720	0.37835	0.226812	1	UTR5	TE_up	MII_vs_1cell	TRUE
AAAAAGA	184	6971	1.69149	6.72962e-11	1.37823e-07	CDS	TE_up	MII_vs_1cell	TRUE
AAAAAGA	48	7427	0.868782	0.365583	1	UTR3	TE_up	MII_vs_1cell	TRUE
AAAAAGA	4	720	0.668642	0.546705	1	UTR5	TE_down	MII_vs_1cell	TRUE
AAAAAGA	47	6971	1.16055	0.347425	1	CDS	TE_down	MII_vs_1cell	TRUE
AAAAAGA	44	7427	0.870556	0.396965	1	UTR3	TE_down	MII_vs_1cell	TRUE
AAAAAGA	0	720	0	0.0586475	1	UTR5	TE_up	1cell_vs_2cell	TRUE
AAAAAGA	56	6971	1.05599	0.735938	1	CDS	TE_up	1cell_vs_2cell	TRUE
AAAAAGA	22	7427	0.575011	0.00713719	0.50187	UTR3	TE_up	1cell_vs_2cell	TRUE
AAAAAGA	13	720	1.39145	0.30693	1	UTR5	TE_down	1cell_vs_2cell	TRUE
AAAAAGA	373	6971	2.57836	7.31797e-55	1.49872e-51	CDS	TE_down	1cell_vs_2cell	TRUE
AAAAAGA	178	7427	1.40135	2.1698e-05	0.00623685	UTR3	TE_down	1cell_vs_2cell	TRUE
AAAAAGC	8	352	0.824634	0.706167	0.983913	UTR5	TE_up	GV_vs_MII	FALSE
AAAAAGC	275	3675	1.51453	3.87855e-10	3.51084e-08	CDS	TE_up	GV_vs_MII	FALSE
AAAAAGC	119	3273	1.06421	0.535908	0.963704	UTR3	TE_up	GV_vs_MII	FALSE
AAAAAGC	9	352	0.732037	0.434166	1	UTR5	TE_down	GV_vs_MII	FALSE
AAAAAGC	150	3675	1.01748	0.868129	1	CDS	TE_down	GV_vs_MII	FALSE
AAAAAGC	97	3273	0.872279	0.200867	0.849193	UTR3	TE_down	GV_vs_MII	FALSE
AAAAAGC	4	352	1.5478	0.336465	1	UTR5	TE_up	MII_vs_1cell	FALSE
AAAAAGC	81	3675	1.41246	0.00340304	0.0525499	CDS	TE_up	MII_vs_1cell	FALSE
AAAAAGC	20	3273	0.821423	0.437303	1	UTR3	TE_up	MII_vs_1cell	FALSE
AAAAAGC	1	352	0.341919	0.380837	1	UTR5	TE_down	MII_vs_1cell	FALSE
AAAAAGC	25	3675	1.17096	0.497242	1	CDS	TE_down	MII_vs_1cell	FALSE
AAAAAGC	23	3273	1.03262	0.962425	1	UTR3	TE_down	MII_vs_1cell	FALSE
AAAAAGC	1	352	0.554896	1	1	UTR5	TE_up	1cell_vs_2cell	FALSE
AAAAAGC	29	3675	1.03731	0.919084	1	CDS	TE_up	1cell_vs_2cell	FALSE
AAAAAGC	14	3273	0.830326	0.566559	1	UTR3	TE_up	1cell_vs_2cell	FALSE
AAAAAGC	4	352	0.875736	1	1	UTR5	TE_down	1cell_vs_2cell	FALSE
AAAAAGC	163	3675	2.13727	1.44717e-17	5.26897e-15	CDS	TE_down	1cell_vs_2cell	FALSE
AAAAAGC	72	3273	1.28626	0.040228	0.559615	UTR3	TE_down	1cell_vs_2cell	FALSE
AAAAAGG	14	395	1.28601	0.438698	0.826561	UTR5	TE_up	GV_vs_MII	TRUE
AAAAAGG	293	4033	1.47042	1.46378e-09	1.06589e-07	CDS	TE_up	GV_vs_MII	TRUE
AAAAAGG	127	3583	1.03749	0.717543	1	UTR3	TE_up	GV_vs_MII	TRUE
AAAAAGG	11	395	0.797313	0.545054	1	UTR5	TE_down	GV_vs_MII	TRUE
AAAAAGG	191	4033	1.18058	0.0274855	0.399222	CDS	TE_down	GV_vs_MII	TRUE
AAAAAGG	116	3583	0.952886	0.641556	1	UTR3	TE_down	GV_vs_MII	TRUE
AAAAAGG	3	395	1.03448	0.768332	1	UTR5	TE_up	MII_vs_1cell	TRUE
AAAAAGG	84	4033	1.33474	0.0103143	0.108045	CDS	TE_up	MII_vs_1cell	TRUE
AAAAAGG	25	3583	0.937942	0.824266	1	UTR3	TE_up	MII_vs_1cell	TRUE
AAAAAGG	1	395	0.304698	0.392123	1	UTR5	TE_down	MII_vs_1cell	TRUE
AAAAAGG	30	4033	1.28042	0.211702	1	CDS	TE_down	MII_vs_1cell	TRUE
AAAAAGG	20	3583	0.82024	0.433297	1	UTR3	TE_down	MII_vs_1cell	TRUE
AAAAAGG	1	395	0.494489	0.728653	1	UTR5	TE_up	1cell_vs_2cell	TRUE
AAAAAGG	46	4033	1.49933	0.0085416	0.327699	CDS	TE_up	1cell_vs_2cell	TRUE
AAAAAGG	13	3583	0.704309	0.24958	1	UTR3	TE_up	1cell_vs_2cell	TRUE
AAAAAGG	6	395	1.1706	0.871849	1	UTR5	TE_down	1cell_vs_2cell	TRUE
AAAAAGG	182	4033	2.17456	5.12455e-20	2.33224e-17	CDS	TE_down	1cell_vs_2cell	TRUE
AAAAAGG	69	3583	1.12601	0.36136	0.951705	UTR3	TE_down	1cell_vs_2cell	TRUE
AAAAAGU	5	325	0.558214	0.25353	0.684773	UTR5	TE_up	GV_vs_MII	FALSE
AAAAAGU	201	3123	1.30265	0.000423237	0.00422824	CDS	TE_up	GV_vs_MII	FALSE
AAAAAGU	155	4151	1.09297	0.29628	0.85219	UTR3	TE_up	GV_vs_MII	FALSE
AAAAAGU	13	325	1.14523	0.741992	1	UTR5	TE_down	GV_vs_MII	FALSE
AAAAAGU	129	3123	1.0297	0.779326	1	CDS	TE_down	GV_vs_MII	FALSE
AAAAAGU	143	4151	1.01394	0.904485	1	UTR3	TE_down	GV_vs_MII	FALSE
AAAAAGU	2	325	0.838191	1	1	UTR5	TE_up	MII_vs_1cell	FALSE
AAAAAGU	70	3123	1.43639	0.0039247	0.0587192	CDS	TE_up	MII_vs_1cell	FALSE
AAAAAGU	34	4151	1.10106	0.639049	1	UTR3	TE_up	MII_vs_1cell	FALSE
AAAAAGU	4	325	1.4813	0.353795	1	UTR5	TE_down	MII_vs_1cell	FALSE
AAAAAGU	23	3123	1.2677	0.308447	1	CDS	TE_down	MII_vs_1cell	FALSE
AAAAAGU	21	4151	0.743403	0.205522	1	UTR3	TE_down	MII_vs_1cell	FALSE
AAAAAGU	2	325	1.20199	0.684804	1	UTR5	TE_up	1cell_vs_2cell	FALSE
AAAAAGU	28	3123	1.17856	0.445098	0.964234	CDS	TE_up	1cell_vs_2cell	FALSE
AAAAAGU	24	4151	1.12234	0.648548	1	UTR3	TE_up	1cell_vs_2cell	FALSE
AAAAAGU	4	325	0.948489	1	1	UTR5	TE_down	1cell_vs_2cell	FALSE
AAAAAGU	92	3123	1.41953	0.00171812	0.0180447	CDS	TE_down	1cell_vs_2cell	FALSE
AAAAAGU	99	4151	1.39452	0.00186028	0.142867	UTR3	TE_down	1cell_vs_2cell	FALSE
AAAAAUA	11	400	0.997807	1	1	UTR5	TE_up	GV_vs_MII	TRUE
AAAAAUA	218	2868	1.53844	6.65054e-09	4.14306e-07	CDS	TE_up	GV_vs_MII	TRUE
AAAAAUA	308	9433	0.955716	0.450792	0.928392	UTR3	TE_up	GV_vs_MII	TRUE
AAAAAUA	5	400	0.357885	0.0245936	0.595187	UTR5	TE_down	GV_vs_MII	TRUE
AAAAAUA	90	2868	0.782266	0.0243226	0.378762	CDS	TE_down	GV_vs_MII	TRUE
AAAAAUA	244	9433	0.761324	1.42844e-05	0.00754953	UTR3	TE_down	GV_vs_MII	TRUE
AAAAAUA	0	400	0	0.128494	1	UTR5	TE_up	MII_vs_1cell	TRUE
AAAAAUA	80	2868	1.78755	2.80178e-06	0.000418798	CDS	TE_up	MII_vs_1cell	TRUE
AAAAAUA	66	9433	0.94054	0.662466	1	UTR3	TE_up	MII_vs_1cell	TRUE
AAAAAUA	2	400	0.601778	0.778537	1	UTR5	TE_down	MII_vs_1cell	TRUE
AAAAAUA	28	2868	1.6805	0.00950071	0.600669	CDS	TE_down	MII_vs_1cell	TRUE
AAAAAUA	48	9433	0.747737	0.0507384	1	UTR3	TE_down	MII_vs_1cell	TRUE
AAAAAUA	2	400	0.976617	1	1	UTR5	TE_up	1cell_vs_2cell	TRUE
AAAAAUA	27	2868	1.23752	0.318793	0.903197	CDS	TE_up	1cell_vs_2cell	TRUE
AAAAAUA	30	9433	0.61736	0.00605562	0.499145	UTR3	TE_up	1cell_vs_2cell	TRUE
AAAAAUA	2	400	0.385324	0.239919	1	UTR5	TE_down	1cell_vs_2cell	TRUE
AAAAAUA	107	2868	1.79777	3.82895e-08	2.7834e-06	CDS	TE_down	1cell_vs_2cell	TRUE
AAAAAUA	161	9433	0.997969	1	1	UTR3	TE_down	1cell_vs_2cell	TRUE
AAAAAUC	5	332	0.546444	0.23279	0.665045	UTR5	TE_up	GV_vs_MII	TRUE
AAAAAUC	183	2754	1.3449	0.000176067	0.00206935	CDS	TE_up	GV_vs_MII	TRUE
AAAAAUC	131	4312	0.889243	0.199681	0.781887	UTR3	TE_up	GV_vs_MII	TRUE
AAAAAUC	6	332	0.517424	0.139381	0.837935	UTR5	TE_down	GV_vs_MII	TRUE
AAAAAUC	89	2754	0.805596	0.0497056	0.490884	CDS	TE_down	GV_vs_MII	TRUE
AAAAAUC	120	4312	0.819091	0.0341851	0.538547	UTR3	TE_down	GV_vs_MII	TRUE
AAAAAUC	2	332	0.820519	1	1	UTR5	TE_up	MII_vs_1cell	TRUE
AAAAAUC	69	2754	1.60558	0.000295466	0.0104106	CDS	TE_up	MII_vs_1cell	TRUE
AAAAAUC	22	4312	0.685846	0.0917657	0.76358	UTR3	TE_up	MII_vs_1cell	TRUE
AAAAAUC	2	332	0.725034	1	1	UTR5	TE_down	MII_vs_1cell	TRUE
AAAAAUC	19	2754	1.18754	0.533736	1	CDS	TE_down	MII_vs_1cell	TRUE
AAAAAUC	15	4312	0.511176	0.00524128	0.598945	UTR3	TE_down	MII_vs_1cell	TRUE
AAAAAUC	2	332	1.17665	0.689362	1	UTR5	TE_up	1cell_vs_2cell	TRUE
AAAAAUC	27	2754	1.28875	0.227924	0.832536	CDS	TE_up	1cell_vs_2cell	TRUE
AAAAAUC	17	4312	0.765309	0.318475	1	UTR3	TE_up	1cell_vs_2cell	TRUE
AAAAAUC	4	332	0.928491	1	1	UTR5	TE_down	1cell_vs_2cell	TRUE
AAAAAUC	86	2754	1.50475	0.000403692	0.00606214	CDS	TE_down	1cell_vs_2cell	TRUE
AAAAAUC	78	4312	1.05769	0.665522	1	UTR3	TE_down	1cell_vs_2cell	TRUE
AAAAAUG	2	294	0.246829	0.0503654	0.394476	UTR5	TE_up	GV_vs_MII	TRUE
AAAAAUG	294	4171	1.42662	2.17776e-08	1.13271e-06	CDS	TE_up	GV_vs_MII	TRUE
AAAAAUG	243	6459	1.10121	0.14933	0.736712	UTR3	TE_up	GV_vs_MII	TRUE
AAAAAUG	5	294	0.486918	0.141488	0.840168	UTR5	TE_down	GV_vs_MII	TRUE
AAAAAUG	170	4171	1.01601	0.870005	1	CDS	TE_down	GV_vs_MII	TRUE
AAAAAUG	200	6459	0.911369	0.208079	0.85359	UTR3	TE_down	GV_vs_MII	TRUE
AAAAAUG	2	294	0.926572	1	1	UTR5	TE_up	MII_vs_1cell	TRUE
AAAAAUG	105	4171	1.61323	6.71255e-06	0.000771946	CDS	TE_up	MII_vs_1cell	TRUE
AAAAAUG	57	6459	1.18629	0.22495	0.924578	UTR3	TE_up	MII_vs_1cell	TRUE
AAAAAUG	3	294	1.22812	0.740092	1	UTR5	TE_down	MII_vs_1cell	TRUE
AAAAAUG	29	4171	1.19679	0.38781	1	CDS	TE_down	MII_vs_1cell	TRUE
AAAAAUG	39	6459	0.887272	0.503179	1	UTR3	TE_down	MII_vs_1cell	TRUE
AAAAAUG	0	294	0	0.413024	1	UTR5	TE_up	1cell_vs_2cell	TRUE
AAAAAUG	45	4171	1.41821	0.0241767	0.450126	CDS	TE_up	1cell_vs_2cell	TRUE
AAAAAUG	25	6459	0.751349	0.178713	1	UTR3	TE_up	1cell_vs_2cell	TRUE
AAAAAUG	3	294	0.786375	1	1	UTR5	TE_down	1cell_vs_2cell	TRUE
AAAAAUG	145	4171	1.67516	1.2584e-08	1.03088e-06	CDS	TE_down	1cell_vs_2cell	TRUE
AAAAAUG	106	6459	0.959581	0.708834	1	UTR3	TE_down	1cell_vs_2cell	TRUE
AAAAAUU	4	352	0.412317	0.0976876	0.491606	UTR5	TE_up	GV_vs_MII	TRUE
AAAAAUU	214	2920	1.48332	1.24031e-07	4.9085e-06	CDS	TE_up	GV_vs_MII	TRUE
AAAAAUU	243	6459	1.10121	0.14933	0.736712	UTR3	TE_up	GV_vs_MII	TRUE
AAAAAUU	6	352	0.488025	0.102306	0.800875	UTR5	TE_down	GV_vs_MII	TRUE
AAAAAUU	121	2920	1.03298	0.76209	1	CDS	TE_down	GV_vs_MII	TRUE
AAAAAUU	192	6459	0.874915	0.0731545	0.650555	UTR3	TE_down	GV_vs_MII	TRUE
AAAAAUU	1	352	0.386949	0.529291	1	UTR5	TE_up	MII_vs_1cell	TRUE
AAAAAUU	64	2920	1.40457	0.008609	0.0963517	CDS	TE_up	MII_vs_1cell	TRUE
AAAAAUU	63	6459	1.31117	0.0380415	0.619554	UTR3	TE_up	MII_vs_1cell	TRUE
AAAAAUU	2	352	0.683839	1	1	UTR5	TE_down	MII_vs_1cell	TRUE
AAAAAUU	23	2920	1.35583	0.180815	1	CDS	TE_down	MII_vs_1cell	TRUE
AAAAAUU	58	6459	1.31953	0.0419865	1	UTR3	TE_down	MII_vs_1cell	TRUE
AAAAAUU	0	352	0	0.433045	1	UTR5	TE_up	1cell_vs_2cell	TRUE
AAAAAUU	37	2920	1.66566	0.00382771	0.23185	CDS	TE_up	1cell_vs_2cell	TRUE
AAAAAUU	34	6459	1.02183	0.969111	1	UTR3	TE_up	1cell_vs_2cell	TRUE
AAAAAUU	3	352	0.656802	0.637376	1	UTR5	TE_down	1cell_vs_2cell	TRUE
AAAAAUU	94	2920	1.55122	7.69326e-05	0.00170103	CDS	TE_down	1cell_vs_2cell	TRUE
AAAAAUU	149	6459	1.34884	0.00055525	0.0703861	UTR3	TE_down	1cell_vs_2cell	TRUE
AAAACAA	9	676	0.48307	0.0358663	0.346893	UTR5	TE_up	GV_vs_MII	TRUE
AAAACAA	339	4421	1.55196	1.96516e-13	4.23647e-11	CDS	TE_up	GV_vs_MII	TRUE
AAAACAA	320	10043	0.932641	0.22974	0.802151	UTR3	TE_up	GV_vs_MII	TRUE
AAAACAA	13	676	0.550592	0.039621	0.685058	UTR5	TE_down	GV_vs_MII	TRUE
AAAACAA	176	4421	0.992392	0.951306	1	CDS	TE_down	GV_vs_MII	TRUE
AAAACAA	298	10043	0.873338	0.0226924	0.468081	UTR3	TE_down	GV_vs_MII	TRUE
AAAACAA	1	676	0.201488	0.105352	1	UTR5	TE_up	MII_vs_1cell	TRUE
AAAACAA	108	4421	1.56549	1.62741e-05	0.00140334	CDS	TE_up	MII_vs_1cell	TRUE
AAAACAA	49	10043	0.655867	0.00201931	0.177873	UTR3	TE_up	MII_vs_1cell	TRUE
AAAACAA	6	676	1.06824	1	1	UTR5	TE_down	MII_vs_1cell	TRUE
AAAACAA	28	4421	1.09018	0.721333	1	CDS	TE_down	MII_vs_1cell	TRUE
AAAACAA	68	10043	0.994954	1	1	UTR3	TE_down	MII_vs_1cell	TRUE
AAAACAA	4	676	1.15576	0.78267	1	UTR5	TE_up	1cell_vs_2cell	TRUE
AAAACAA	41	4421	1.21908	0.238702	0.845002	CDS	TE_up	1cell_vs_2cell	TRUE
AAAACAA	30	10043	0.579862	0.00161956	0.294832	UTR3	TE_up	1cell_vs_2cell	TRUE
AAAACAA	8	676	0.912009	0.929021	1	UTR5	TE_down	1cell_vs_2cell	TRUE
AAAACAA	190	4421	2.07091	9.52816e-19	3.80755e-16	CDS	TE_down	1cell_vs_2cell	TRUE
AAAACAA	206	10043	1.19935	0.0108269	0.377724	UTR3	TE_down	1cell_vs_2cell	TRUE
AAAACAC	2	311	0.233337	0.0391607	0.351759	UTR5	TE_up	GV_vs_MII	FALSE
AAAACAC	141	2389	1.19455	0.0447382	0.144774	CDS	TE_up	GV_vs_MII	FALSE
AAAACAC	110	3728	0.863664	0.141193	0.720206	UTR3	TE_up	GV_vs_MII	FALSE
AAAACAC	11	311	1.01266	1	1	UTR5	TE_down	GV_vs_MII	FALSE
AAAACAC	104	2389	1.0852	0.444586	0.909715	CDS	TE_down	GV_vs_MII	FALSE
AAAACAC	104	3728	0.821083	0.0522691	0.600394	UTR3	TE_down	GV_vs_MII	FALSE
AAAACAC	0	311	0	0.181965	1	UTR5	TE_up	MII_vs_1cell	FALSE
AAAACAC	39	2389	1.04615	0.843799	1	CDS	TE_up	MII_vs_1cell	FALSE
AAAACAC	26	3728	0.93752	0.816082	1	UTR3	TE_up	MII_vs_1cell	FALSE
AAAACAC	2	311	0.773991	1	1	UTR5	TE_down	MII_vs_1cell	FALSE
AAAACAC	13	2389	0.936671	0.919815	1	CDS	TE_down	MII_vs_1cell	FALSE
AAAACAC	19	3728	0.74892	0.245305	1	UTR3	TE_down	MII_vs_1cell	FALSE
AAAACAC	0	311	0	0.416557	1	UTR5	TE_up	1cell_vs_2cell	FALSE
AAAACAC	28	2389	1.54067	0.0296969	0.478021	CDS	TE_up	1cell_vs_2cell	FALSE
AAAACAC	10	3728	0.520704	0.0473427	0.848765	UTR3	TE_up	1cell_vs_2cell	FALSE
AAAACAC	2	311	0.495593	0.450164	1	UTR5	TE_down	1cell_vs_2cell	FALSE
AAAACAC	65	2389	1.31107	0.0366492	0.162683	CDS	TE_down	1cell_vs_2cell	FALSE
AAAACAC	68	3728	1.06653	0.64309	1	UTR3	TE_down	1cell_vs_2cell	FALSE
AAAACAG	7	455	0.558214	0.158945	0.586388	UTR5	TE_up	GV_vs_MII	TRUE
AAAACAG	300	4284	1.41734	2.72134e-08	1.3635e-06	CDS	TE_up	GV_vs_MII	TRUE
AAAACAG	151	4396	1.00542	0.980999	1	UTR3	TE_up	GV_vs_MII	TRUE
AAAACAG	13	455	0.818023	0.556976	1	UTR5	TE_down	GV_vs_MII	TRUE
AAAACAG	157	4284	0.913569	0.282847	0.820023	CDS	TE_down	GV_vs_MII	TRUE
AAAACAG	157	4396	1.05117	0.566695	1	UTR3	TE_down	GV_vs_MII	TRUE
AAAACAG	1	455	0.299354	0.273942	1	UTR5	TE_up	MII_vs_1cell	TRUE
AAAACAG	94	4284	1.40613	0.00168668	0.0330953	CDS	TE_up	MII_vs_1cell	TRUE
AAAACAG	32	4396	0.978533	0.972434	1	UTR3	TE_up	MII_vs_1cell	TRUE
AAAACAG	10	455	2.64518	0.00590193	0.716276	UTR5	TE_down	MII_vs_1cell	TRUE
AAAACAG	28	4284	1.12504	0.602138	1	CDS	TE_down	MII_vs_1cell	TRUE
AAAACAG	26	4396	0.869107	0.533878	1	UTR3	TE_down	MII_vs_1cell	TRUE
AAAACAG	2	455	0.858564	1	1	UTR5	TE_up	1cell_vs_2cell	TRUE
AAAACAG	31	4284	0.951217	0.849648	1	CDS	TE_up	1cell_vs_2cell	TRUE
AAAACAG	18	4396	0.794844	0.384861	1	UTR3	TE_up	1cell_vs_2cell	TRUE
AAAACAG	1	455	0.169373	0.0706152	0.971443	UTR5	TE_down	1cell_vs_2cell	TRUE
AAAACAG	153	4284	1.72096	1.02307e-09	1.01588e-07	CDS	TE_down	1cell_vs_2cell	TRUE
AAAACAG	96	4396	1.27689	0.0204904	0.44348	UTR3	TE_down	1cell_vs_2cell	TRUE
AAAACAU	6	290	0.750702	0.604635	0.92574	UTR5	TE_up	GV_vs_MII	TRUE
AAAACAU	215	3376	1.28896	0.000449734	0.00444149	CDS	TE_up	GV_vs_MII	TRUE
AAAACAU	175	4893	1.04687	0.578121	0.980316	UTR3	TE_up	GV_vs_MII	TRUE
AAAACAU	5	290	0.493634	0.150809	0.855832	UTR5	TE_down	GV_vs_MII	TRUE
AAAACAU	122	3376	0.900842	0.275804	0.815824	CDS	TE_down	GV_vs_MII	TRUE
AAAACAU	152	4893	0.91432	0.294383	0.919664	UTR3	TE_down	GV_vs_MII	TRUE
AAAACAU	2	290	0.939352	1	1	UTR5	TE_up	MII_vs_1cell	TRUE
AAAACAU	57	3376	1.08198	0.602565	0.885658	CDS	TE_up	MII_vs_1cell	TRUE
AAAACAU	34	4893	0.934086	0.754187	1	UTR3	TE_up	MII_vs_1cell	TRUE
AAAACAU	2	290	0.830039	1	1	UTR5	TE_down	MII_vs_1cell	TRUE
AAAACAU	23	3376	1.1727	0.51629	1	CDS	TE_down	MII_vs_1cell	TRUE
AAAACAU	29	4893	0.870924	0.512016	1	UTR3	TE_down	MII_vs_1cell	TRUE
AAAACAU	2	290	1.34706	0.663457	1	UTR5	TE_up	1cell_vs_2cell	TRUE
AAAACAU	20	3376	0.778744	0.308251	0.894559	CDS	TE_up	1cell_vs_2cell	TRUE
AAAACAU	28	4893	1.11084	0.649042	1	UTR3	TE_up	1cell_vs_2cell	TRUE
AAAACAU	2	290	0.531481	0.597054	1	UTR5	TE_down	1cell_vs_2cell	TRUE
AAAACAU	102	3376	1.45588	0.000376143	0.00577574	CDS	TE_down	1cell_vs_2cell	TRUE
AAAACAU	83	4893	0.991845	0.98496	1	UTR3	TE_down	1cell_vs_2cell	TRUE
AAAACCA	2	346	0.209734	0.00750899	0.13888	UTR5	TE_up	GV_vs_MII	FALSE
AAAACCA	286	4474	1.29382	4.55002e-05	0.000695406	CDS	TE_up	GV_vs_MII	FALSE
AAAACCA	144	4640	0.90839	0.273267	0.835455	UTR3	TE_up	GV_vs_MII	FALSE
AAAACCA	9	346	0.744732	0.465911	1	UTR5	TE_down	GV_vs_MII	FALSE
AAAACCA	181	4474	1.00849	0.941395	1	CDS	TE_down	GV_vs_MII	FALSE
AAAACCA	141	4640	0.894398	0.2056	0.851214	UTR3	TE_down	GV_vs_MII	FALSE
AAAACCA	1	346	0.393659	0.528525	1	UTR5	TE_up	MII_vs_1cell	FALSE
AAAACCA	83	4474	1.18886	0.132727	0.444886	CDS	TE_up	MII_vs_1cell	FALSE
AAAACCA	29	4640	0.840162	0.39491	1	UTR3	TE_up	MII_vs_1cell	FALSE
AAAACCA	2	346	0.695697	1	1	UTR5	TE_down	MII_vs_1cell	FALSE
AAAACCA	29	4474	1.11574	0.624236	1	CDS	TE_down	MII_vs_1cell	FALSE
AAAACCA	38	4640	1.20344	0.294003	1	UTR3	TE_down	MII_vs_1cell	FALSE
AAAACCA	1	346	0.564518	1	1	UTR5	TE_up	1cell_vs_2cell	FALSE
AAAACCA	48	4474	1.4103	0.0217211	0.440146	CDS	TE_up	1cell_vs_2cell	FALSE
AAAACCA	24	4640	1.00406	1	1	UTR3	TE_up	1cell_vs_2cell	FALSE
AAAACCA	2	346	0.445461	0.338865	1	UTR5	TE_down	1cell_vs_2cell	FALSE
AAAACCA	153	4474	1.64788	1.53481e-08	1.22665e-06	CDS	TE_down	1cell_vs_2cell	FALSE
AAAACCA	83	4640	1.04593	0.727126	1	UTR3	TE_down	1cell_vs_2cell	FALSE
AAAACCC	4	328	0.442487	0.134574	0.552868	UTR5	TE_up	GV_vs_MII	TRUE
AAAACCC	157	2605	1.21982	0.0174508	0.0756852	CDS	TE_up	GV_vs_MII	TRUE
AAAACCC	97	2602	1.09117	0.429416	0.921488	UTR3	TE_up	GV_vs_MII	TRUE
AAAACCC	10	328	0.87289	0.784683	1	UTR5	TE_down	GV_vs_MII	TRUE
AAAACCC	119	2605	1.13876	0.181092	0.725291	CDS	TE_down	GV_vs_MII	TRUE
AAAACCC	90	2602	1.01804	0.91026	1	UTR3	TE_down	GV_vs_MII	TRUE
AAAACCC	0	328	0	0.18472	1	UTR5	TE_up	MII_vs_1cell	TRUE
AAAACCC	57	2605	1.40221	0.0139671	0.128601	CDS	TE_up	MII_vs_1cell	TRUE
AAAACCC	12	2602	0.61995	0.12017	0.818129	UTR3	TE_up	MII_vs_1cell	TRUE
AAAACCC	1	328	0.366938	0.533455	1	UTR5	TE_down	MII_vs_1cell	TRUE
AAAACCC	24	2605	1.58585	0.0323489	0.824453	CDS	TE_down	MII_vs_1cell	TRUE
AAAACCC	20	2602	1.12948	0.671832	1	UTR3	TE_down	MII_vs_1cell	TRUE
AAAACCC	5	328	2.97749	0.0289962	1	UTR5	TE_up	1cell_vs_2cell	TRUE
AAAACCC	28	2605	1.41292	0.0861865	0.646427	CDS	TE_up	1cell_vs_2cell	TRUE
AAAACCC	13	2602	0.969846	1	1	UTR3	TE_up	1cell_vs_2cell	TRUE
AAAACCC	0	328	0	0.0252057	0.778261	UTR5	TE_down	1cell_vs_2cell	TRUE
AAAACCC	82	2605	1.51682	0.000461281	0.00667635	CDS	TE_down	1cell_vs_2cell	TRUE
AAAACCC	63	2602	1.41571	0.00826589	0.330313	UTR3	TE_down	1cell_vs_2cell	TRUE
AAAACCG	2	112	0.647927	0.77308	1	UTR5	TE_up	GV_vs_MII	FALSE
AAAACCG	66	959	1.39293	0.0110071	0.0542702	CDS	TE_up	GV_vs_MII	FALSE
AAAACCG	19	447	1.24415	0.420889	0.917841	UTR3	TE_up	GV_vs_MII	FALSE
AAAACCG	9	112	2.30069	0.0218238	0.582036	UTR5	TE_down	GV_vs_MII	FALSE
AAAACCG	40	959	1.03976	0.873304	1	CDS	TE_down	GV_vs_MII	FALSE
AAAACCG	11	447	0.724294	0.352156	0.946275	UTR3	TE_down	GV_vs_MII	FALSE
AAAACCG	0	112	0	1	1	UTR5	TE_up	MII_vs_1cell	FALSE
AAAACCG	17	959	1.136	0.695515	0.935116	CDS	TE_up	MII_vs_1cell	FALSE
AAAACCG	4	447	1.20292	0.580528	1	UTR3	TE_up	MII_vs_1cell	FALSE
AAAACCG	2	112	2.14921	0.241863	1	UTR5	TE_down	MII_vs_1cell	FALSE
AAAACCG	4	959	0.717962	0.651473	1	CDS	TE_down	MII_vs_1cell	FALSE
AAAACCG	4	447	1.31495	0.554677	1	UTR3	TE_down	MII_vs_1cell	FALSE
AAAACCG	1	112	1.74396	0.438452	1	UTR5	TE_up	1cell_vs_2cell	FALSE
AAAACCG	13	959	1.78194	0.0557999	0.577162	CDS	TE_up	1cell_vs_2cell	FALSE
AAAACCG	4	447	1.73708	0.301147	1	UTR3	TE_up	1cell_vs_2cell	FALSE
AAAACCG	2	112	1.37616	0.659793	1	UTR5	TE_down	1cell_vs_2cell	FALSE
AAAACCG	26	959	1.30642	0.216473	0.4787	CDS	TE_down	1cell_vs_2cell	FALSE
AAAACCG	11	447	1.43888	0.309095	0.930028	UTR3	TE_down	1cell_vs_2cell	FALSE
AAAACCU	0	331	0	0.000235233	0.0123527	UTR5	TE_up	GV_vs_MII	FALSE
AAAACCU	187	3361	1.1261	0.123078	0.290311	CDS	TE_up	GV_vs_MII	FALSE
AAAACCU	96	3375	0.832579	0.0844645	0.61061	UTR3	TE_up	GV_vs_MII	FALSE
AAAACCU	11	331	0.951477	0.989954	1	UTR5	TE_down	GV_vs_MII	FALSE
AAAACCU	142	3361	1.0532	0.574634	0.958963	CDS	TE_down	GV_vs_MII	FALSE
AAAACCU	120	3375	1.0465	0.658599	1	UTR3	TE_down	GV_vs_MII	FALSE
AAAACCU	0	331	0	0.185494	1	UTR5	TE_up	MII_vs_1cell	FALSE
AAAACCU	66	3361	1.25841	0.0744303	0.332773	CDS	TE_up	MII_vs_1cell	FALSE
AAAACCU	17	3375	0.677108	0.130113	0.829324	UTR3	TE_up	MII_vs_1cell	FALSE
AAAACCU	1	331	0.363612	0.534522	1	UTR5	TE_down	MII_vs_1cell	FALSE
AAAACCU	21	3361	1.0755	0.826542	1	CDS	TE_down	MII_vs_1cell	FALSE
AAAACCU	30	3375	1.30619	0.174969	1	UTR3	TE_down	MII_vs_1cell	FALSE
AAAACCU	1	331	0.590101	1	1	UTR5	TE_up	1cell_vs_2cell	FALSE
AAAACCU	26	3361	1.01689	1	1	CDS	TE_up	1cell_vs_2cell	FALSE
AAAACCU	10	3375	0.575166	0.0992392	0.96311	UTR3	TE_up	1cell_vs_2cell	FALSE
AAAACCU	1	331	0.232824	0.139816	1	UTR5	TE_down	1cell_vs_2cell	FALSE
AAAACCU	97	3361	1.3907	0.00207196	0.0205366	CDS	TE_down	1cell_vs_2cell	FALSE
AAAACCU	69	3375	1.19541	0.160476	0.814775	UTR3	TE_down	1cell_vs_2cell	FALSE
AAAACGA	3	110	0.989561	1	1	UTR5	TE_up	GV_vs_MII	TRUE
AAAACGA	120	1414	1.71765	1.27472e-07	5.02044e-06	CDS	TE_up	GV_vs_MII	TRUE
AAAACGA	23	670	1.0048	1	1	UTR3	TE_up	GV_vs_MII	TRUE
AAAACGA	5	110	1.3014	0.444301	1	UTR5	TE_down	GV_vs_MII	TRUE
AAAACGA	53	1414	0.934367	0.676301	0.988139	CDS	TE_down	GV_vs_MII	TRUE
AAAACGA	24	670	1.0543	0.882255	1	UTR3	TE_down	GV_vs_MII	TRUE
AAAACGA	0	110	0	1	1	UTR5	TE_up	MII_vs_1cell	TRUE
AAAACGA	20	1414	0.906416	0.742022	0.958853	CDS	TE_up	MII_vs_1cell	TRUE
AAAACGA	8	670	1.60509	0.263313	0.953654	UTR3	TE_up	MII_vs_1cell	TRUE
AAAACGA	0	110	0	1	1	UTR5	TE_down	MII_vs_1cell	TRUE
AAAACGA	6	1414	0.730402	0.551185	1	CDS	TE_down	MII_vs_1cell	TRUE
AAAACGA	5	670	1.09661	0.81106	1	UTR3	TE_down	MII_vs_1cell	TRUE
AAAACGA	3	110	5.327	0.0204315	1	UTR5	TE_up	1cell_vs_2cell	TRUE
AAAACGA	8	1414	0.743717	0.493336	0.979758	CDS	TE_up	1cell_vs_2cell	TRUE
AAAACGA	2	670	0.579458	0.782111	1	UTR3	TE_up	1cell_vs_2cell	TRUE
AAAACGA	1	110	0.700588	1	1	UTR5	TE_down	1cell_vs_2cell	TRUE
AAAACGA	50	1414	1.70392	0.000552308	0.00759145	CDS	TE_down	1cell_vs_2cell	TRUE
AAAACGA	10	670	0.872702	0.780545	1	UTR3	TE_down	1cell_vs_2cell	TRUE
AAAACGC	4	101	1.43699	0.368672	0.781615	UTR5	TE_up	GV_vs_MII	TRUE
AAAACGC	53	825	1.30024	0.0753223	0.207793	CDS	TE_up	GV_vs_MII	TRUE
AAAACGC	14	401	1.02191	1	1	UTR3	TE_up	GV_vs_MII	TRUE
AAAACGC	2	101	0.566946	0.588876	1	UTR5	TE_down	GV_vs_MII	TRUE
AAAACGC	49	825	1.48058	0.00936856	0.266879	CDS	TE_down	GV_vs_MII	TRUE
AAAACGC	19	401	1.39457	0.198368	0.848581	UTR3	TE_down	GV_vs_MII	TRUE
AAAACGC	2	101	2.69715	0.173278	1	UTR5	TE_up	MII_vs_1cell	TRUE
AAAACGC	15	825	1.16516	0.654863	0.912738	CDS	TE_up	MII_vs_1cell	TRUE
AAAACGC	3	401	1.00568	0.774417	1	UTR3	TE_up	MII_vs_1cell	TRUE
AAAACGC	0	101	0	1	1	UTR5	TE_down	MII_vs_1cell	TRUE
AAAACGC	6	825	1.25186	0.490645	1	CDS	TE_down	MII_vs_1cell	TRUE
AAAACGC	4	401	1.4658	0.358123	1	UTR3	TE_down	MII_vs_1cell	TRUE
AAAACGC	0	101	0	1	1	UTR5	TE_up	1cell_vs_2cell	TRUE
AAAACGC	6	825	0.956015	1	1	CDS	TE_up	1cell_vs_2cell	TRUE
AAAACGC	3	401	1.45226	0.467903	1	UTR3	TE_up	1cell_vs_2cell	TRUE
AAAACGC	0	101	0	0.64359	1	UTR5	TE_down	1cell_vs_2cell	TRUE
AAAACGC	17	825	0.992942	1	1	CDS	TE_down	1cell_vs_2cell	TRUE
AAAACGC	4	401	0.583252	0.371991	0.956898	UTR3	TE_down	1cell_vs_2cell	TRUE
AAAACGG	1	81	0.447949	0.728581	0.992899	UTR5	TE_up	GV_vs_MII	FALSE
AAAACGG	73	1170	1.26281	0.0612447	0.179891	CDS	TE_up	GV_vs_MII	FALSE
AAAACGG	19	497	1.11899	0.720313	1	UTR3	TE_up	GV_vs_MII	FALSE
AAAACGG	4	81	1.41387	0.53728	1	UTR5	TE_down	GV_vs_MII	FALSE
AAAACGG	48	1170	1.0227	0.937834	1	CDS	TE_down	GV_vs_MII	FALSE
AAAACGG	20	497	1.18441	0.535486	1	UTR3	TE_down	GV_vs_MII	FALSE
AAAACGG	0	81	0	1	1	UTR5	TE_up	MII_vs_1cell	FALSE
AAAACGG	17	1170	0.93113	0.86173	1	CDS	TE_up	MII_vs_1cell	FALSE
AAAACGG	5	497	1.35237	0.428552	1	UTR3	TE_up	MII_vs_1cell	FALSE
AAAACGG	1	81	1.48587	0.492625	1	UTR5	TE_down	MII_vs_1cell	FALSE
AAAACGG	5	1170	0.735604	0.620338	1	CDS	TE_down	MII_vs_1cell	FALSE
AAAACGG	4	497	1.18266	0.586417	1	UTR3	TE_down	MII_vs_1cell	FALSE
AAAACGG	0	81	0	1	1	UTR5	TE_up	1cell_vs_2cell	FALSE
AAAACGG	8	1170	0.898817	0.894551	1	CDS	TE_up	1cell_vs_2cell	FALSE
AAAACGG	3	497	1.17174	0.746401	1	UTR3	TE_up	1cell_vs_2cell	FALSE
AAAACGG	0	81	0	0.630089	1	UTR5	TE_down	1cell_vs_2cell	FALSE
AAAACGG	35	1170	1.44149	0.0411921	0.175114	CDS	TE_down	1cell_vs_2cell	FALSE
AAAACGG	16	497	1.88237	0.0182549	0.427268	UTR3	TE_down	1cell_vs_2cell	FALSE
AAAACGU	0	94	0	0.186573	0.618805	UTR5	TE_up	GV_vs_MII	FALSE
AAAACGU	68	919	1.4976	0.00201591	0.0144926	CDS	TE_up	GV_vs_MII	FALSE
AAAACGU	32	812	1.15351	0.485937	0.946682	UTR3	TE_up	GV_vs_MII	FALSE
AAAACGU	6	94	1.8275	0.155071	0.863474	UTR5	TE_down	GV_vs_MII	FALSE
AAAACGU	32	919	0.868012	0.481676	0.926285	CDS	TE_down	GV_vs_MII	FALSE
AAAACGU	18	812	0.652449	0.0875865	0.682691	UTR3	TE_down	GV_vs_MII	FALSE
AAAACGU	0	94	0	1	1	UTR5	TE_up	MII_vs_1cell	FALSE
AAAACGU	14	919	0.976247	1	1	CDS	TE_up	MII_vs_1cell	FALSE
AAAACGU	3	812	0.496647	0.302882	0.97036	UTR3	TE_up	MII_vs_1cell	FALSE
AAAACGU	1	94	1.28038	0.54437	1	UTR5	TE_down	MII_vs_1cell	FALSE
AAAACGU	3	919	0.561909	0.427587	1	CDS	TE_down	MII_vs_1cell	FALSE
AAAACGU	2	812	0.361936	0.199074	1	UTR3	TE_down	MII_vs_1cell	FALSE
AAAACGU	1	94	2.07791	0.384387	1	UTR5	TE_up	1cell_vs_2cell	FALSE
AAAACGU	4	919	0.572152	0.347888	0.918253	CDS	TE_up	1cell_vs_2cell	FALSE
AAAACGU	5	812	1.19531	0.618962	1	UTR3	TE_up	1cell_vs_2cell	FALSE
AAAACGU	1	94	0.819838	1	1	UTR5	TE_down	1cell_vs_2cell	FALSE
AAAACGU	29	919	1.52059	0.0337222	0.154323	CDS	TE_down	1cell_vs_2cell	FALSE
AAAACGU	12	812	0.864104	0.713426	1	UTR3	TE_down	1cell_vs_2cell	FALSE
AAAACUA	2	216	0.335962	0.160572	0.589206	UTR5	TE_up	GV_vs_MII	TRUE
AAAACUA	134	1910	1.41995	0.000165123	0.00196898	CDS	TE_up	GV_vs_MII	TRUE
AAAACUA	128	3583	1.04566	0.652341	1	UTR3	TE_up	GV_vs_MII	TRUE
AAAACUA	7	216	0.92785	0.992321	1	UTR5	TE_down	GV_vs_MII	TRUE
AAAACUA	64	1910	0.835291	0.1739	0.716889	CDS	TE_down	GV_vs_MII	TRUE
AAAACUA	117	3583	0.961101	0.706719	1	UTR3	TE_down	GV_vs_MII	TRUE
AAAACUA	0	216	0	0.415571	1	UTR5	TE_up	MII_vs_1cell	TRUE
AAAACUA	39	1910	1.30851	0.115182	0.417142	CDS	TE_up	MII_vs_1cell	TRUE
AAAACUA	37	3583	1.38815	0.0578628	0.673785	UTR3	TE_up	MII_vs_1cell	TRUE
AAAACUA	2	216	1.1144	0.701733	1	UTR5	TE_down	MII_vs_1cell	TRUE
AAAACUA	9	1910	0.81109	0.633224	1	CDS	TE_down	MII_vs_1cell	TRUE
AAAACUA	26	3583	1.06631	0.822215	1	UTR3	TE_down	MII_vs_1cell	TRUE
AAAACUA	5	216	4.52137	0.0058152	1	UTR5	TE_up	1cell_vs_2cell	TRUE
AAAACUA	27	1910	1.85822	0.00337976	0.221064	CDS	TE_up	1cell_vs_2cell	TRUE
AAAACUA	22	3583	1.19191	0.480569	1	UTR3	TE_up	1cell_vs_2cell	TRUE
AAAACUA	2	216	0.713562	1	1	UTR5	TE_down	1cell_vs_2cell	TRUE
AAAACUA	58	1910	1.46327	0.00639938	0.0484284	CDS	TE_down	1cell_vs_2cell	TRUE
AAAACUA	78	3583	1.27288	0.0404498	0.56116	UTR3	TE_down	1cell_vs_2cell	TRUE
AAAACUC	8	271	1.07111	0.995009	1	UTR5	TE_up	GV_vs_MII	FALSE
AAAACUC	168	2509	1.35522	0.000254112	0.00280551	CDS	TE_up	GV_vs_MII	FALSE
AAAACUC	68	2661	0.747983	0.0203765	0.387746	UTR3	TE_up	GV_vs_MII	FALSE
AAAACUC	6	271	0.633892	0.343253	0.961856	UTR5	TE_down	GV_vs_MII	FALSE
AAAACUC	109	2509	1.08297	0.444767	0.909746	CDS	TE_down	GV_vs_MII	FALSE
AAAACUC	79	2661	0.8738	0.258895	0.897341	UTR3	TE_down	GV_vs_MII	FALSE
AAAACUC	0	271	0	0.275478	1	UTR5	TE_up	MII_vs_1cell	FALSE
AAAACUC	64	2509	1.63466	0.000283073	0.0101264	CDS	TE_up	MII_vs_1cell	FALSE
AAAACUC	14	2661	0.707239	0.235514	0.935914	UTR3	TE_up	MII_vs_1cell	FALSE
AAAACUC	3	271	1.33235	0.496631	1	UTR5	TE_down	MII_vs_1cell	FALSE
AAAACUC	19	2509	1.30351	0.306219	1	CDS	TE_down	MII_vs_1cell	FALSE
AAAACUC	17	2661	0.938775	0.887242	1	UTR3	TE_down	MII_vs_1cell	FALSE
AAAACUC	0	271	0	0.652303	1	UTR5	TE_up	1cell_vs_2cell	FALSE
AAAACUC	26	2509	1.3622	0.144407	0.740835	CDS	TE_up	1cell_vs_2cell	FALSE
AAAACUC	10	2661	0.729494	0.387472	1	UTR3	TE_up	1cell_vs_2cell	FALSE
AAAACUC	3	271	0.853115	1	1	UTR5	TE_down	1cell_vs_2cell	FALSE
AAAACUC	83	2509	1.59407	8.89334e-05	0.00191722	CDS	TE_down	1cell_vs_2cell	FALSE
AAAACUC	41	2661	0.900907	0.556118	1	UTR3	TE_down	1cell_vs_2cell	FALSE
AAAACUG	4	378	0.383957	0.0688092	0.442627	UTR5	TE_up	GV_vs_MII	FALSE
AAAACUG	263	3763	1.41457	2.16234e-07	8.05179e-06	CDS	TE_up	GV_vs_MII	FALSE
AAAACUG	183	4201	1.27505	0.00174833	0.127741	UTR3	TE_up	GV_vs_MII	FALSE
AAAACUG	6	378	0.454457	0.0679295	0.765917	UTR5	TE_down	GV_vs_MII	FALSE
AAAACUG	143	3763	0.947312	0.552599	0.949588	CDS	TE_down	GV_vs_MII	FALSE
AAAACUG	157	4201	1.09996	0.258428	0.896903	UTR3	TE_down	GV_vs_MII	FALSE
AAAACUG	0	378	0	0.123521	1	UTR5	TE_up	MII_vs_1cell	FALSE
AAAACUG	89	3763	1.51566	0.000232897	0.00895723	CDS	TE_up	MII_vs_1cell	FALSE
AAAACUG	35	4201	1.11995	0.563206	1	UTR3	TE_up	MII_vs_1cell	FALSE
AAAACUG	2	378	0.636802	0.775693	1	UTR5	TE_down	MII_vs_1cell	FALSE
AAAACUG	22	3763	1.00635	1	1	CDS	TE_down	MII_vs_1cell	FALSE
AAAACUG	25	4201	0.87447	0.565039	1	UTR3	TE_down	MII_vs_1cell	FALSE
AAAACUG	1	378	0.516728	1	1	UTR5	TE_up	1cell_vs_2cell	FALSE
AAAACUG	34	3763	1.18771	0.364861	0.927523	CDS	TE_up	1cell_vs_2cell	FALSE
AAAACUG	30	4201	1.38623	0.0924037	0.962478	UTR3	TE_up	1cell_vs_2cell	FALSE
AAAACUG	6	378	1.22325	0.499708	1	UTR5	TE_down	1cell_vs_2cell	FALSE
AAAACUG	141	3763	1.80557	2.24642e-10	2.65826e-08	CDS	TE_down	1cell_vs_2cell	FALSE
AAAACUG	86	4201	1.19698	0.111037	0.758536	UTR3	TE_down	1cell_vs_2cell	FALSE
AAAACUU	3	337	0.323002	0.0592519	0.411138	UTR5	TE_up	GV_vs_MII	FALSE
AAAACUU	186	2829	1.33071	0.000296386	0.00314915	CDS	TE_up	GV_vs_MII	FALSE
AAAACUU	150	4285	1.02463	0.801835	1	UTR3	TE_up	GV_vs_MII	FALSE
AAAACUU	4	337	0.339831	0.0355771	0.670765	UTR5	TE_down	GV_vs_MII	FALSE
AAAACUU	112	2829	0.986907	0.929143	1	CDS	TE_down	GV_vs_MII	FALSE
AAAACUU	119	4285	0.817384	0.0330595	0.533117	UTR3	TE_down	GV_vs_MII	FALSE
AAAACUU	2	337	0.808345	1	1	UTR5	TE_up	MII_vs_1cell	FALSE
AAAACUU	56	2829	1.26853	0.0908023	0.370076	CDS	TE_up	MII_vs_1cell	FALSE
AAAACUU	36	4285	1.12937	0.523121	1	UTR3	TE_up	MII_vs_1cell	FALSE
AAAACUU	2	337	0.714277	1	1	UTR5	TE_down	MII_vs_1cell	FALSE
AAAACUU	24	2829	1.46029	0.0827953	0.968618	CDS	TE_down	MII_vs_1cell	FALSE
AAAACUU	30	4285	1.02879	0.950523	1	UTR3	TE_down	MII_vs_1cell	FALSE
AAAACUU	0	337	0	0.425845	1	UTR5	TE_up	1cell_vs_2cell	FALSE
AAAACUU	23	2829	1.06872	0.834185	1	CDS	TE_up	1cell_vs_2cell	FALSE
AAAACUU	26	4285	1.17785	0.467549	1	UTR3	TE_up	1cell_vs_2cell	FALSE
AAAACUU	3	337	0.686036	0.806413	1	UTR5	TE_down	1cell_vs_2cell	FALSE
AAAACUU	85	2829	1.44782	0.00126635	0.0142304	CDS	TE_down	1cell_vs_2cell	FALSE
AAAACUU	95	4285	1.29632	0.0142663	0.404916	UTR3	TE_down	1cell_vs_2cell	FALSE
AAAAGAA	22	950	0.840259	0.478402	0.847297	UTR5	TE_up	GV_vs_MII	TRUE
AAAAGAA	791	9035	1.77195	3.08965e-46	2.53104e-42	CDS	TE_up	GV_vs_MII	TRUE
AAAAGAA	338	9352	1.05789	0.323011	0.868289	UTR3	TE_up	GV_vs_MII	TRUE
AAAAGAA	20	950	0.602754	0.0295663	0.630747	UTR5	TE_down	GV_vs_MII	TRUE
AAAAGAA	334	9035	0.92153	0.149755	0.692497	CDS	TE_down	GV_vs_MII	TRUE
AAAAGAA	243	9352	0.764771	1.94548e-05	0.00910705	UTR3	TE_down	GV_vs_MII	TRUE
AAAAGAA	0	950	0	0.00176807	0.137289	UTR5	TE_up	MII_vs_1cell	TRUE
AAAAGAA	227	9035	1.61007	3.60553e-11	9.77224e-08	CDS	TE_up	MII_vs_1cell	TRUE
AAAAGAA	68	9352	0.977434	0.898634	1	UTR3	TE_up	MII_vs_1cell	TRUE
AAAAGAA	6	950	0.760141	0.622061	1	UTR5	TE_down	MII_vs_1cell	TRUE
AAAAGAA	63	9035	1.20025	0.16858	1	CDS	TE_down	MII_vs_1cell	TRUE
AAAAGAA	61	9352	0.95848	0.789235	1	UTR3	TE_down	MII_vs_1cell	TRUE
AAAAGAA	2	950	0.411207	0.25479	1	UTR5	TE_up	1cell_vs_2cell	TRUE
AAAAGAA	90	9035	1.30943	0.0126853	0.354366	CDS	TE_up	1cell_vs_2cell	TRUE
AAAAGAA	33	9352	0.684977	0.0347914	0.801647	UTR3	TE_up	1cell_vs_2cell	TRUE
AAAAGAA	22	950	1.78466	0.013919	0.697396	UTR5	TE_down	1cell_vs_2cell	TRUE
AAAAGAA	490	9035	2.61335	3.46448e-73	2.8381e-69	CDS	TE_down	1cell_vs_2cell	TRUE
AAAAGAA	198	9352	1.23795	0.00364867	0.203113	UTR3	TE_down	1cell_vs_2cell	TRUE
AAAAGAC	6	350	0.62201	0.317288	0.731392	UTR5	TE_up	GV_vs_MII	TRUE
AAAAGAC	234	3196	1.48188	3.78524e-08	1.75686e-06	CDS	TE_up	GV_vs_MII	TRUE
AAAAGAC	103	2929	1.02931	0.812367	1	UTR3	TE_up	GV_vs_MII	TRUE
AAAAGAC	5	350	0.409011	0.0568029	0.743648	UTR5	TE_down	GV_vs_MII	TRUE
AAAAGAC	132	3196	1.02958	0.777041	1	CDS	TE_down	GV_vs_MII	TRUE
AAAAGAC	79	2929	0.793848	0.0478957	0.583004	UTR3	TE_down	GV_vs_MII	TRUE
AAAAGAC	1	350	0.38916	0.529002	1	UTR5	TE_up	MII_vs_1cell	TRUE
AAAAGAC	79	3196	1.58404	0.00015302	0.00663247	CDS	TE_up	MII_vs_1cell	TRUE
AAAAGAC	24	2929	1.10148	0.71564	1	UTR3	TE_up	MII_vs_1cell	TRUE
AAAAGAC	3	350	1.03162	0.768874	1	UTR5	TE_down	MII_vs_1cell	TRUE
AAAAGAC	23	3196	1.23874	0.363456	1	CDS	TE_down	MII_vs_1cell	TRUE
AAAAGAC	17	2929	0.852879	0.587449	1	UTR3	TE_down	MII_vs_1cell	TRUE
AAAAGAC	0	350	0	0.432015	1	UTR5	TE_up	1cell_vs_2cell	TRUE
AAAAGAC	33	3196	1.3573	0.0987057	0.667818	CDS	TE_up	1cell_vs_2cell	TRUE
AAAAGAC	10	2929	0.662747	0.238517	1	UTR3	TE_up	1cell_vs_2cell	TRUE
AAAAGAC	4	350	0.88074	1	1	UTR5	TE_down	1cell_vs_2cell	TRUE
AAAAGAC	129	3196	1.94497	1.88136e-11	2.82791e-09	CDS	TE_down	1cell_vs_2cell	TRUE
AAAAGAC	52	2929	1.03807	0.844734	1	UTR3	TE_down	1cell_vs_2cell	TRUE
AAAAGAG	9	554	0.58945	0.144016	0.55874	UTR5	TE_up	GV_vs_MII	TRUE
AAAAGAG	349	4529	1.55965	4.91013e-14	1.27695e-11	CDS	TE_up	GV_vs_MII	TRUE
AAAAGAG	133	3725	1.04509	0.649254	0.999566	UTR3	TE_up	GV_vs_MII	TRUE
AAAAGAG	15	554	0.775202	0.389953	0.98263	UTR5	TE_down	GV_vs_MII	TRUE
AAAAGAG	178	4529	0.979735	0.818014	1	CDS	TE_down	GV_vs_MII	TRUE
AAAAGAG	103	3725	0.813843	0.0433132	0.565806	UTR3	TE_down	GV_vs_MII	TRUE
AAAAGAG	1	554	0.245859	0.202179	1	UTR5	TE_up	MII_vs_1cell	TRUE
AAAAGAG	107	4529	1.51401	5.95718e-05	0.00337725	CDS	TE_up	MII_vs_1cell	TRUE
AAAAGAG	30	3725	1.08262	0.735426	1	UTR3	TE_up	MII_vs_1cell	TRUE
AAAAGAG	2	554	0.434497	0.342203	1	UTR5	TE_down	MII_vs_1cell	TRUE
AAAAGAG	26	4529	0.988168	1	1	CDS	TE_down	MII_vs_1cell	TRUE
AAAAGAG	17	3725	0.670626	0.119966	1	UTR3	TE_down	MII_vs_1cell	TRUE
AAAAGAG	3	554	1.05771	0.763902	1	UTR5	TE_up	1cell_vs_2cell	TRUE
AAAAGAG	43	4529	1.24805	0.172628	0.778307	CDS	TE_up	1cell_vs_2cell	TRUE
AAAAGAG	13	3725	0.67746	0.194975	1	UTR3	TE_up	1cell_vs_2cell	TRUE
AAAAGAG	2	554	0.278212	0.0812816	0.975977	UTR5	TE_down	1cell_vs_2cell	TRUE
AAAAGAG	196	4529	2.08537	1.43099e-19	6.3366e-17	CDS	TE_down	1cell_vs_2cell	TRUE
AAAAGAG	69	3725	1.08309	0.552494	1	UTR3	TE_down	1cell_vs_2cell	TRUE
AAAAGAU	3	283	0.384635	0.126865	0.535986	UTR5	TE_up	GV_vs_MII	TRUE
AAAAGAU	289	4161	1.40573	8.55643e-08	3.66028e-06	CDS	TE_up	GV_vs_MII	TRUE
AAAAGAU	141	3840	1.07477	0.425552	0.919924	UTR3	TE_up	GV_vs_MII	TRUE
AAAAGAU	4	283	0.404676	0.0900385	0.796749	UTR5	TE_down	GV_vs_MII	TRUE
AAAAGAU	170	4161	1.01846	0.845959	1	CDS	TE_down	GV_vs_MII	TRUE
AAAAGAU	107	3840	0.820129	0.0474821	0.581157	UTR3	TE_down	GV_vs_MII	TRUE
AAAAGAU	2	283	0.962587	1	1	UTR5	TE_up	MII_vs_1cell	TRUE
AAAAGAU	110	4161	1.69411	3.96741e-07	9.8521e-05	CDS	TE_up	MII_vs_1cell	TRUE
AAAAGAU	24	3840	0.840162	0.448613	1	UTR3	TE_up	MII_vs_1cell	TRUE
AAAAGAU	0	283	0	0.182864	1	UTR5	TE_down	MII_vs_1cell	TRUE
AAAAGAU	30	4161	1.24103	0.280601	1	CDS	TE_down	MII_vs_1cell	TRUE
AAAAGAU	36	3840	1.37762	0.0682293	1	UTR3	TE_down	MII_vs_1cell	TRUE
AAAAGAU	1	283	0.690188	1	1	UTR5	TE_up	1cell_vs_2cell	TRUE
AAAAGAU	40	4161	1.26366	0.165357	0.770438	CDS	TE_up	1cell_vs_2cell	TRUE
AAAAGAU	14	3840	0.707724	0.236068	1	UTR3	TE_up	1cell_vs_2cell	TRUE
AAAAGAU	1	283	0.272314	0.280289	1	UTR5	TE_down	1cell_vs_2cell	TRUE
AAAAGAU	136	4161	1.57496	1.02008e-06	4.65545e-05	CDS	TE_down	1cell_vs_2cell	TRUE
AAAAGAU	75	3840	1.14201	0.281165	0.91238	UTR3	TE_down	1cell_vs_2cell	TRUE
AAAAGCA	9	480	0.680323	0.311507	0.72713	UTR5	TE_up	GV_vs_MII	FALSE
AAAAGCA	363	4668	1.5739	5.1777e-15	1.84416e-12	CDS	TE_up	GV_vs_MII	FALSE
AAAAGCA	177	4909	1.05538	0.505787	0.95457	UTR3	TE_up	GV_vs_MII	FALSE
AAAAGCA	16	480	0.95436	0.952542	1	UTR5	TE_down	GV_vs_MII	FALSE
AAAAGCA	186	4668	0.993283	0.957837	1	CDS	TE_down	GV_vs_MII	FALSE
AAAAGCA	173	4909	1.03725	0.664662	1	UTR3	TE_down	GV_vs_MII	FALSE
AAAAGCA	2	480	0.567525	0.594087	1	UTR5	TE_up	MII_vs_1cell	FALSE
AAAAGCA	117	4668	1.60621	2.27427e-06	0.000355722	CDS	TE_up	MII_vs_1cell	FALSE
AAAAGCA	41	4909	1.12273	0.512076	1	UTR3	TE_up	MII_vs_1cell	FALSE
AAAAGCA	1	480	0.250741	0.199392	1	UTR5	TE_down	MII_vs_1cell	FALSE
AAAAGCA	27	4668	0.995618	1	1	CDS	TE_down	MII_vs_1cell	FALSE
AAAAGCA	43	4909	1.28716	0.117359	1	UTR3	TE_down	MII_vs_1cell	FALSE
AAAAGCA	0	480	0	0.187246	1	UTR5	TE_up	1cell_vs_2cell	FALSE
AAAAGCA	35	4668	0.985608	0.999032	1	CDS	TE_up	1cell_vs_2cell	FALSE
AAAAGCA	26	4909	1.02813	0.966974	1	UTR3	TE_up	1cell_vs_2cell	FALSE
AAAAGCA	4	480	0.642206	0.49197	1	UTR5	TE_down	1cell_vs_2cell	FALSE
AAAAGCA	181	4668	1.86843	4.38691e-14	1.12305e-11	CDS	TE_down	1cell_vs_2cell	FALSE
AAAAGCA	95	4909	1.13154	0.25473	0.896832	UTR3	TE_down	1cell_vs_2cell	FALSE
AAAAGCC	7	404	0.628682	0.282009	0.693655	UTR5	TE_up	GV_vs_MII	FALSE
AAAAGCC	250	3767	1.34322	1.49738e-05	0.000278804	CDS	TE_up	GV_vs_MII	FALSE
AAAAGCC	87	2805	0.907851	0.402913	0.911108	UTR3	TE_up	GV_vs_MII	FALSE
AAAAGCC	13	404	0.921288	0.876469	1	UTR5	TE_down	GV_vs_MII	FALSE
AAAAGCC	145	3767	0.959541	0.65519	0.984884	CDS	TE_down	GV_vs_MII	FALSE
AAAAGCC	103	2805	1.08077	0.470015	0.991073	UTR3	TE_down	GV_vs_MII	FALSE
AAAAGCC	3	404	1.01143	0.773159	1	UTR5	TE_up	MII_vs_1cell	FALSE
AAAAGCC	72	3767	1.22485	0.100553	0.390921	CDS	TE_up	MII_vs_1cell	FALSE
AAAAGCC	22	2805	1.05432	0.890766	1	UTR3	TE_up	MII_vs_1cell	FALSE
AAAAGCC	3	404	0.89373	1	1	UTR5	TE_down	MII_vs_1cell	FALSE
AAAAGCC	34	3767	1.55361	0.0134601	0.666257	CDS	TE_down	MII_vs_1cell	FALSE
AAAAGCC	25	2805	1.30968	0.217812	1	UTR3	TE_down	MII_vs_1cell	FALSE
AAAAGCC	2	404	0.966947	1	1	UTR5	TE_up	1cell_vs_2cell	FALSE
AAAAGCC	24	3767	0.837496	0.439294	0.962476	CDS	TE_up	1cell_vs_2cell	FALSE
AAAAGCC	14	2805	0.968862	1	1	UTR3	TE_up	1cell_vs_2cell	FALSE
AAAAGCC	6	404	1.14453	0.913285	1	UTR5	TE_down	1cell_vs_2cell	FALSE
AAAAGCC	141	3767	1.80365	2.33703e-10	2.7156e-08	CDS	TE_down	1cell_vs_2cell	FALSE
AAAAGCC	49	2805	1.02142	0.940781	1	UTR3	TE_down	1cell_vs_2cell	FALSE
AAAAGCG	10	159	2.28201	0.0265421	0.301154	UTR5	TE_up	GV_vs_MII	FALSE
AAAAGCG	54	1024	1.06732	0.692964	0.846714	CDS	TE_up	GV_vs_MII	FALSE
AAAAGCG	12	363	0.967615	1	1	UTR3	TE_up	GV_vs_MII	FALSE
AAAAGCG	5	159	0.900339	0.988	1	UTR5	TE_down	GV_vs_MII	FALSE
AAAAGCG	51	1024	1.24154	0.152215	0.696644	CDS	TE_down	GV_vs_MII	FALSE
AAAAGCG	11	363	0.891899	0.818883	1	UTR3	TE_down	GV_vs_MII	FALSE
AAAAGCG	2	159	1.71328	0.327975	1	UTR5	TE_up	MII_vs_1cell	FALSE
AAAAGCG	16	1024	1.00131	1	1	CDS	TE_up	MII_vs_1cell	FALSE
AAAAGCG	2	363	0.740639	1	1	UTR3	TE_up	MII_vs_1cell	FALSE
AAAAGCG	1	159	0.756953	1	1	UTR5	TE_down	MII_vs_1cell	FALSE
AAAAGCG	7	1024	1.17668	0.822775	1	CDS	TE_down	MII_vs_1cell	FALSE
AAAAGCG	4	363	1.61924	0.320902	1	UTR3	TE_down	MII_vs_1cell	FALSE
AAAAGCG	0	159	0	1	1	UTR5	TE_up	1cell_vs_2cell	FALSE
AAAAGCG	6	1024	0.770227	0.645902	1	CDS	TE_up	1cell_vs_2cell	FALSE
AAAAGCG	1	363	0.534762	1	1	UTR3	TE_up	1cell_vs_2cell	FALSE
AAAAGCG	8	159	3.87747	0.00151962	0.382608	UTR5	TE_down	1cell_vs_2cell	FALSE
AAAAGCG	38	1024	1.78819	0.00100647	0.0120102	CDS	TE_down	1cell_vs_2cell	FALSE
AAAAGCG	9	363	1.4497	0.365348	0.95198	UTR3	TE_down	1cell_vs_2cell	FALSE
AAAAGCU	8	361	0.804076	0.65259	0.943027	UTR5	TE_up	GV_vs_MII	FALSE
AAAAGCU	254	3845	1.33703	1.55492e-05	0.000286669	CDS	TE_up	GV_vs_MII	FALSE
AAAAGCU	134	3487	1.12481	0.196892	0.779805	UTR3	TE_up	GV_vs_MII	FALSE
AAAAGCU	5	361	0.396548	0.0473178	0.717828	UTR5	TE_down	GV_vs_MII	FALSE
AAAAGCU	167	3845	1.08271	0.334726	0.855695	CDS	TE_down	GV_vs_MII	FALSE
AAAAGCU	124	3487	1.04665	0.651072	1	UTR3	TE_down	GV_vs_MII	FALSE
AAAAGCU	3	361	1.13191	0.751563	1	UTR5	TE_up	MII_vs_1cell	FALSE
AAAAGCU	86	3845	1.43334	0.00178474	0.0342402	CDS	TE_up	MII_vs_1cell	FALSE
AAAAGCU	23	3487	0.886664	0.633508	1	UTR3	TE_up	MII_vs_1cell	FALSE
AAAAGCU	4	361	1.33358	0.551256	1	UTR5	TE_down	MII_vs_1cell	FALSE
AAAAGCU	28	3845	1.25349	0.276696	1	CDS	TE_down	MII_vs_1cell	FALSE
AAAAGCU	22	3487	0.927104	0.801825	1	UTR3	TE_down	MII_vs_1cell	FALSE
AAAAGCU	2	361	1.08212	0.708864	1	UTR5	TE_up	1cell_vs_2cell	FALSE
AAAAGCU	32	3845	1.09401	0.679178	1	CDS	TE_up	1cell_vs_2cell	FALSE
AAAAGCU	22	3487	1.22472	0.405806	1	UTR3	TE_up	1cell_vs_2cell	FALSE
AAAAGCU	2	361	0.426951	0.343078	1	UTR5	TE_down	1cell_vs_2cell	FALSE
AAAAGCU	137	3845	1.71693	8.18609e-09	6.87799e-07	CDS	TE_down	1cell_vs_2cell	FALSE
AAAAGCU	70	3487	1.17378	0.206367	0.85896	UTR3	TE_down	1cell_vs_2cell	FALSE
AAAAGGA	11	635	0.62854	0.155897	0.580372	UTR5	TE_up	GV_vs_MII	FALSE
AAAAGGA	441	6417	1.39094	1.55502e-10	1.58245e-08	CDS	TE_up	GV_vs_MII	FALSE
AAAAGGA	157	4633	0.991894	0.952251	1	UTR3	TE_up	GV_vs_MII	FALSE
AAAAGGA	12	635	0.541054	0.042101	0.693178	UTR5	TE_down	GV_vs_MII	FALSE
AAAAGGA	261	6417	1.01391	0.851645	1	CDS	TE_down	GV_vs_MII	FALSE
AAAAGGA	141	4633	0.89575	0.212028	0.856053	UTR3	TE_down	GV_vs_MII	FALSE
AAAAGGA	4	635	0.857991	1	1	UTR5	TE_up	MII_vs_1cell	FALSE
AAAAGGA	151	6417	1.50797	2.81176e-06	0.000418798	CDS	TE_up	MII_vs_1cell	FALSE
AAAAGGA	32	4633	0.928476	0.739155	1	UTR3	TE_up	MII_vs_1cell	FALSE
AAAAGGA	3	635	0.568609	0.441517	1	UTR5	TE_down	MII_vs_1cell	FALSE
AAAAGGA	39	6417	1.04615	0.842415	1	CDS	TE_down	MII_vs_1cell	FALSE
AAAAGGA	28	4633	0.888083	0.591136	1	UTR3	TE_down	MII_vs_1cell	FALSE
AAAAGGA	4	635	1.23038	0.573254	1	UTR5	TE_up	1cell_vs_2cell	FALSE
AAAAGGA	53	6417	1.0857	0.599879	1	CDS	TE_up	1cell_vs_2cell	FALSE
AAAAGGA	21	4633	0.879881	0.629167	1	UTR3	TE_up	1cell_vs_2cell	FALSE
AAAAGGA	7	635	0.849532	0.799424	1	UTR5	TE_down	1cell_vs_2cell	FALSE
AAAAGGA	274	6417	2.05754	5.69754e-26	4.24312e-23	CDS	TE_down	1cell_vs_2cell	FALSE
AAAAGGA	85	4633	1.07275	0.558459	1	UTR3	TE_down	1cell_vs_2cell	FALSE
AAAAGGC	7	323	0.786339	0.645273	0.937483	UTR5	TE_up	GV_vs_MII	TRUE
AAAAGGC	225	3262	1.39605	3.39285e-06	8.13886e-05	CDS	TE_up	GV_vs_MII	TRUE
AAAAGGC	76	2304	0.965515	0.807466	1	UTR3	TE_up	GV_vs_MII	TRUE
AAAAGGC	8	323	0.709122	0.41624	1	UTR5	TE_down	GV_vs_MII	TRUE
AAAAGGC	164	3262	1.25329	0.00538602	0.217144	CDS	TE_down	GV_vs_MII	TRUE
AAAAGGC	93	2304	1.18804	0.115518	0.740469	UTR3	TE_down	GV_vs_MII	TRUE
AAAAGGC	1	323	0.421691	0.736347	1	UTR5	TE_up	MII_vs_1cell	TRUE
AAAAGGC	67	3262	1.31625	0.0305314	0.203618	CDS	TE_up	MII_vs_1cell	TRUE
AAAAGGC	13	2304	0.75848	0.381144	1	UTR3	TE_up	MII_vs_1cell	TRUE
AAAAGGC	2	323	0.745236	1	1	UTR5	TE_down	MII_vs_1cell	TRUE
AAAAGGC	32	3262	1.6886	0.00542403	0.495528	CDS	TE_down	MII_vs_1cell	TRUE
AAAAGGC	15	2304	0.956679	0.964695	1	UTR3	TE_down	MII_vs_1cell	TRUE
AAAAGGC	0	323	0	0.420302	1	UTR5	TE_up	1cell_vs_2cell	TRUE
AAAAGGC	31	3262	1.24924	0.25633	0.863073	CDS	TE_up	1cell_vs_2cell	TRUE
AAAAGGC	10	2304	0.842528	0.692258	1	UTR3	TE_up	1cell_vs_2cell	TRUE
AAAAGGC	4	323	0.954362	1	1	UTR5	TE_down	1cell_vs_2cell	TRUE
AAAAGGC	135	3262	1.99425	9.64248e-13	1.9504e-10	CDS	TE_down	1cell_vs_2cell	TRUE
AAAAGGC	41	2304	1.0405	0.863671	1	UTR3	TE_down	1cell_vs_2cell	TRUE
AAAAGGG	10	387	0.937569	0.963322	1	UTR5	TE_up	GV_vs_MII	FALSE
AAAAGGG	162	2461	1.33231	0.000634233	0.00579223	CDS	TE_up	GV_vs_MII	FALSE
AAAAGGG	91	2521	1.05657	0.644787	0.997092	UTR3	TE_up	GV_vs_MII	FALSE
AAAAGGG	13	387	0.961758	1	1	UTR5	TE_down	GV_vs_MII	FALSE
AAAAGGG	110	2461	1.11422	0.289508	0.826745	CDS	TE_down	GV_vs_MII	FALSE
AAAAGGG	77	2521	0.898975	0.386475	0.960269	UTR3	TE_down	GV_vs_MII	FALSE
AAAAGGG	1	387	0.351954	0.539372	1	UTR5	TE_up	MII_vs_1cell	FALSE
AAAAGGG	40	2461	1.04159	0.861578	1	CDS	TE_up	MII_vs_1cell	FALSE
AAAAGGG	22	2521	1.17309	0.528327	1	UTR3	TE_up	MII_vs_1cell	FALSE
AAAAGGG	7	387	2.17697	0.0467865	1	UTR5	TE_down	MII_vs_1cell	FALSE
AAAAGGG	14	2461	0.979211	1	1	CDS	TE_down	MII_vs_1cell	FALSE
AAAAGGG	21	2521	1.22406	0.421843	1	UTR3	TE_down	MII_vs_1cell	FALSE
AAAAGGG	2	387	1.00942	0.726804	1	UTR5	TE_up	1cell_vs_2cell	FALSE
AAAAGGG	18	2461	0.961453	0.959988	1	CDS	TE_up	1cell_vs_2cell	FALSE
AAAAGGG	13	2521	1.00101	1	1	UTR3	TE_up	1cell_vs_2cell	FALSE
AAAAGGG	5	387	0.995668	1	1	UTR5	TE_down	1cell_vs_2cell	FALSE
AAAAGGG	77	2461	1.50768	0.000712111	0.00919404	CDS	TE_down	1cell_vs_2cell	FALSE
AAAAGGG	43	2521	0.997324	1	1	UTR3	TE_down	1cell_vs_2cell	FALSE
AAAAGGU	7	237	1.07168	1	1	UTR5	TE_up	GV_vs_MII	FALSE
AAAAGGU	170	2391	1.43904	1.35081e-05	0.000256154	CDS	TE_up	GV_vs_MII	FALSE
AAAAGGU	90	2433	1.08275	0.493217	0.948171	UTR3	TE_up	GV_vs_MII	FALSE
AAAAGGU	6	237	0.72483	0.545675	1	UTR5	TE_down	GV_vs_MII	FALSE
AAAAGGU	106	2391	1.10514	0.339232	0.859305	CDS	TE_down	GV_vs_MII	FALSE
AAAAGGU	89	2433	1.07666	0.529522	1	UTR3	TE_down	GV_vs_MII	FALSE
AAAAGGU	1	237	0.574709	1	1	UTR5	TE_up	MII_vs_1cell	FALSE
AAAAGGU	55	2391	1.47411	0.00647151	0.0824482	CDS	TE_up	MII_vs_1cell	FALSE
AAAAGGU	13	2433	0.718264	0.281318	0.954238	UTR3	TE_up	MII_vs_1cell	FALSE
AAAAGGU	2	237	1.01566	0.725159	1	UTR5	TE_down	MII_vs_1cell	FALSE
AAAAGGU	15	2391	1.07987	0.871118	1	CDS	TE_down	MII_vs_1cell	FALSE
AAAAGGU	16	2433	0.966352	0.989504	1	UTR3	TE_down	MII_vs_1cell	FALSE
AAAAGGU	1	237	0.824149	1	1	UTR5	TE_up	1cell_vs_2cell	FALSE
AAAAGGU	31	2391	1.70431	0.00635551	0.28649	CDS	TE_up	1cell_vs_2cell	FALSE
AAAAGGU	14	2433	1.117	0.786021	1	UTR3	TE_up	1cell_vs_2cell	FALSE
AAAAGGU	5	237	1.62584	0.244947	1	UTR5	TE_down	1cell_vs_2cell	FALSE
AAAAGGU	78	2391	1.57197	0.00019812	0.00352827	CDS	TE_down	1cell_vs_2cell	FALSE
AAAAGGU	54	2433	1.29775	0.0684804	0.667341	UTR3	TE_down	1cell_vs_2cell	FALSE
AAAAGUA	1	219	0.16568	0.0662898	0.437235	UTR5	TE_up	GV_vs_MII	TRUE
AAAAGUA	150	1948	1.55849	8.6919e-07	2.72812e-05	CDS	TE_up	GV_vs_MII	TRUE
AAAAGUA	136	3826	1.04045	0.681763	1	UTR3	TE_up	GV_vs_MII	TRUE
AAAAGUA	7	219	0.91514	0.962628	1	UTR5	TE_down	GV_vs_MII	TRUE
AAAAGUA	92	1948	1.17731	0.140431	0.678558	CDS	TE_down	GV_vs_MII	TRUE
AAAAGUA	133	3826	1.02314	0.829897	1	UTR3	TE_down	GV_vs_MII	TRUE
AAAAGUA	1	219	0.621946	1	1	UTR5	TE_up	MII_vs_1cell	TRUE
AAAAGUA	45	1948	1.48037	0.0114901	0.114859	CDS	TE_up	MII_vs_1cell	TRUE
AAAAGUA	32	3826	1.12432	0.571073	1	UTR3	TE_up	MII_vs_1cell	TRUE
AAAAGUA	4	219	2.19828	0.114022	1	UTR5	TE_down	MII_vs_1cell	TRUE
AAAAGUA	13	1948	1.14872	0.726596	1	CDS	TE_down	MII_vs_1cell	TRUE
AAAAGUA	29	3826	1.11381	0.631025	1	UTR3	TE_down	MII_vs_1cell	TRUE
AAAAGUA	2	219	1.78377	0.310485	1	UTR5	TE_up	1cell_vs_2cell	TRUE
AAAAGUA	26	1948	1.75449	0.00844978	0.327699	CDS	TE_up	1cell_vs_2cell	TRUE
AAAAGUA	26	3826	1.31915	0.193816	1	UTR3	TE_up	1cell_vs_2cell	TRUE
AAAAGUA	1	219	0.351894	0.537868	1	UTR5	TE_down	1cell_vs_2cell	TRUE
AAAAGUA	57	1948	1.40999	0.0127607	0.0796463	CDS	TE_down	1cell_vs_2cell	TRUE
AAAAGUA	76	3826	1.16147	0.218236	0.871794	UTR3	TE_down	1cell_vs_2cell	TRUE
AAAAGUC	1	250	0.145136	0.0409369	0.357909	UTR5	TE_up	GV_vs_MII	FALSE
AAAAGUC	168	2366	1.43713	1.51079e-05	0.000280644	CDS	TE_up	GV_vs_MII	FALSE
AAAAGUC	83	2611	0.930463	0.553389	0.96948	UTR3	TE_up	GV_vs_MII	FALSE
AAAAGUC	14	250	1.60332	0.117695	0.821021	UTR5	TE_down	GV_vs_MII	FALSE
AAAAGUC	103	2366	1.08521	0.447012	0.911165	CDS	TE_down	GV_vs_MII	FALSE
AAAAGUC	89	2611	1.00326	1	1	UTR3	TE_down	GV_vs_MII	FALSE
AAAAGUC	1	250	0.544824	1	1	UTR5	TE_up	MII_vs_1cell	FALSE
AAAAGUC	52	2366	1.40843	0.0176776	0.148073	CDS	TE_up	MII_vs_1cell	FALSE
AAAAGUC	14	2611	0.720782	0.265562	0.953654	UTR3	TE_up	MII_vs_1cell	FALSE
AAAAGUC	5	250	2.40711	0.0614658	1	UTR5	TE_down	MII_vs_1cell	FALSE
AAAAGUC	13	2366	0.945776	0.948007	1	CDS	TE_down	MII_vs_1cell	FALSE
AAAAGUC	17	2611	0.956753	0.950026	1	UTR3	TE_down	MII_vs_1cell	FALSE
AAAAGUC	0	250	0	0.642936	1	UTR5	TE_up	1cell_vs_2cell	FALSE
AAAAGUC	24	2366	1.33341	0.197305	0.803828	CDS	TE_up	1cell_vs_2cell	FALSE
AAAAGUC	11	2611	0.81781	0.596074	1	UTR3	TE_up	1cell_vs_2cell	FALSE
AAAAGUC	3	250	0.924777	1	1	UTR5	TE_down	1cell_vs_2cell	FALSE
AAAAGUC	82	2366	1.67005	2.10488e-05	0.000585506	CDS	TE_down	1cell_vs_2cell	FALSE
AAAAGUC	42	2611	0.940553	0.750023	1	UTR3	TE_down	1cell_vs_2cell	FALSE
AAAAGUG	8	331	0.876952	0.842142	1	UTR5	TE_up	GV_vs_MII	FALSE
AAAAGUG	189	2955	1.29451	0.000866043	0.00736721	CDS	TE_up	GV_vs_MII	FALSE
AAAAGUG	119	3307	1.05327	0.61106	0.991588	UTR3	TE_up	GV_vs_MII	FALSE
AAAAGUG	6	331	0.518987	0.141532	0.840168	UTR5	TE_down	GV_vs_MII	FALSE
AAAAGUG	110	2955	0.927954	0.469472	0.919448	CDS	TE_down	GV_vs_MII	FALSE
AAAAGUG	109	3307	0.970112	0.791983	1	UTR3	TE_down	GV_vs_MII	FALSE
AAAAGUG	1	331	0.411499	0.738883	1	UTR5	TE_up	MII_vs_1cell	FALSE
AAAAGUG	77	2955	1.66986	3.22983e-05	0.0022049	CDS	TE_up	MII_vs_1cell	FALSE
AAAAGUG	19	3307	0.772329	0.30546	0.9716	UTR3	TE_up	MII_vs_1cell	FALSE
AAAAGUG	0	331	0	0.12283	1	UTR5	TE_down	MII_vs_1cell	FALSE
AAAAGUG	20	2955	1.16502	0.575157	1	CDS	TE_down	MII_vs_1cell	FALSE
AAAAGUG	23	3307	1.022	1	1	UTR3	TE_down	MII_vs_1cell	FALSE
AAAAGUG	3	331	1.7703	0.242908	1	UTR5	TE_up	1cell_vs_2cell	FALSE
AAAAGUG	32	2955	1.42351	0.0585481	0.583736	CDS	TE_up	1cell_vs_2cell	FALSE
AAAAGUG	18	3307	1.05659	0.91122	1	UTR3	TE_up	1cell_vs_2cell	FALSE
AAAAGUG	6	331	1.39694	0.335114	1	UTR5	TE_down	1cell_vs_2cell	FALSE
AAAAGUG	89	2955	1.45131	0.0010115	0.0120439	CDS	TE_down	1cell_vs_2cell	FALSE
AAAAGUG	64	3307	1.13158	0.361131	0.951705	UTR3	TE_down	1cell_vs_2cell	FALSE
AAAAGUU	6	310	0.702269	0.491528	0.858981	UTR5	TE_up	GV_vs_MII	FALSE
AAAAGUU	206	2638	1.5805	2.55951e-09	1.7704e-07	CDS	TE_up	GV_vs_MII	FALSE
AAAAGUU	171	4149	1.20637	0.0180061	0.362748	UTR3	TE_up	GV_vs_MII	FALSE
AAAAGUU	11	310	1.01593	1	1	UTR5	TE_down	GV_vs_MII	FALSE
AAAAGUU	94	2638	0.888268	0.280227	0.819566	CDS	TE_down	GV_vs_MII	FALSE
AAAAGUU	150	4149	1.06409	0.480938	0.993588	UTR3	TE_down	GV_vs_MII	FALSE
AAAAGUU	1	310	0.439374	0.73288	1	UTR5	TE_up	MII_vs_1cell	FALSE
AAAAGUU	59	2638	1.43326	0.00756188	0.0891322	CDS	TE_up	MII_vs_1cell	FALSE
AAAAGUU	32	4149	1.03679	0.909811	1	UTR3	TE_up	MII_vs_1cell	FALSE
AAAAGUU	2	310	0.776488	1	1	UTR5	TE_down	MII_vs_1cell	FALSE
AAAAGUU	22	2638	1.43552	0.116413	1	CDS	TE_down	MII_vs_1cell	FALSE
AAAAGUU	28	4149	0.991682	1	1	UTR3	TE_down	MII_vs_1cell	FALSE
AAAAGUU	1	310	0.630075	1	1	UTR5	TE_up	1cell_vs_2cell	FALSE
AAAAGUU	22	2638	1.09626	0.75089	1	CDS	TE_up	1cell_vs_2cell	FALSE
AAAAGUU	22	4149	1.02931	0.978678	1	UTR3	TE_up	1cell_vs_2cell	FALSE
AAAAGUU	5	310	1.24298	0.609172	1	UTR5	TE_down	1cell_vs_2cell	FALSE
AAAAGUU	93	2638	1.69878	3.40725e-06	0.000128332	CDS	TE_down	1cell_vs_2cell	FALSE
AAAAGUU	96	4149	1.35291	0.00491555	0.241122	UTR3	TE_down	1cell_vs_2cell	FALSE
AAAAUAA	10	518	0.700462	0.323949	0.740662	UTR5	TE_up	GV_vs_MII	TRUE
AAAAUAA	218	2557	1.72555	7.197e-13	1.37111e-10	CDS	TE_up	GV_vs_MII	TRUE
AAAAUAA	353	11312	0.913405	0.0987738	0.640661	UTR3	TE_up	GV_vs_MII	TRUE
AAAAUAA	6	518	0.331631	0.002258	0.276083	UTR5	TE_down	GV_vs_MII	TRUE
AAAAUAA	83	2557	0.809168	0.0640773	0.537829	CDS	TE_down	GV_vs_MII	TRUE
AAAAUAA	341	11312	0.887247	0.0313722	0.522891	UTR3	TE_down	GV_vs_MII	TRUE
AAAAUAA	0	518	0	0.0376419	0.815351	UTR5	TE_up	MII_vs_1cell	TRUE
AAAAUAA	73	2557	1.82953	3.39528e-06	0.000483724	CDS	TE_up	MII_vs_1cell	TRUE
AAAAUAA	80	11312	0.950678	0.691946	1	UTR3	TE_up	MII_vs_1cell	TRUE
AAAAUAA	1	518	0.232347	0.140989	1	UTR5	TE_down	MII_vs_1cell	TRUE
AAAAUAA	17	2557	1.1444	0.671074	1	CDS	TE_down	MII_vs_1cell	TRUE
AAAAUAA	74	11312	0.96128	0.778339	1	UTR3	TE_down	MII_vs_1cell	TRUE
AAAAUAA	2	518	0.754144	1	1	UTR5	TE_up	1cell_vs_2cell	TRUE
AAAAUAA	25	2557	1.28522	0.25504	0.862436	CDS	TE_up	1cell_vs_2cell	TRUE
AAAAUAA	34	11312	0.583454	0.000777014	0.224692	UTR3	TE_up	1cell_vs_2cell	TRUE
AAAAUAA	3	518	0.446321	0.216234	1	UTR5	TE_down	1cell_vs_2cell	TRUE
AAAAUAA	113	2557	2.1295	1.90996e-12	3.55601e-10	CDS	TE_down	1cell_vs_2cell	TRUE
AAAAUAA	181	11312	0.935578	0.393734	0.966385	UTR3	TE_down	1cell_vs_2cell	TRUE
AAAAUAC	3	231	0.47122	0.261292	0.690771	UTR5	TE_up	GV_vs_MII	TRUE
AAAAUAC	140	2186	1.29623	0.00383115	0.0238124	CDS	TE_up	GV_vs_MII	TRUE
AAAAUAC	129	4132	0.913813	0.334238	0.87173	UTR3	TE_up	GV_vs_MII	TRUE
AAAAUAC	2	231	0.247886	0.0516766	0.740096	UTR5	TE_down	GV_vs_MII	TRUE
AAAAUAC	70	2186	0.79825	0.071057	0.555703	CDS	TE_down	GV_vs_MII	TRUE
AAAAUAC	139	4132	0.990112	0.942342	1	UTR3	TE_down	GV_vs_MII	TRUE
AAAAUAC	1	231	0.589637	1	1	UTR5	TE_up	MII_vs_1cell	TRUE
AAAAUAC	52	2186	1.5244	0.00436697	0.0636552	CDS	TE_up	MII_vs_1cell	TRUE
AAAAUAC	32	4132	1.04105	0.891638	1	UTR3	TE_up	MII_vs_1cell	TRUE
AAAAUAC	3	231	1.56306	0.448064	1	UTR5	TE_down	MII_vs_1cell	TRUE
AAAAUAC	10	2186	0.787426	0.538533	1	CDS	TE_down	MII_vs_1cell	TRUE
AAAAUAC	25	4132	0.889073	0.622834	1	UTR3	TE_down	MII_vs_1cell	TRUE
AAAAUAC	0	231	0	0.636457	1	UTR5	TE_up	1cell_vs_2cell	TRUE
AAAAUAC	27	2186	1.62361	0.016183	0.397515	CDS	TE_up	1cell_vs_2cell	TRUE
AAAAUAC	16	4132	0.751669	0.300734	1	UTR3	TE_up	1cell_vs_2cell	TRUE
AAAAUAC	1	231	0.333614	0.380372	1	UTR5	TE_down	1cell_vs_2cell	TRUE
AAAAUAC	68	2186	1.49895	0.00167141	0.0176218	CDS	TE_down	1cell_vs_2cell	TRUE
AAAAUAC	77	4132	1.08961	0.492404	0.993524	UTR3	TE_down	1cell_vs_2cell	TRUE
AAAAUAG	2	264	0.274878	0.0786002	0.468892	UTR5	TE_up	GV_vs_MII	TRUE
AAAAUAG	125	1559	1.62281	1.17475e-06	3.46171e-05	CDS	TE_up	GV_vs_MII	TRUE
AAAAUAG	115	3716	0.905837	0.31741	0.864011	UTR3	TE_up	GV_vs_MII	TRUE
AAAAUAG	6	264	0.6507	0.378672	0.97748	UTR5	TE_down	GV_vs_MII	TRUE
AAAAUAG	55	1559	0.879443	0.382995	0.879632	CDS	TE_down	GV_vs_MII	TRUE
AAAAUAG	117	3716	0.926702	0.443866	0.982982	UTR3	TE_down	GV_vs_MII	TRUE
AAAAUAG	0	264	0	0.273733	1	UTR5	TE_up	MII_vs_1cell	TRUE
AAAAUAG	42	1559	1.72644	0.00105912	0.0245787	CDS	TE_up	MII_vs_1cell	TRUE
AAAAUAG	28	3716	1.0129	1	1	UTR3	TE_up	MII_vs_1cell	TRUE
AAAAUAG	2	264	0.911785	1	1	UTR5	TE_down	MII_vs_1cell	TRUE
AAAAUAG	11	1559	1.21452	0.633479	1	CDS	TE_down	MII_vs_1cell	TRUE
AAAAUAG	18	3716	0.711794	0.17829	1	UTR3	TE_down	MII_vs_1cell	TRUE
AAAAUAG	1	264	0.739861	1	1	UTR5	TE_up	1cell_vs_2cell	TRUE
AAAAUAG	13	1559	1.09614	0.853997	1	CDS	TE_up	1cell_vs_2cell	TRUE
AAAAUAG	20	3716	1.04477	0.935596	1	UTR3	TE_up	1cell_vs_2cell	TRUE
AAAAUAG	1	264	0.291912	0.273159	1	UTR5	TE_down	1cell_vs_2cell	TRUE
AAAAUAG	61	1559	1.88544	8.49052e-06	0.000276558	CDS	TE_down	1cell_vs_2cell	TRUE
AAAAUAG	53	3716	0.833952	0.210885	0.862722	UTR3	TE_down	1cell_vs_2cell	TRUE
AAAAUAU	3	362	0.300695	0.0415674	0.360665	UTR5	TE_up	GV_vs_MII	TRUE
AAAAUAU	166	2814	1.19395	0.0293189	0.108165	CDS	TE_up	GV_vs_MII	TRUE
AAAAUAU	213	7696	0.810107	0.00203213	0.139307	UTR3	TE_up	GV_vs_MII	TRUE
AAAAUAU	4	362	0.316362	0.0230314	0.590206	UTR5	TE_down	GV_vs_MII	TRUE
AAAAUAU	85	2814	0.752984	0.0111621	0.280062	CDS	TE_down	GV_vs_MII	TRUE
AAAAUAU	203	7696	0.776356	0.000247899	0.0532476	UTR3	TE_down	GV_vs_MII	TRUE
AAAAUAU	0	362	0	0.122028	1	UTR5	TE_up	MII_vs_1cell	TRUE
AAAAUAU	69	2814	1.57135	0.000465622	0.0144484	CDS	TE_up	MII_vs_1cell	TRUE
AAAAUAU	52	7696	0.908283	0.531727	1	UTR3	TE_up	MII_vs_1cell	TRUE
AAAAUAU	2	362	0.664948	0.775021	1	UTR5	TE_down	MII_vs_1cell	TRUE
AAAAUAU	26	2814	1.59041	0.0242899	0.773616	CDS	TE_down	MII_vs_1cell	TRUE
AAAAUAU	39	7696	0.744659	0.0760502	1	UTR3	TE_down	MII_vs_1cell	TRUE
AAAAUAU	1	362	0.539567	1	1	UTR5	TE_up	1cell_vs_2cell	TRUE
AAAAUAU	20	2814	0.934272	0.845753	1	CDS	TE_up	1cell_vs_2cell	TRUE
AAAAUAU	30	7696	0.756699	0.147197	1	UTR3	TE_up	1cell_vs_2cell	TRUE
AAAAUAU	0	362	0	0.0172003	0.702944	UTR5	TE_down	1cell_vs_2cell	TRUE
AAAAUAU	81	2814	1.38704	0.00552953	0.0425932	CDS	TE_down	1cell_vs_2cell	TRUE
AAAAUAU	125	7696	0.949699	0.597112	1	UTR3	TE_down	1cell_vs_2cell	TRUE
AAAAUCA	6	313	0.695538	0.47614	0.845829	UTR5	TE_up	GV_vs_MII	TRUE
AAAAUCA	258	3906	1.33687	1.30591e-05	0.00024908	CDS	TE_up	GV_vs_MII	TRUE
AAAAUCA	136	4699	0.847152	0.061605	0.548552	UTR3	TE_up	GV_vs_MII	TRUE
AAAAUCA	6	313	0.548833	0.185948	0.889558	UTR5	TE_down	GV_vs_MII	TRUE
AAAAUCA	146	3906	0.931776	0.425032	0.901056	CDS	TE_down	GV_vs_MII	TRUE
AAAAUCA	140	4699	0.876905	0.135569	0.772176	UTR3	TE_down	GV_vs_MII	TRUE
AAAAUCA	1	313	0.435163	0.733604	1	UTR5	TE_up	MII_vs_1cell	TRUE
AAAAUCA	78	3906	1.2797	0.0359121	0.220075	CDS	TE_up	MII_vs_1cell	TRUE
AAAAUCA	26	4699	0.743791	0.153931	0.859054	UTR3	TE_up	MII_vs_1cell	TRUE
AAAAUCA	4	313	1.53809	0.338871	1	UTR5	TE_down	MII_vs_1cell	TRUE
AAAAUCA	28	3906	1.23392	0.314813	1	CDS	TE_down	MII_vs_1cell	TRUE
AAAAUCA	27	4699	0.844337	0.430091	1	UTR3	TE_down	MII_vs_1cell	TRUE
AAAAUCA	0	313	0	0.417113	1	UTR5	TE_up	1cell_vs_2cell	TRUE
AAAAUCA	28	3906	0.942308	0.824874	1	CDS	TE_up	1cell_vs_2cell	TRUE
AAAAUCA	20	4699	0.826212	0.452434	1	UTR3	TE_up	1cell_vs_2cell	TRUE
AAAAUCA	6	313	1.47728	0.311645	1	UTR5	TE_down	1cell_vs_2cell	TRUE
AAAAUCA	116	3906	1.43105	0.000272982	0.00450407	CDS	TE_down	1cell_vs_2cell	TRUE
AAAAUCA	75	4699	0.933247	0.590951	1	UTR3	TE_down	1cell_vs_2cell	TRUE
AAAAUCC	4	254	0.5714	0.351067	0.75895	UTR5	TE_up	GV_vs_MII	FALSE
AAAAUCC	176	2811	1.26723	0.00326668	0.0211547	CDS	TE_up	GV_vs_MII	FALSE
AAAAUCC	76	2557	0.869983	0.253007	0.824363	UTR3	TE_up	GV_vs_MII	FALSE
AAAAUCC	10	254	1.1272	0.840536	1	UTR5	TE_down	GV_vs_MII	FALSE
AAAAUCC	107	2811	0.948886	0.627897	0.975471	CDS	TE_down	GV_vs_MII	FALSE
AAAAUCC	68	2557	0.782723	0.0518802	0.598174	UTR3	TE_down	GV_vs_MII	FALSE
AAAAUCC	0	254	0	0.272349	1	UTR5	TE_up	MII_vs_1cell	FALSE
AAAAUCC	56	2811	1.27666	0.082127	0.350865	CDS	TE_up	MII_vs_1cell	FALSE
AAAAUCC	12	2557	0.630861	0.135953	0.836369	UTR3	TE_up	MII_vs_1cell	FALSE
AAAAUCC	1	254	0.473841	0.728934	1	UTR5	TE_down	MII_vs_1cell	FALSE
AAAAUCC	19	2811	1.16346	0.593104	1	CDS	TE_down	MII_vs_1cell	FALSE
AAAAUCC	8	2557	0.459745	0.0331936	1	UTR3	TE_down	MII_vs_1cell	FALSE
AAAAUCC	0	254	0	0.644558	1	UTR5	TE_up	1cell_vs_2cell	FALSE
AAAAUCC	28	2811	1.30938	0.188435	0.794677	CDS	TE_up	1cell_vs_2cell	FALSE
AAAAUCC	5	2557	0.379582	0.0347477	0.801647	UTR3	TE_up	1cell_vs_2cell	FALSE
AAAAUCC	0	254	0	0.0846557	0.975977	UTR5	TE_down	1cell_vs_2cell	FALSE
AAAAUCC	66	2811	1.13139	0.354483	0.633283	CDS	TE_down	1cell_vs_2cell	FALSE
AAAAUCC	49	2557	1.12049	0.475788	0.985874	UTR3	TE_down	1cell_vs_2cell	FALSE
AAAAUCG	2	69	1.05171	0.716063	0.98979	UTR5	TE_up	GV_vs_MII	FALSE
AAAAUCG	57	898	1.2847	0.0779784	0.213146	CDS	TE_up	GV_vs_MII	FALSE
AAAAUCG	17	391	1.27262	0.402627	0.91076	UTR3	TE_up	GV_vs_MII	FALSE
AAAAUCG	3	69	1.24482	0.736741	1	UTR5	TE_down	GV_vs_MII	FALSE
AAAAUCG	25	898	0.693992	0.0843196	0.581926	CDS	TE_down	GV_vs_MII	FALSE
AAAAUCG	15	391	1.12913	0.746934	1	UTR3	TE_down	GV_vs_MII	FALSE
AAAAUCG	0	69	0	1	1	UTR5	TE_up	MII_vs_1cell	FALSE
AAAAUCG	23	898	1.64134	0.0253061	0.18317	CDS	TE_up	MII_vs_1cell	FALSE
AAAAUCG	2	391	0.687601	1	1	UTR3	TE_up	MII_vs_1cell	FALSE
AAAAUCG	1	69	1.74428	0.43966	1	UTR5	TE_down	MII_vs_1cell	FALSE
AAAAUCG	4	898	0.766732	0.755094	1	CDS	TE_down	MII_vs_1cell	FALSE
AAAAUCG	1	391	0.375821	0.53147	1	UTR3	TE_down	MII_vs_1cell	FALSE
AAAAUCG	1	69	2.83077	0.300555	1	UTR5	TE_up	1cell_vs_2cell	FALSE
AAAAUCG	8	898	1.17106	0.800088	1	CDS	TE_up	1cell_vs_2cell	FALSE
AAAAUCG	2	391	0.992933	1	1	UTR3	TE_up	1cell_vs_2cell	FALSE
AAAAUCG	1	69	1.11688	0.594442	1	UTR5	TE_down	1cell_vs_2cell	FALSE
AAAAUCG	22	898	1.18053	0.513664	0.769437	CDS	TE_down	1cell_vs_2cell	FALSE
AAAAUCG	7	391	1.0468	1	1	UTR3	TE_down	1cell_vs_2cell	FALSE
AAAAUCU	3	334	0.325903	0.0618226	0.421515	UTR5	TE_up	GV_vs_MII	TRUE
AAAAUCU	212	2785	1.54068	1.09046e-08	6.26883e-07	CDS	TE_up	GV_vs_MII	TRUE
AAAAUCU	132	4074	0.948377	0.578001	0.980316	UTR3	TE_up	GV_vs_MII	TRUE
AAAAUCU	5	334	0.428605	0.0739629	0.783915	UTR5	TE_down	GV_vs_MII	TRUE
AAAAUCU	108	2785	0.966695	0.76637	1	CDS	TE_down	GV_vs_MII	TRUE
AAAAUCU	119	4074	0.859717	0.113273	0.734933	UTR3	TE_down	GV_vs_MII	TRUE
AAAAUCU	2	334	0.815605	1	1	UTR5	TE_up	MII_vs_1cell	TRUE
AAAAUCU	76	2785	1.74878	8.7977e-06	0.00095458	CDS	TE_up	MII_vs_1cell	TRUE
AAAAUCU	26	4074	0.857897	0.491042	1	UTR3	TE_up	MII_vs_1cell	TRUE
AAAAUCU	1	334	0.360346	0.535672	1	UTR5	TE_down	MII_vs_1cell	TRUE
AAAAUCU	20	2785	1.23613	0.411151	1	CDS	TE_down	MII_vs_1cell	TRUE
AAAAUCU	22	4074	0.793523	0.32267	1	UTR3	TE_down	MII_vs_1cell	TRUE
AAAAUCU	1	334	0.5848	1	1	UTR5	TE_up	1cell_vs_2cell	TRUE
AAAAUCU	28	2785	1.3216	0.172553	0.778307	CDS	TE_up	1cell_vs_2cell	TRUE
AAAAUCU	24	4074	1.14356	0.584805	1	UTR3	TE_up	1cell_vs_2cell	TRUE
AAAAUCU	4	334	0.922931	1	1	UTR5	TE_down	1cell_vs_2cell	TRUE
AAAAUCU	78	2785	1.34958	0.0106168	0.0699702	CDS	TE_down	1cell_vs_2cell	TRUE
AAAAUCU	81	4074	1.16253	0.199436	0.851872	UTR3	TE_down	1cell_vs_2cell	TRUE
AAAAUGA	2	333	0.217921	0.0282946	0.309052	UTR5	TE_up	GV_vs_MII	FALSE
AAAAUGA	351	4972	1.42882	7.16998e-10	5.81549e-08	CDS	TE_up	GV_vs_MII	FALSE
AAAAUGA	182	5960	0.893826	0.145147	0.730143	UTR3	TE_up	GV_vs_MII	FALSE
AAAAUGA	8	333	0.687827	0.36697	0.976923	UTR5	TE_down	GV_vs_MII	FALSE
AAAAUGA	195	4972	0.977675	0.784715	1	CDS	TE_down	GV_vs_MII	FALSE
AAAAUGA	165	5960	0.814831	0.010357	0.355558	UTR3	TE_down	GV_vs_MII	FALSE
AAAAUGA	2	333	0.818055	1	1	UTR5	TE_up	MII_vs_1cell	FALSE
AAAAUGA	143	4972	1.84311	4.17515e-11	9.77224e-08	CDS	TE_up	MII_vs_1cell	FALSE
AAAAUGA	44	5960	0.992406	1	1	UTR3	TE_up	MII_vs_1cell	FALSE
AAAAUGA	3	333	1.08428	0.759006	1	UTR5	TE_down	MII_vs_1cell	FALSE
AAAAUGA	29	4972	1.00398	1	1	CDS	TE_down	MII_vs_1cell	FALSE
AAAAUGA	31	5960	0.764316	0.156074	1	UTR3	TE_down	MII_vs_1cell	FALSE
AAAAUGA	0	333	0	0.42414	1	UTR5	TE_up	1cell_vs_2cell	FALSE
AAAAUGA	53	4972	1.40124	0.0176304	0.413834	CDS	TE_up	1cell_vs_2cell	FALSE
AAAAUGA	29	5960	0.944536	0.828892	1	UTR3	TE_up	1cell_vs_2cell	FALSE
AAAAUGA	5	333	1.15713	0.627508	1	UTR5	TE_down	1cell_vs_2cell	FALSE
AAAAUGA	164	4972	1.58943	4.64106e-08	3.30605e-06	CDS	TE_down	1cell_vs_2cell	FALSE
AAAAUGA	93	5960	0.912384	0.407748	0.970468	UTR3	TE_down	1cell_vs_2cell	FALSE
AAAAUGC	3	236	0.461236	0.243928	0.681071	UTR5	TE_up	GV_vs_MII	FALSE
AAAAUGC	180	3013	1.20914	0.0148064	0.0671991	CDS	TE_up	GV_vs_MII	FALSE
AAAAUGC	129	3500	1.07882	0.42367	0.918794	UTR3	TE_up	GV_vs_MII	FALSE
AAAAUGC	8	236	0.970535	1	1	UTR5	TE_down	GV_vs_MII	FALSE
AAAAUGC	113	3013	0.934911	0.511749	0.935877	CDS	TE_down	GV_vs_MII	FALSE
AAAAUGC	116	3500	0.975483	0.828675	1	UTR3	TE_down	GV_vs_MII	FALSE
AAAAUGC	1	236	0.577144	1	1	UTR5	TE_up	MII_vs_1cell	FALSE
AAAAUGC	57	3013	1.21234	0.170977	0.504284	CDS	TE_up	MII_vs_1cell	FALSE
AAAAUGC	27	3500	1.037	0.928495	1	UTR3	TE_up	MII_vs_1cell	FALSE
AAAAUGC	3	236	1.52994	0.453408	1	UTR5	TE_down	MII_vs_1cell	FALSE
AAAAUGC	12	3013	0.685554	0.232851	1	CDS	TE_down	MII_vs_1cell	FALSE
AAAAUGC	20	3500	0.839691	0.498195	1	UTR3	TE_down	MII_vs_1cell	FALSE
AAAAUGC	3	236	2.48292	0.12386	1	UTR5	TE_up	1cell_vs_2cell	FALSE
AAAAUGC	30	3013	1.30885	0.171727	0.777967	CDS	TE_up	1cell_vs_2cell	FALSE
AAAAUGC	19	3500	1.05379	0.912618	1	UTR3	TE_up	1cell_vs_2cell	FALSE
AAAAUGC	2	236	0.653091	0.774618	1	UTR5	TE_down	1cell_vs_2cell	FALSE
AAAAUGC	77	3013	1.23146	0.0812196	0.269209	CDS	TE_down	1cell_vs_2cell	FALSE
AAAAUGC	66	3500	1.1026	0.470712	0.985846	UTR3	TE_down	1cell_vs_2cell	FALSE
AAAAUGG	4	230	0.631025	0.472323	0.842981	UTR5	TE_up	GV_vs_MII	FALSE
AAAAUGG	262	4134	1.28272	0.000157295	0.00188726	CDS	TE_up	GV_vs_MII	FALSE
AAAAUGG	160	3833	1.22183	0.0145675	0.336634	UTR3	TE_up	GV_vs_MII	FALSE
AAAAUGG	9	230	1.12034	0.876437	1	UTR5	TE_down	GV_vs_MII	FALSE
AAAAUGG	156	4134	0.940687	0.477581	0.922941	CDS	TE_down	GV_vs_MII	FALSE
AAAAUGG	122	3833	0.936808	0.505816	1	UTR3	TE_down	GV_vs_MII	FALSE
AAAAUGG	2	230	1.1844	0.687922	1	UTR5	TE_up	MII_vs_1cell	FALSE
AAAAUGG	94	4134	1.45715	0.000565402	0.0162518	CDS	TE_up	MII_vs_1cell	FALSE
AAAAUGG	29	3833	1.01705	1	1	UTR3	TE_up	MII_vs_1cell	FALSE
AAAAUGG	5	230	2.61643	0.0463769	1	UTR5	TE_down	MII_vs_1cell	FALSE
AAAAUGG	23	4134	0.957673	0.916751	1	CDS	TE_down	MII_vs_1cell	FALSE
AAAAUGG	26	3833	0.996764	1	1	UTR3	TE_down	MII_vs_1cell	FALSE
AAAAUGG	2	230	1.69846	0.330927	1	UTR5	TE_up	1cell_vs_2cell	FALSE
AAAAUGG	39	4134	1.24011	0.210976	0.816014	CDS	TE_up	1cell_vs_2cell	FALSE
AAAAUGG	10	3833	0.50644	0.0377535	0.805585	UTR3	TE_up	1cell_vs_2cell	FALSE
AAAAUGG	6	230	2.01038	0.132661	1	UTR5	TE_down	1cell_vs_2cell	FALSE
AAAAUGG	124	4134	1.44537	0.000111946	0.00229839	CDS	TE_down	1cell_vs_2cell	FALSE
AAAAUGG	84	3833	1.28139	0.0283984	0.499227	UTR3	TE_down	1cell_vs_2cell	FALSE
AAAAUGU	1	330	0.109951	0.00304297	0.0767015	UTR5	TE_up	GV_vs_MII	TRUE
AAAAUGU	218	3219	1.37069	1.57553e-05	0.000289713	CDS	TE_up	GV_vs_MII	TRUE
AAAAUGU	295	7373	1.17113	0.00849595	0.269363	UTR3	TE_up	GV_vs_MII	TRUE
AAAAUGU	5	330	0.4338	0.0789803	0.783915	UTR5	TE_down	GV_vs_MII	TRUE
AAAAUGU	140	3219	1.08417	0.372614	0.876637	CDS	TE_down	GV_vs_MII	TRUE
AAAAUGU	221	7373	0.882222	0.0711002	0.645226	UTR3	TE_down	GV_vs_MII	TRUE
AAAAUGU	0	330	0	0.185227	1	UTR5	TE_up	MII_vs_1cell	TRUE
AAAAUGU	67	3219	1.33383	0.0231505	0.173275	CDS	TE_up	MII_vs_1cell	TRUE
AAAAUGU	80	7373	1.45857	0.0014136	0.151376	UTR3	TE_up	MII_vs_1cell	TRUE
AAAAUGU	1	330	0.364714	0.534157	1	UTR5	TE_down	MII_vs_1cell	TRUE
AAAAUGU	27	3219	1.44379	0.0725896	0.951446	CDS	TE_down	MII_vs_1cell	TRUE
AAAAUGU	43	7373	0.857002	0.34761	1	UTR3	TE_down	MII_vs_1cell	TRUE
AAAAUGU	1	330	0.591889	1	1	UTR5	TE_up	1cell_vs_2cell	TRUE
AAAAUGU	43	3219	1.75596	0.000744406	0.107439	CDS	TE_up	1cell_vs_2cell	TRUE
AAAAUGU	41	7373	1.07946	0.683948	1	UTR3	TE_up	1cell_vs_2cell	TRUE
AAAAUGU	5	330	1.16765	0.624825	1	UTR5	TE_down	1cell_vs_2cell	TRUE
AAAAUGU	101	3219	1.51192	0.000102108	0.00215585	CDS	TE_down	1cell_vs_2cell	TRUE
AAAAUGU	141	7373	1.11819	0.204089	0.857554	UTR3	TE_down	1cell_vs_2cell	TRUE
AAAAUUA	3	297	0.366504	0.10422	0.500837	UTR5	TE_up	GV_vs_MII	TRUE
AAAAUUA	172	2125	1.63822	5.17017e-09	3.30891e-07	CDS	TE_up	GV_vs_MII	TRUE
AAAAUUA	241	6230	1.13229	0.0630099	0.551766	UTR3	TE_up	GV_vs_MII	TRUE
AAAAUUA	8	297	0.7712	0.569586	1	UTR5	TE_down	GV_vs_MII	TRUE
AAAAUUA	111	2125	1.30213	0.00770843	0.24696	CDS	TE_down	GV_vs_MII	TRUE
AAAAUUA	178	6230	0.840934	0.0246351	0.483588	UTR3	TE_down	GV_vs_MII	TRUE
AAAAUUA	0	297	0	0.287016	1	UTR5	TE_up	MII_vs_1cell	TRUE
AAAAUUA	61	2125	1.83958	1.65797e-05	0.00140482	CDS	TE_up	MII_vs_1cell	TRUE
AAAAUUA	54	6230	1.16517	0.29555	0.963298	UTR3	TE_up	MII_vs_1cell	TRUE
AAAAUUA	2	297	0.810475	1	1	UTR5	TE_down	MII_vs_1cell	TRUE
AAAAUUA	15	2125	1.21504	0.541655	1	CDS	TE_down	MII_vs_1cell	TRUE
AAAAUUA	42	6230	0.990647	1	1	UTR3	TE_down	MII_vs_1cell	TRUE
AAAAUUA	0	297	0	0.413487	1	UTR5	TE_up	1cell_vs_2cell	TRUE
AAAAUUA	31	2125	1.91765	0.00101932	0.132638	CDS	TE_up	1cell_vs_2cell	TRUE
AAAAUUA	31	6230	0.965919	0.917078	1	UTR3	TE_up	1cell_vs_2cell	TRUE
AAAAUUA	2	297	0.518954	0.599979	1	UTR5	TE_down	1cell_vs_2cell	TRUE
AAAAUUA	80	2125	1.8141	1.58493e-06	6.62437e-05	CDS	TE_down	1cell_vs_2cell	TRUE
AAAAUUA	128	6230	1.20133	0.0445778	0.585534	UTR3	TE_down	1cell_vs_2cell	TRUE
AAAAUUC	3	282	0.385999	0.128656	0.54007	UTR5	TE_up	GV_vs_MII	FALSE
AAAAUUC	138	2744	1.01788	0.873505	0.96227	CDS	TE_up	GV_vs_MII	FALSE
AAAAUUC	131	3546	1.08134	0.404811	0.911557	UTR3	TE_up	GV_vs_MII	FALSE
AAAAUUC	9	282	0.913749	0.91704	1	UTR5	TE_down	GV_vs_MII	FALSE
AAAAUUC	119	2744	1.08107	0.432919	0.903222	CDS	TE_down	GV_vs_MII	FALSE
AAAAUUC	98	3546	0.813424	0.0484	0.584172	UTR3	TE_down	GV_vs_MII	FALSE
AAAAUUC	0	282	0	0.27943	1	UTR5	TE_up	MII_vs_1cell	FALSE
AAAAUUC	51	2744	1.19106	0.245271	0.595161	CDS	TE_up	MII_vs_1cell	FALSE
AAAAUUC	29	3546	1.09937	0.68135	1	UTR3	TE_up	MII_vs_1cell	FALSE
AAAAUUC	0	282	0	0.182681	1	UTR5	TE_down	MII_vs_1cell	FALSE
AAAAUUC	24	2744	1.50552	0.0595285	0.906142	CDS	TE_down	MII_vs_1cell	FALSE
AAAAUUC	24	3546	0.994558	1	1	UTR3	TE_down	MII_vs_1cell	FALSE
AAAAUUC	0	282	0	0.411909	1	UTR5	TE_up	1cell_vs_2cell	FALSE
AAAAUUC	25	2744	1.19763	0.430038	0.956254	CDS	TE_up	1cell_vs_2cell	FALSE
AAAAUUC	22	3546	1.20434	0.451151	1	UTR3	TE_up	1cell_vs_2cell	FALSE
AAAAUUC	0	282	0	0.0567425	0.92405	UTR5	TE_down	1cell_vs_2cell	FALSE
AAAAUUC	73	2744	1.28194	0.0420368	0.177234	CDS	TE_down	1cell_vs_2cell	FALSE
AAAAUUC	64	3546	1.05532	0.717179	1	UTR3	TE_down	1cell_vs_2cell	FALSE
AAAAUUG	2	269	0.269769	0.0729745	0.456167	UTR5	TE_up	GV_vs_MII	TRUE
AAAAUUG	213	2599	1.65873	3.4117e-11	4.11009e-09	CDS	TE_up	GV_vs_MII	TRUE
AAAAUUG	165	4020	1.2014	0.0232003	0.396537	UTR3	TE_up	GV_vs_MII	TRUE
AAAAUUG	4	269	0.425737	0.114163	0.819123	UTR5	TE_down	GV_vs_MII	TRUE
AAAAUUG	114	2599	1.09343	0.376761	0.878248	CDS	TE_down	GV_vs_MII	TRUE
AAAAUUG	132	4020	0.966446	0.732086	1	UTR3	TE_down	GV_vs_MII	TRUE
AAAAUUG	4	269	2.02537	0.140354	1	UTR5	TE_up	MII_vs_1cell	TRUE
AAAAUUG	55	2599	1.35614	0.0303443	0.202971	CDS	TE_up	MII_vs_1cell	TRUE
AAAAUUG	35	4020	1.17037	0.403145	1	UTR3	TE_up	MII_vs_1cell	TRUE
AAAAUUG	1	269	0.447419	0.731519	1	UTR5	TE_down	MII_vs_1cell	TRUE
AAAAUUG	25	2599	1.65575	0.0160766	0.699649	CDS	TE_down	MII_vs_1cell	TRUE
AAAAUUG	37	4020	1.35249	0.0819396	1	UTR3	TE_down	MII_vs_1cell	TRUE
AAAAUUG	2	269	1.45222	0.401714	1	UTR5	TE_up	1cell_vs_2cell	TRUE
AAAAUUG	27	2599	1.3656	0.132422	0.725407	CDS	TE_up	1cell_vs_2cell	TRUE
AAAAUUG	27	4020	1.30378	0.204862	1	UTR3	TE_up	1cell_vs_2cell	TRUE
AAAAUUG	1	269	0.286486	0.274268	1	UTR5	TE_down	1cell_vs_2cell	TRUE
AAAAUUG	87	2599	1.61303	3.75735e-05	0.000936992	CDS	TE_down	1cell_vs_2cell	TRUE
AAAAUUG	81	4020	1.17815	0.160956	0.814801	UTR3	TE_down	1cell_vs_2cell	TRUE
AAAAUUU	5	341	0.532022	0.208424	0.634568	UTR5	TE_up	GV_vs_MII	TRUE
AAAAUUU	177	2529	1.41653	1.89361e-05	0.000335404	CDS	TE_up	GV_vs_MII	TRUE
AAAAUUU	195	6349	0.898995	0.152478	0.744177	UTR3	TE_up	GV_vs_MII	TRUE
AAAAUUU	7	341	0.587729	0.207657	0.901497	UTR5	TE_down	GV_vs_MII	TRUE
AAAAUUU	89	2529	0.877268	0.244304	0.7912	CDS	TE_down	GV_vs_MII	TRUE
AAAAUUU	205	6349	0.950338	0.494404	0.996887	UTR3	TE_down	GV_vs_MII	TRUE
AAAAUUU	0	341	0	0.188664	1	UTR5	TE_up	MII_vs_1cell	TRUE
AAAAUUU	56	2529	1.41901	0.0116118	0.115512	CDS	TE_up	MII_vs_1cell	TRUE
AAAAUUU	51	6349	1.07981	0.635957	1	UTR3	TE_up	MII_vs_1cell	TRUE
AAAAUUU	1	341	0.352949	0.538664	1	UTR5	TE_down	MII_vs_1cell	TRUE
AAAAUUU	16	2529	1.08901	0.834202	1	CDS	TE_down	MII_vs_1cell	TRUE
AAAAUUU	50	6349	1.15724	0.340428	1	UTR3	TE_down	MII_vs_1cell	TRUE
AAAAUUU	1	341	0.572796	1	1	UTR5	TE_up	1cell_vs_2cell	TRUE
AAAAUUU	25	2529	1.29945	0.232971	0.839885	CDS	TE_up	1cell_vs_2cell	TRUE
AAAAUUU	32	6349	0.978389	0.971578	1	UTR3	TE_up	1cell_vs_2cell	TRUE
AAAAUUU	3	341	0.677989	0.807298	1	UTR5	TE_down	1cell_vs_2cell	TRUE
AAAAUUU	75	2529	1.42903	0.00345249	0.0294153	CDS	TE_down	1cell_vs_2cell	TRUE
AAAAUUU	124	6349	1.14198	0.156473	0.810456	UTR3	TE_down	1cell_vs_2cell	TRUE
AAACAAA	16	829	0.700293	0.18932	0.619974	UTR5	TE_up	GV_vs_MII	TRUE
AAACAAA	322	4083	1.59617	3.54329e-14	1.00092e-11	CDS	TE_up	GV_vs_MII	TRUE
AAACAAA	345	11740	0.860159	0.00622913	0.235804	UTR3	TE_up	GV_vs_MII	TRUE
AAACAAA	21	829	0.725267	0.172223	0.879197	UTR5	TE_down	GV_vs_MII	TRUE
AAACAAA	176	4083	1.07454	0.371124	0.875522	CDS	TE_down	GV_vs_MII	TRUE
AAACAAA	331	11740	0.829831	0.000620279	0.0868603	UTR3	TE_down	GV_vs_MII	TRUE
AAACAAA	1	829	0.164302	0.063369	0.97079	UTR5	TE_up	MII_vs_1cell	TRUE
AAACAAA	121	4083	1.89912	2.33837e-10	3.83119e-07	CDS	TE_up	MII_vs_1cell	TRUE
AAACAAA	57	11740	0.652664	0.000690798	0.0975693	UTR3	TE_up	MII_vs_1cell	TRUE
AAACAAA	5	829	0.725908	0.599086	1	UTR5	TE_down	MII_vs_1cell	TRUE
AAACAAA	30	4083	1.26474	0.237262	1	CDS	TE_down	MII_vs_1cell	TRUE
AAACAAA	63	11740	0.788552	0.0673768	1	UTR3	TE_down	MII_vs_1cell	TRUE
AAACAAA	4	829	0.942453	1	1	UTR5	TE_up	1cell_vs_2cell	TRUE
AAACAAA	40	4083	1.2878	0.131992	0.725407	CDS	TE_up	1cell_vs_2cell	TRUE
AAACAAA	35	11740	0.578718	0.000594624	0.205865	UTR3	TE_up	1cell_vs_2cell	TRUE
AAACAAA	7	829	0.650728	0.323619	1	UTR5	TE_down	1cell_vs_2cell	TRUE
AAACAAA	194	4083	2.28956	1.37207e-23	7.75175e-21	CDS	TE_down	1cell_vs_2cell	TRUE
AAACAAA	235	11740	1.17042	0.0184769	0.430007	UTR3	TE_down	1cell_vs_2cell	TRUE
AAACAAC	2	277	0.261978	0.0648033	0.431477	UTR5	TE_up	GV_vs_MII	FALSE
AAACAAC	163	2582	1.27772	0.00335402	0.0215246	CDS	TE_up	GV_vs_MII	FALSE
AAACAAC	79	2804	0.824664	0.100918	0.644504	UTR3	TE_up	GV_vs_MII	FALSE
AAACAAC	3	277	0.310081	0.0489511	0.72515	UTR5	TE_down	GV_vs_MII	FALSE
AAACAAC	78	2582	0.75306	0.0152744	0.323018	CDS	TE_down	GV_vs_MII	FALSE
AAACAAC	85	2804	0.892217	0.324972	0.932377	UTR3	TE_down	GV_vs_MII	FALSE
AAACAAC	0	277	0	0.277456	1	UTR5	TE_up	MII_vs_1cell	FALSE
AAACAAC	40	2582	0.992775	1	1	CDS	TE_up	MII_vs_1cell	FALSE
AAACAAC	23	2804	1.10264	0.72107	1	UTR3	TE_up	MII_vs_1cell	FALSE
AAACAAC	0	277	0	0.181954	1	UTR5	TE_down	MII_vs_1cell	FALSE
AAACAAC	11	2582	0.733325	0.367534	1	CDS	TE_down	MII_vs_1cell	FALSE
AAACAAC	16	2804	0.838493	0.556118	1	UTR3	TE_down	MII_vs_1cell	FALSE
AAACAAC	0	277	0	0.411808	1	UTR5	TE_up	1cell_vs_2cell	FALSE
AAACAAC	20	2582	1.01822	1	1	CDS	TE_up	1cell_vs_2cell	FALSE
AAACAAC	14	2804	0.969208	1	1	UTR3	TE_up	1cell_vs_2cell	FALSE
AAACAAC	2	277	0.556424	0.593618	1	UTR5	TE_down	1cell_vs_2cell	FALSE
AAACAAC	70	2582	1.30638	0.0320144	0.148759	CDS	TE_down	1cell_vs_2cell	FALSE
AAACAAC	55	2804	1.1469	0.349909	0.948808	UTR3	TE_down	1cell_vs_2cell	FALSE
AAACAAG	8	409	0.70971	0.415811	0.810354	UTR5	TE_up	GV_vs_MII	TRUE
AAACAAG	265	3944	1.35991	3.64207e-06	8.58585e-05	CDS	TE_up	GV_vs_MII	TRUE
AAACAAG	117	3385	1.01171	0.939009	1	UTR3	TE_up	GV_vs_MII	TRUE
AAACAAG	12	409	0.840023	0.644769	1	UTR5	TE_down	GV_vs_MII	TRUE
AAACAAG	176	3944	1.11242	0.179244	0.724584	CDS	TE_down	GV_vs_MII	TRUE
AAACAAG	96	3385	0.834723	0.089053	0.684131	UTR3	TE_down	GV_vs_MII	TRUE
AAACAAG	2	409	0.666044	0.775128	1	UTR5	TE_up	MII_vs_1cell	TRUE
AAACAAG	81	3944	1.31612	0.016805	0.143789	CDS	TE_up	MII_vs_1cell	TRUE
AAACAAG	15	3385	0.595684	0.0543083	0.673785	UTR3	TE_up	MII_vs_1cell	TRUE
AAACAAG	5	409	1.47134	0.401905	1	UTR5	TE_down	MII_vs_1cell	TRUE
AAACAAG	29	3944	1.26567	0.245059	1	CDS	TE_down	MII_vs_1cell	TRUE
AAACAAG	26	3385	1.12868	0.609482	1	UTR3	TE_down	MII_vs_1cell	TRUE
AAACAAG	1	409	0.477563	0.729173	1	UTR5	TE_up	1cell_vs_2cell	TRUE
AAACAAG	30	3944	0.999888	1	1	CDS	TE_up	1cell_vs_2cell	TRUE
AAACAAG	16	3385	0.917547	0.823188	1	UTR3	TE_up	1cell_vs_2cell	TRUE
AAACAAG	1	409	0.188422	0.0993802	0.991858	UTR5	TE_down	1cell_vs_2cell	TRUE
AAACAAG	150	3944	1.83267	2.91533e-11	4.26471e-09	CDS	TE_down	1cell_vs_2cell	TRUE
AAACAAG	59	3385	1.01914	0.937729	1	UTR3	TE_down	1cell_vs_2cell	TRUE
AAACAAU	3	224	0.485945	0.287602	0.701201	UTR5	TE_up	GV_vs_MII	TRUE
AAACAAU	146	2201	1.34257	0.000899867	0.00758797	CDS	TE_up	GV_vs_MII	TRUE
AAACAAU	112	3486	0.940413	0.55286	0.969469	UTR3	TE_up	GV_vs_MII	TRUE
AAACAAU	4	224	0.511264	0.241337	0.92346	UTR5	TE_down	GV_vs_MII	TRUE
AAACAAU	94	2201	1.06463	0.58882	0.963951	CDS	TE_down	GV_vs_MII	TRUE
AAACAAU	96	3486	0.810538	0.0468834	0.579632	UTR3	TE_down	GV_vs_MII	TRUE
AAACAAU	0	224	0	0.418993	1	UTR5	TE_up	MII_vs_1cell	TRUE
AAACAAU	47	2201	1.36844	0.0402794	0.235588	CDS	TE_up	MII_vs_1cell	TRUE
AAACAAU	26	3486	1.0026	1	1	UTR3	TE_up	MII_vs_1cell	TRUE
AAACAAU	2	224	1.0746	0.710594	1	UTR5	TE_down	MII_vs_1cell	TRUE
AAACAAU	12	2201	0.938471	0.936901	1	CDS	TE_down	MII_vs_1cell	TRUE
AAACAAU	19	3486	0.80091	0.387566	1	UTR3	TE_down	MII_vs_1cell	TRUE
AAACAAU	1	224	0.871979	1	1	UTR5	TE_up	1cell_vs_2cell	TRUE
AAACAAU	19	2201	1.13475	0.669783	1	CDS	TE_up	1cell_vs_2cell	TRUE
AAACAAU	19	3486	1.05802	0.898996	1	UTR3	TE_up	1cell_vs_2cell	TRUE
AAACAAU	2	224	0.688078	1	1	UTR5	TE_down	1cell_vs_2cell	TRUE
AAACAAU	54	2201	1.18223	0.253373	0.525409	CDS	TE_down	1cell_vs_2cell	TRUE
AAACAAU	62	3486	1.03993	0.810053	1	UTR3	TE_down	1cell_vs_2cell	TRUE
AAACACA	5	420	0.431951	0.0765271	0.46555	UTR5	TE_up	GV_vs_MII	TRUE
AAACACA	211	3405	1.2542	0.00190416	0.0138043	CDS	TE_up	GV_vs_MII	TRUE
AAACACA	130	4795	0.793565	0.0102455	0.286489	UTR3	TE_up	GV_vs_MII	TRUE
AAACACA	11	420	0.749854	0.41654	1	UTR5	TE_down	GV_vs_MII	TRUE
AAACACA	138	3405	1.01031	0.940641	1	CDS	TE_down	GV_vs_MII	TRUE
AAACACA	131	4795	0.804104	0.0152183	0.40862	UTR3	TE_down	GV_vs_MII	TRUE
AAACACA	0	420	0	0.0824103	1	UTR5	TE_up	MII_vs_1cell	TRUE
AAACACA	50	3405	0.941022	0.720611	0.947834	CDS	TE_up	MII_vs_1cell	TRUE
AAACACA	30	4795	0.841038	0.38845	1	UTR3	TE_up	MII_vs_1cell	TRUE
AAACACA	4	420	1.14624	0.783314	1	UTR5	TE_down	MII_vs_1cell	TRUE
AAACACA	21	3405	1.0616	0.872544	1	CDS	TE_down	MII_vs_1cell	TRUE
AAACACA	27	4795	0.827433	0.370681	1	UTR3	TE_down	MII_vs_1cell	TRUE
AAACACA	0	420	0	0.285503	1	UTR5	TE_up	1cell_vs_2cell	TRUE
AAACACA	26	3405	1.00375	1	1	CDS	TE_up	1cell_vs_2cell	TRUE
AAACACA	22	4795	0.890637	0.658892	1	UTR3	TE_up	1cell_vs_2cell	TRUE
AAACACA	1	420	0.183487	0.0915515	0.989641	UTR5	TE_down	1cell_vs_2cell	TRUE
AAACACA	112	3405	1.585	6.71928e-06	0.000224671	CDS	TE_down	1cell_vs_2cell	TRUE
AAACACA	76	4795	0.926757	0.546902	1	UTR3	TE_down	1cell_vs_2cell	TRUE
AAACACC	0	241	0	0.00233699	0.063288	UTR5	TE_up	GV_vs_MII	FALSE
AAACACC	147	2378	1.25115	0.00972617	0.0497824	CDS	TE_up	GV_vs_MII	FALSE
AAACACC	65	2170	0.876762	0.323921	0.869179	UTR3	TE_up	GV_vs_MII	FALSE
AAACACC	9	241	1.0692	0.982443	1	UTR5	TE_down	GV_vs_MII	FALSE
AAACACC	96	2378	1.00635	0.993111	1	CDS	TE_down	GV_vs_MII	FALSE
AAACACC	71	2170	0.963005	0.799999	1	UTR3	TE_down	GV_vs_MII	FALSE
AAACACC	0	241	0	0.429052	1	UTR5	TE_up	MII_vs_1cell	FALSE
AAACACC	38	2378	1.02404	0.950075	1	CDS	TE_up	MII_vs_1cell	FALSE
AAACACC	14	2170	0.867264	0.684272	1	UTR3	TE_up	MII_vs_1cell	FALSE
AAACACC	4	241	1.9976	0.145549	1	UTR5	TE_down	MII_vs_1cell	FALSE
AAACACC	15	2378	1.08577	0.854849	1	CDS	TE_down	MII_vs_1cell	FALSE
AAACACC	16	2170	1.08347	0.850027	1	UTR3	TE_down	MII_vs_1cell	FALSE
AAACACC	2	241	1.62094	0.351193	1	UTR5	TE_up	1cell_vs_2cell	FALSE
AAACACC	27	2378	1.49252	0.0493803	0.558529	CDS	TE_up	1cell_vs_2cell	FALSE
AAACACC	8	2170	0.715644	0.424304	1	UTR3	TE_up	1cell_vs_2cell	FALSE
AAACACC	3	241	0.959312	1	1	UTR5	TE_down	1cell_vs_2cell	FALSE
AAACACC	71	2378	1.43872	0.00404179	0.0332416	CDS	TE_down	1cell_vs_2cell	FALSE
AAACACC	31	2170	0.835301	0.361031	0.951705	UTR3	TE_down	1cell_vs_2cell	FALSE
AAACACG	1	99	0.366504	0.528733	0.881498	UTR5	TE_up	GV_vs_MII	FALSE
AAACACG	35	878	0.806819	0.242152	0.449515	CDS	TE_up	GV_vs_MII	FALSE
AAACACG	13	609	0.624819	0.113831	0.66894	UTR3	TE_up	GV_vs_MII	FALSE
AAACACG	5	99	1.446	0.405161	0.995523	UTR5	TE_down	GV_vs_MII	FALSE
AAACACG	33	878	0.936937	0.778407	1	CDS	TE_down	GV_vs_MII	FALSE
AAACACG	15	609	0.724943	0.261109	0.899691	UTR3	TE_down	GV_vs_MII	FALSE
AAACACG	0	99	0	1	1	UTR5	TE_up	MII_vs_1cell	FALSE
AAACACG	15	878	1.09482	0.832112	0.998697	CDS	TE_up	MII_vs_1cell	FALSE
AAACACG	5	609	1.10366	0.81035	1	UTR3	TE_up	MII_vs_1cell	FALSE
AAACACG	0	99	0	1	1	UTR5	TE_down	MII_vs_1cell	FALSE
AAACACG	5	878	0.980247	1	1	CDS	TE_down	MII_vs_1cell	FALSE
AAACACG	3	609	0.723872	0.80444	1	UTR3	TE_down	MII_vs_1cell	FALSE
AAACACG	0	99	0	1	1	UTR5	TE_up	1cell_vs_2cell	FALSE
AAACACG	8	878	1.19774	0.753005	1	CDS	TE_up	1cell_vs_2cell	FALSE
AAACACG	1	609	0.31875	0.386302	1	UTR3	TE_up	1cell_vs_2cell	FALSE
AAACACG	2	99	1.55686	0.371649	1	UTR5	TE_down	1cell_vs_2cell	FALSE
AAACACG	22	878	1.20742	0.44941	0.716061	CDS	TE_down	1cell_vs_2cell	FALSE
AAACACG	9	609	0.864104	0.780286	1	UTR3	TE_down	1cell_vs_2cell	FALSE
AAACACU	4	289	0.502199	0.22455	0.654229	UTR5	TE_up	GV_vs_MII	FALSE
AAACACU	146	2282	1.29491	0.00341915	0.021874	CDS	TE_up	GV_vs_MII	FALSE
AAACACU	137	3593	1.11607	0.223828	0.798663	UTR3	TE_up	GV_vs_MII	FALSE
AAACACU	10	289	0.990685	1	1	UTR5	TE_down	GV_vs_MII	FALSE
AAACACU	85	2282	0.928527	0.536508	0.943351	CDS	TE_down	GV_vs_MII	FALSE
AAACACU	118	3593	0.966617	0.751316	1	UTR3	TE_down	GV_vs_MII	FALSE
AAACACU	2	289	0.942603	1	1	UTR5	TE_up	MII_vs_1cell	FALSE
AAACACU	50	2282	1.40411	0.0213695	0.165437	CDS	TE_up	MII_vs_1cell	FALSE
AAACACU	30	3593	1.1224	0.593912	1	UTR3	TE_up	MII_vs_1cell	FALSE
AAACACU	4	289	1.66582	0.312302	1	UTR5	TE_down	MII_vs_1cell	FALSE
AAACACU	12	2282	0.90516	0.836275	1	CDS	TE_down	MII_vs_1cell	FALSE
AAACACU	24	3593	0.981548	1	1	UTR3	TE_down	MII_vs_1cell	FALSE
AAACACU	2	289	1.35172	0.662893	1	UTR5	TE_up	1cell_vs_2cell	FALSE
AAACACU	20	2282	1.15208	0.6097	1	CDS	TE_up	1cell_vs_2cell	FALSE
AAACACU	16	3593	0.86443	0.64162	1	UTR3	TE_up	1cell_vs_2cell	FALSE
AAACACU	2	289	0.53332	0.596695	1	UTR5	TE_down	1cell_vs_2cell	FALSE
AAACACU	62	2282	1.3092	0.0427288	0.179183	CDS	TE_down	1cell_vs_2cell	FALSE
AAACACU	70	3593	1.13915	0.30956	0.930263	UTR3	TE_down	1cell_vs_2cell	FALSE
AAACAGA	7	518	0.490323	0.0754194	0.462906	UTR5	TE_up	GV_vs_MII	FALSE
AAACAGA	352	5339	1.3344	4.50981e-07	1.54256e-05	CDS	TE_up	GV_vs_MII	FALSE
AAACAGA	128	4299	0.871506	0.135537	0.712541	UTR3	TE_up	GV_vs_MII	FALSE
AAACAGA	12	518	0.663262	0.19504	0.890359	UTR5	TE_down	GV_vs_MII	FALSE
AAACAGA	226	5339	1.05521	0.44924	0.911599	CDS	TE_down	GV_vs_MII	FALSE
AAACAGA	122	4299	0.835261	0.0546972	0.606743	UTR3	TE_down	GV_vs_MII	FALSE
AAACAGA	2	518	0.525892	0.599496	1	UTR5	TE_up	MII_vs_1cell	FALSE
AAACAGA	127	5339	1.52437	9.97265e-06	0.00104515	CDS	TE_up	MII_vs_1cell	FALSE
AAACAGA	33	4299	1.03188	0.927592	1	UTR3	TE_up	MII_vs_1cell	FALSE
AAACAGA	5	518	1.16173	0.626617	1	UTR5	TE_down	MII_vs_1cell	FALSE
AAACAGA	42	5339	1.3541	0.0608552	0.907765	CDS	TE_down	MII_vs_1cell	FALSE
AAACAGA	29	4299	0.991261	1	1	UTR3	TE_down	MII_vs_1cell	FALSE
AAACAGA	1	518	0.377072	0.531584	1	UTR5	TE_up	1cell_vs_2cell	FALSE
AAACAGA	51	5339	1.25568	0.122796	0.711037	CDS	TE_up	1cell_vs_2cell	FALSE
AAACAGA	27	4299	1.21917	0.356643	1	UTR3	TE_up	1cell_vs_2cell	FALSE
AAACAGA	2	518	0.297547	0.104636	0.99593	UTR5	TE_down	1cell_vs_2cell	FALSE
AAACAGA	207	5339	1.86827	7.18432e-16	2.2209e-13	CDS	TE_down	1cell_vs_2cell	FALSE
AAACAGA	67	4299	0.911272	0.486339	0.992229	UTR3	TE_down	1cell_vs_2cell	FALSE
AAACAGC	9	379	0.861623	0.775718	1	UTR5	TE_up	GV_vs_MII	TRUE
AAACAGC	265	3673	1.46025	1.52182e-08	8.28353e-07	CDS	TE_up	GV_vs_MII	TRUE
AAACAGC	118	2705	1.27686	0.0106874	0.29226	UTR3	TE_up	GV_vs_MII	TRUE
AAACAGC	10	379	0.75543	0.460539	1	UTR5	TE_down	GV_vs_MII	TRUE
AAACAGC	125	3673	0.84836	0.0770445	0.571054	CDS	TE_down	GV_vs_MII	TRUE
AAACAGC	100	2705	1.08808	0.437556	0.981246	UTR3	TE_down	GV_vs_MII	TRUE
AAACAGC	0	379	0	0.123675	1	UTR5	TE_up	MII_vs_1cell	TRUE
AAACAGC	86	3673	1.50046	0.000419147	0.0133866	CDS	TE_up	MII_vs_1cell	TRUE
AAACAGC	25	2705	1.24238	0.331762	0.994898	UTR3	TE_up	MII_vs_1cell	TRUE
AAACAGC	4	379	1.27024	0.563638	1	UTR5	TE_down	MII_vs_1cell	TRUE
AAACAGC	22	3673	1.03101	0.972668	1	CDS	TE_down	MII_vs_1cell	TRUE
AAACAGC	14	2705	0.760534	0.363989	1	UTR3	TE_down	MII_vs_1cell	TRUE
AAACAGC	1	379	0.515365	1	1	UTR5	TE_up	1cell_vs_2cell	TRUE
AAACAGC	26	3673	0.930507	0.786324	1	CDS	TE_up	1cell_vs_2cell	TRUE
AAACAGC	16	2705	1.14821	0.676389	1	UTR3	TE_up	1cell_vs_2cell	TRUE
AAACAGC	4	379	0.813348	1	1	UTR5	TE_down	1cell_vs_2cell	TRUE
AAACAGC	104	3673	1.3644	0.00265736	0.0244656	CDS	TE_down	1cell_vs_2cell	TRUE
AAACAGC	54	2705	1.16726	0.292586	0.918721	UTR3	TE_down	1cell_vs_2cell	TRUE
AAACAGG	5	378	0.479946	0.131174	0.546024	UTR5	TE_up	GV_vs_MII	FALSE
AAACAGG	192	2935	1.32402	0.000276394	0.00298316	CDS	TE_up	GV_vs_MII	FALSE
AAACAGG	82	2778	0.863992	0.209979	0.788155	UTR3	TE_up	GV_vs_MII	FALSE
AAACAGG	6	378	0.454457	0.0679295	0.765917	UTR5	TE_down	GV_vs_MII	FALSE
AAACAGG	117	2935	0.993731	0.984277	1	CDS	TE_down	GV_vs_MII	FALSE
AAACAGG	89	2778	0.942948	0.621838	1	UTR3	TE_down	GV_vs_MII	FALSE
AAACAGG	1	378	0.360334	0.535929	1	UTR5	TE_up	MII_vs_1cell	FALSE
AAACAGG	55	2935	1.20089	0.203142	0.543281	CDS	TE_up	MII_vs_1cell	FALSE
AAACAGG	10	2778	0.483895	0.0256493	0.557324	UTR3	TE_up	MII_vs_1cell	FALSE
AAACAGG	7	378	2.22881	0.0422677	1	UTR5	TE_down	MII_vs_1cell	FALSE
AAACAGG	16	2935	0.938365	0.894697	1	CDS	TE_down	MII_vs_1cell	FALSE
AAACAGG	9	2778	0.476067	0.0308592	1	UTR3	TE_down	MII_vs_1cell	FALSE
AAACAGG	0	378	0	0.274279	1	UTR5	TE_up	1cell_vs_2cell	FALSE
AAACAGG	28	2935	1.25406	0.27628	0.874485	CDS	TE_up	1cell_vs_2cell	FALSE
AAACAGG	12	2778	0.838525	0.633363	1	UTR3	TE_up	1cell_vs_2cell	FALSE
AAACAGG	4	378	0.8155	1	1	UTR5	TE_down	1cell_vs_2cell	FALSE
AAACAGG	85	2935	1.39553	0.00362525	0.0305065	CDS	TE_down	1cell_vs_2cell	FALSE
AAACAGG	50	2778	1.05239	0.775776	1	UTR3	TE_down	1cell_vs_2cell	FALSE
AAACAGU	3	255	0.42687	0.187544	0.619974	UTR5	TE_up	GV_vs_MII	FALSE
AAACAGU	187	2878	1.31508	0.000461144	0.00452512	CDS	TE_up	GV_vs_MII	FALSE
AAACAGU	122	3201	1.11558	0.25518	0.827035	UTR3	TE_up	GV_vs_MII	FALSE
AAACAGU	8	255	0.898221	0.897863	1	UTR5	TE_down	GV_vs_MII	FALSE
AAACAGU	104	2878	0.900811	0.317546	0.840637	CDS	TE_down	GV_vs_MII	FALSE
AAACAGU	128	3201	1.17694	0.0782546	0.660888	UTR3	TE_down	GV_vs_MII	FALSE
AAACAGU	1	255	0.534141	1	1	UTR5	TE_up	MII_vs_1cell	FALSE
AAACAGU	68	2878	1.51414	0.00124214	0.0272439	CDS	TE_up	MII_vs_1cell	FALSE
AAACAGU	35	3201	1.46982	0.0294306	0.578713	UTR3	TE_up	MII_vs_1cell	FALSE
AAACAGU	4	255	1.88793	0.167179	1	UTR5	TE_down	MII_vs_1cell	FALSE
AAACAGU	12	2878	0.717712	0.303395	1	CDS	TE_down	MII_vs_1cell	FALSE
AAACAGU	27	3201	1.23947	0.31459	1	UTR3	TE_down	MII_vs_1cell	FALSE
AAACAGU	3	255	2.29792	0.145749	1	UTR5	TE_up	1cell_vs_2cell	FALSE
AAACAGU	26	2878	1.18754	0.443413	0.964023	CDS	TE_up	1cell_vs_2cell	FALSE
AAACAGU	13	3201	0.78836	0.462819	1	UTR3	TE_up	1cell_vs_2cell	FALSE
AAACAGU	0	255	0	0.084984	0.975977	UTR5	TE_down	1cell_vs_2cell	FALSE
AAACAGU	76	2878	1.27248	0.0440678	0.182925	CDS	TE_down	1cell_vs_2cell	FALSE
AAACAGU	65	3201	1.18732	0.192178	0.84885	UTR3	TE_down	1cell_vs_2cell	FALSE
AAACAUA	2	196	0.370244	0.21633	0.643843	UTR5	TE_up	GV_vs_MII	TRUE
AAACAUA	96	1613	1.20459	0.0859198	0.22871	CDS	TE_up	GV_vs_MII	TRUE
AAACAUA	72	3171	0.664606	0.000326015	0.0437822	UTR3	TE_up	GV_vs_MII	TRUE
AAACAUA	6	196	0.876453	0.901628	1	UTR5	TE_down	GV_vs_MII	TRUE
AAACAUA	57	1613	0.88091	0.379971	0.879108	CDS	TE_down	GV_vs_MII	TRUE
AAACAUA	86	3171	0.798237	0.0436576	0.566316	UTR3	TE_down	GV_vs_MII	TRUE
AAACAUA	1	196	0.694929	1	1	UTR5	TE_up	MII_vs_1cell	TRUE
AAACAUA	27	1613	1.0727	0.793842	0.983691	CDS	TE_up	MII_vs_1cell	TRUE
AAACAUA	18	3171	0.763061	0.296407	0.963477	UTR3	TE_up	MII_vs_1cell	TRUE
AAACAUA	0	196	0	0.417671	1	UTR5	TE_down	MII_vs_1cell	TRUE
AAACAUA	8	1613	0.85372	0.777324	1	CDS	TE_down	MII_vs_1cell	TRUE
AAACAUA	13	3171	0.602427	0.0827328	1	UTR3	TE_down	MII_vs_1cell	TRUE
AAACAUA	3	196	2.98964	0.082352	1	UTR5	TE_up	1cell_vs_2cell	TRUE
AAACAUA	15	1613	1.22243	0.527113	0.993542	CDS	TE_up	1cell_vs_2cell	TRUE
AAACAUA	18	3171	1.1019	0.77433	1	UTR3	TE_up	1cell_vs_2cell	TRUE
AAACAUA	3	196	1.17956	0.744999	1	UTR5	TE_down	1cell_vs_2cell	TRUE
AAACAUA	46	1613	1.37421	0.0405719	0.173489	CDS	TE_down	1cell_vs_2cell	TRUE
AAACAUA	35	3171	0.645376	0.0114484	0.384557	UTR3	TE_down	1cell_vs_2cell	TRUE
AAACAUC	5	268	0.676939	0.494837	0.860483	UTR5	TE_up	GV_vs_MII	FALSE
AAACAUC	171	2717	1.27382	0.00278886	0.0186501	CDS	TE_up	GV_vs_MII	FALSE
AAACAUC	68	2434	0.817742	0.113329	0.667426	UTR3	TE_up	GV_vs_MII	FALSE
AAACAUC	3	268	0.320494	0.0575294	0.74568	UTR5	TE_down	GV_vs_MII	FALSE
AAACAUC	103	2717	0.945015	0.606843	0.969528	CDS	TE_down	GV_vs_MII	FALSE
AAACAUC	69	2434	0.834369	0.152916	0.799907	UTR3	TE_down	GV_vs_MII	FALSE
AAACAUC	0	268	0	0.274654	1	UTR5	TE_up	MII_vs_1cell	FALSE
AAACAUC	57	2717	1.34441	0.0321671	0.208113	CDS	TE_up	MII_vs_1cell	FALSE
AAACAUC	13	2434	0.717969	0.280638	0.954238	UTR3	TE_up	MII_vs_1cell	FALSE
AAACAUC	2	268	0.898176	1	1	UTR5	TE_down	MII_vs_1cell	FALSE
AAACAUC	19	2717	1.20372	0.496236	1	CDS	TE_down	MII_vs_1cell	FALSE
AAACAUC	18	2434	1.0867	0.819386	1	UTR3	TE_down	MII_vs_1cell	FALSE
AAACAUC	2	268	1.45764	0.399941	1	UTR5	TE_up	1cell_vs_2cell	FALSE
AAACAUC	25	2717	1.20953	0.402044	0.947783	CDS	TE_up	1cell_vs_2cell	FALSE
AAACAUC	13	2434	1.03679	1	1	UTR3	TE_up	1cell_vs_2cell	FALSE
AAACAUC	2	268	0.57511	0.592894	1	UTR5	TE_down	1cell_vs_2cell	FALSE
AAACAUC	74	2717	1.31241	0.0245997	0.123822	CDS	TE_down	1cell_vs_2cell	FALSE
AAACAUC	48	2434	1.15309	0.368076	0.953858	UTR3	TE_down	1cell_vs_2cell	FALSE
AAACAUG	1	184	0.197195	0.0684464	0.441696	UTR5	TE_up	GV_vs_MII	TRUE
AAACAUG	175	2786	1.27133	0.00272808	0.0183259	CDS	TE_up	GV_vs_MII	TRUE
AAACAUG	117	3466	0.988064	0.935433	1	UTR3	TE_up	GV_vs_MII	TRUE
AAACAUG	1	184	0.155602	0.0534469	0.740203	UTR5	TE_down	GV_vs_MII	TRUE
AAACAUG	109	2786	0.975296	0.835269	1	CDS	TE_down	GV_vs_MII	TRUE
AAACAUG	113	3466	0.959577	0.700368	1	UTR3	TE_down	GV_vs_MII	TRUE
AAACAUG	1	184	0.74025	1	1	UTR5	TE_up	MII_vs_1cell	TRUE
AAACAUG	53	2786	1.21911	0.17545	0.509405	CDS	TE_up	MII_vs_1cell	TRUE
AAACAUG	33	3466	1.27988	0.188247	0.894543	UTR3	TE_up	MII_vs_1cell	TRUE
AAACAUG	2	184	1.30821	0.668368	1	UTR5	TE_down	MII_vs_1cell	TRUE
AAACAUG	16	2786	0.98855	1	1	CDS	TE_down	MII_vs_1cell	TRUE
AAACAUG	31	3466	1.31429	0.156629	1	UTR3	TE_down	MII_vs_1cell	TRUE
AAACAUG	0	184	0	1	1	UTR5	TE_up	1cell_vs_2cell	TRUE
AAACAUG	17	2786	0.802112	0.424186	0.955338	CDS	TE_up	1cell_vs_2cell	TRUE
AAACAUG	22	3466	1.23214	0.390166	1	UTR3	TE_up	1cell_vs_2cell	TRUE
AAACAUG	1	184	0.41883	0.736122	1	UTR5	TE_down	1cell_vs_2cell	TRUE
AAACAUG	89	2786	1.53935	0.000154942	0.00293834	CDS	TE_down	1cell_vs_2cell	TRUE
AAACAUG	66	3466	1.11341	0.42394	0.973232	UTR3	TE_down	1cell_vs_2cell	TRUE
AAACAUU	3	278	0.391553	0.136071	0.552868	UTR5	TE_up	GV_vs_MII	TRUE
AAACAUU	142	2358	1.21884	0.0246457	0.0960274	CDS	TE_up	GV_vs_MII	TRUE
AAACAUU	179	4808	1.08972	0.27589	0.838936	UTR3	TE_up	GV_vs_MII	TRUE
AAACAUU	10	278	1.02988	1	1	UTR5	TE_down	GV_vs_MII	TRUE
AAACAUU	89	2358	0.940887	0.60872	0.969922	CDS	TE_down	GV_vs_MII	TRUE
AAACAUU	161	4808	0.985578	0.887447	1	UTR3	TE_down	GV_vs_MII	TRUE
AAACAUU	0	278	0	0.277828	1	UTR5	TE_up	MII_vs_1cell	TRUE
AAACAUU	45	2358	1.22297	0.208784	0.550929	CDS	TE_up	MII_vs_1cell	TRUE
AAACAUU	45	4808	1.25815	0.146232	0.845344	UTR3	TE_up	MII_vs_1cell	TRUE
AAACAUU	2	278	0.865868	1	1	UTR5	TE_down	MII_vs_1cell	TRUE
AAACAUU	19	2358	1.38698	0.196614	1	CDS	TE_down	MII_vs_1cell	TRUE
AAACAUU	24	4808	0.733507	0.151884	1	UTR3	TE_down	MII_vs_1cell	TRUE
AAACAUU	1	278	0.702602	1	1	UTR5	TE_up	1cell_vs_2cell	TRUE
AAACAUU	19	2358	1.0592	0.89558	1	CDS	TE_up	1cell_vs_2cell	TRUE
AAACAUU	28	4808	1.13047	0.584508	1	UTR3	TE_up	1cell_vs_2cell	TRUE
AAACAUU	3	278	0.831634	1	1	UTR5	TE_down	1cell_vs_2cell	TRUE
AAACAUU	63	2358	1.28744	0.0558203	0.21254	CDS	TE_down	1cell_vs_2cell	TRUE
AAACAUU	81	4808	0.985057	0.937219	1	UTR3	TE_down	1cell_vs_2cell	TRUE
AAACCAA	3	346	0.3146	0.0521587	0.40067	UTR5	TE_up	GV_vs_MII	TRUE
AAACCAA	258	3677	1.42013	1.94108e-07	7.2942e-06	CDS	TE_up	GV_vs_MII	TRUE
AAACCAA	144	4170	1.01077	0.933171	1	UTR3	TE_up	GV_vs_MII	TRUE
AAACCAA	11	346	0.910228	0.872332	1	UTR5	TE_down	GV_vs_MII	TRUE
AAACCAA	151	3677	1.0237	0.810177	1	CDS	TE_down	GV_vs_MII	TRUE
AAACCAA	127	4170	0.896391	0.241122	0.881029	UTR3	TE_down	GV_vs_MII	TRUE
AAACCAA	1	346	0.393659	0.528525	1	UTR5	TE_up	MII_vs_1cell	TRUE
AAACCAA	75	3677	1.30712	0.0253026	0.18317	CDS	TE_up	MII_vs_1cell	TRUE
AAACCAA	17	4170	0.548019	0.0086707	0.350161	UTR3	TE_up	MII_vs_1cell	TRUE
AAACCAA	1	346	0.347849	0.541054	1	UTR5	TE_down	MII_vs_1cell	TRUE
AAACCAA	24	3677	1.12351	0.64511	1	CDS	TE_down	MII_vs_1cell	TRUE
AAACCAA	31	4170	1.0924	0.691881	1	UTR3	TE_down	MII_vs_1cell	TRUE
AAACCAA	2	346	1.12904	0.698674	1	UTR5	TE_up	1cell_vs_2cell	TRUE
AAACCAA	34	3677	1.21549	0.298471	0.887022	CDS	TE_up	1cell_vs_2cell	TRUE
AAACCAA	21	4170	0.977575	1	1	UTR3	TE_up	1cell_vs_2cell	TRUE
AAACCAA	3	346	0.668191	0.637123	1	UTR5	TE_down	1cell_vs_2cell	TRUE
AAACCAA	131	3677	1.71675	2.02107e-08	1.56935e-06	CDS	TE_down	1cell_vs_2cell	TRUE
AAACCAA	65	4170	0.911419	0.494864	0.994462	UTR3	TE_down	1cell_vs_2cell	TRUE
AAACCAC	3	256	0.425202	0.184956	0.617177	UTR5	TE_up	GV_vs_MII	FALSE
AAACCAC	141	2540	1.12354	0.193081	0.390789	CDS	TE_up	GV_vs_MII	FALSE
AAACCAC	84	2305	1.06669	0.600239	0.989057	UTR3	TE_up	GV_vs_MII	FALSE
AAACCAC	6	256	0.671034	0.42295	1	UTR5	TE_down	GV_vs_MII	FALSE
AAACCAC	93	2540	0.912726	0.415249	0.896369	CDS	TE_down	GV_vs_MII	FALSE
AAACCAC	65	2305	0.829989	0.153813	0.799928	UTR3	TE_down	GV_vs_MII	FALSE
AAACCAC	1	256	0.532055	1	1	UTR5	TE_up	MII_vs_1cell	FALSE
AAACCAC	44	2540	1.11011	0.543622	0.849258	CDS	TE_up	MII_vs_1cell	FALSE
AAACCAC	16	2305	0.933108	0.876966	1	UTR3	TE_up	MII_vs_1cell	FALSE
AAACCAC	3	256	1.41042	0.477039	1	UTR5	TE_down	MII_vs_1cell	FALSE
AAACCAC	13	2540	0.880987	0.744851	1	CDS	TE_down	MII_vs_1cell	FALSE
AAACCAC	17	2305	1.08377	0.83842	1	UTR3	TE_down	MII_vs_1cell	FALSE
AAACCAC	0	256	0	0.6454	1	UTR5	TE_up	1cell_vs_2cell	FALSE
AAACCAC	23	2540	1.19031	0.472302	0.969322	CDS	TE_up	1cell_vs_2cell	FALSE
AAACCAC	8	2305	0.67373	0.328673	1	UTR3	TE_up	1cell_vs_2cell	FALSE
AAACCAC	1	256	0.301034	0.392886	1	UTR5	TE_down	1cell_vs_2cell	FALSE
AAACCAC	58	2540	1.10033	0.515196	0.770654	CDS	TE_down	1cell_vs_2cell	FALSE
AAACCAC	33	2305	0.837113	0.349746	0.948808	UTR3	TE_down	1cell_vs_2cell	FALSE
AAACCAG	4	381	0.380933	0.0660697	0.437015	UTR5	TE_up	GV_vs_MII	TRUE
AAACCAG	268	4050	1.33931	8.12948e-06	0.00016775	CDS	TE_up	GV_vs_MII	TRUE
AAACCAG	109	2942	1.08446	0.434894	0.922947	UTR3	TE_up	GV_vs_MII	TRUE
AAACCAG	7	381	0.526025	0.115753	0.819585	UTR5	TE_down	GV_vs_MII	TRUE
AAACCAG	193	4050	1.18794	0.0214117	0.361659	CDS	TE_down	GV_vs_MII	TRUE
AAACCAG	89	2942	0.890384	0.303561	0.923814	UTR3	TE_down	GV_vs_MII	TRUE
AAACCAG	0	381	0	0.124004	1	UTR5	TE_up	MII_vs_1cell	TRUE
AAACCAG	91	4050	1.4399	0.000990529	0.0233845	CDS	TE_up	MII_vs_1cell	TRUE
AAACCAG	16	2942	0.731072	0.251228	0.951264	UTR3	TE_up	MII_vs_1cell	TRUE
AAACCAG	3	381	0.947682	1	1	UTR5	TE_down	MII_vs_1cell	TRUE
AAACCAG	36	4050	1.53006	0.014023	0.67412	CDS	TE_down	MII_vs_1cell	TRUE
AAACCAG	17	2942	0.84911	0.574757	1	UTR3	TE_down	MII_vs_1cell	TRUE
AAACCAG	0	381	0	0.274738	1	UTR5	TE_up	1cell_vs_2cell	TRUE
AAACCAG	38	4050	1.23338	0.230494	0.836602	CDS	TE_up	1cell_vs_2cell	TRUE
AAACCAG	11	2942	0.7258	0.348927	1	UTR3	TE_up	1cell_vs_2cell	TRUE
AAACCAG	5	381	1.01135	0.8219	1	UTR5	TE_down	1cell_vs_2cell	TRUE
AAACCAG	129	4050	1.53484	6.39315e-06	0.000215526	CDS	TE_down	1cell_vs_2cell	TRUE
AAACCAG	60	2942	1.19248	0.200308	0.852026	UTR3	TE_down	1cell_vs_2cell	TRUE
AAACCAU	3	191	0.569904	0.44908	0.826561	UTR5	TE_up	GV_vs_MII	FALSE
AAACCAU	146	2743	1.07728	0.404969	0.6205	CDS	TE_up	GV_vs_MII	FALSE
AAACCAU	109	2955	1.07968	0.461868	0.937087	UTR3	TE_up	GV_vs_MII	FALSE
AAACCAU	4	191	0.599598	0.409227	0.998032	UTR5	TE_down	GV_vs_MII	FALSE
AAACCAU	109	2743	0.990585	0.961528	1	CDS	TE_down	GV_vs_MII	FALSE
AAACCAU	94	2955	0.936268	0.563328	1	UTR3	TE_down	GV_vs_MII	FALSE
AAACCAU	1	191	0.713121	1	1	UTR5	TE_up	MII_vs_1cell	FALSE
AAACCAU	39	2743	0.911142	0.616927	0.893778	CDS	TE_up	MII_vs_1cell	FALSE
AAACCAU	30	2955	1.36473	0.110796	0.809512	UTR3	TE_up	MII_vs_1cell	FALSE
AAACCAU	0	191	0	0.415343	1	UTR5	TE_down	MII_vs_1cell	FALSE
AAACCAU	16	2743	1.00405	1	1	CDS	TE_down	MII_vs_1cell	FALSE
AAACCAU	17	2955	0.845374	0.562249	1	UTR3	TE_down	MII_vs_1cell	FALSE
AAACCAU	1	191	1.02264	0.624875	1	UTR5	TE_up	1cell_vs_2cell	FALSE
AAACCAU	23	2743	1.10222	0.722444	1	CDS	TE_up	1cell_vs_2cell	FALSE
AAACCAU	24	2955	1.5766	0.034652	0.801647	UTR3	TE_up	1cell_vs_2cell	FALSE
AAACCAU	0	191	0	0.18573	1	UTR5	TE_down	1cell_vs_2cell	FALSE
AAACCAU	68	2743	1.19457	0.166551	0.411516	CDS	TE_down	1cell_vs_2cell	FALSE
AAACCAU	45	2955	0.890422	0.482577	0.990477	UTR3	TE_down	1cell_vs_2cell	FALSE
AAACCCA	5	385	0.47122	0.12001	0.529888	UTR5	TE_up	GV_vs_MII	TRUE
AAACCCA	185	3439	1.08879	0.276489	0.490879	CDS	TE_up	GV_vs_MII	TRUE
AAACCCA	112	3073	1.0668	0.533426	0.963333	UTR3	TE_up	GV_vs_MII	TRUE
AAACCCA	13	385	0.966754	1	1	UTR5	TE_down	GV_vs_MII	TRUE
AAACCCA	148	3439	1.0728	0.427206	0.901603	CDS	TE_down	GV_vs_MII	TRUE
AAACCCA	95	3073	0.909894	0.39144	0.963643	UTR3	TE_down	GV_vs_MII	TRUE
AAACCCA	1	385	0.353782	0.53856	1	UTR5	TE_up	MII_vs_1cell	TRUE
AAACCCA	62	3439	1.15533	0.289544	0.640632	CDS	TE_up	MII_vs_1cell	TRUE
AAACCCA	20	3073	0.874884	0.623224	1	UTR3	TE_up	MII_vs_1cell	TRUE
AAACCCA	2	385	0.625224	0.776369	1	UTR5	TE_down	MII_vs_1cell	TRUE
AAACCCA	18	3439	0.900949	0.741869	1	CDS	TE_down	MII_vs_1cell	TRUE
AAACCCA	18	3073	0.860731	0.599382	1	UTR3	TE_down	MII_vs_1cell	TRUE
AAACCCA	1	385	0.507333	1	1	UTR5	TE_up	1cell_vs_2cell	TRUE
AAACCCA	25	3439	0.955598	0.898027	1	CDS	TE_up	1cell_vs_2cell	TRUE
AAACCCA	10	3073	0.63169	0.181222	1	UTR3	TE_up	1cell_vs_2cell	TRUE
AAACCCA	1	385	0.200168	0.104731	0.99593	UTR5	TE_down	1cell_vs_2cell	TRUE
AAACCCA	86	3439	1.20502	0.0987027	0.300864	CDS	TE_down	1cell_vs_2cell	TRUE
AAACCCA	56	3073	1.06553	0.688194	1	UTR3	TE_down	1cell_vs_2cell	TRUE
AAACCCC	4	256	0.566936	0.342356	0.750397	UTR5	TE_up	GV_vs_MII	TRUE
AAACCCC	125	2077	1.21808	0.036141	0.125222	CDS	TE_up	GV_vs_MII	TRUE
AAACCCC	46	1676	0.803363	0.161343	0.750553	UTR3	TE_up	GV_vs_MII	TRUE
AAACCCC	7	256	0.782873	0.638471	1	UTR5	TE_down	GV_vs_MII	TRUE
AAACCCC	65	2077	0.780132	0.0548311	0.510138	CDS	TE_down	GV_vs_MII	TRUE
AAACCCC	63	1676	1.10636	0.4711	0.991073	UTR3	TE_down	GV_vs_MII	TRUE
AAACCCC	4	256	2.12822	0.123741	1	UTR5	TE_up	MII_vs_1cell	TRUE
AAACCCC	39	2077	1.2033	0.289891	0.641141	CDS	TE_up	MII_vs_1cell	TRUE
AAACCCC	10	1676	0.802064	0.579157	1	UTR3	TE_up	MII_vs_1cell	TRUE
AAACCCC	3	256	1.41042	0.477039	1	UTR5	TE_down	MII_vs_1cell	TRUE
AAACCCC	9	2077	0.745875	0.461488	1	CDS	TE_down	MII_vs_1cell	TRUE
AAACCCC	12	1676	1.05212	0.978569	1	UTR3	TE_down	MII_vs_1cell	TRUE
AAACCCC	2	256	1.52596	0.378471	1	UTR5	TE_up	1cell_vs_2cell	TRUE
AAACCCC	16	2077	1.01263	1	1	CDS	TE_up	1cell_vs_2cell	TRUE
AAACCCC	9	1676	1.0424	1	1	UTR3	TE_up	1cell_vs_2cell	TRUE
AAACCCC	4	256	1.20414	0.58	1	UTR5	TE_down	1cell_vs_2cell	TRUE
AAACCCC	63	2077	1.46162	0.00446619	0.0359754	CDS	TE_down	1cell_vs_2cell	TRUE
AAACCCC	21	1676	0.732632	0.184111	0.84313	UTR3	TE_down	1cell_vs_2cell	TRUE
AAACCCG	3	158	0.688935	0.804588	1	UTR5	TE_up	GV_vs_MII	FALSE
AAACCCG	53	795	1.34931	0.0414822	0.13758	CDS	TE_up	GV_vs_MII	FALSE
AAACCCG	11	385	0.836296	0.656442	1	UTR3	TE_up	GV_vs_MII	FALSE
AAACCCG	12	158	2.17449	0.0161404	0.555568	UTR5	TE_down	GV_vs_MII	FALSE
AAACCCG	22	795	0.689837	0.10163	0.618374	CDS	TE_down	GV_vs_MII	FALSE
AAACCCG	13	385	0.993831	1	1	UTR3	TE_down	GV_vs_MII	FALSE
AAACCCG	0	158	0	0.634807	1	UTR5	TE_up	MII_vs_1cell	FALSE
AAACCCG	9	795	0.725475	0.413277	0.752205	CDS	TE_up	MII_vs_1cell	FALSE
AAACCCG	3	385	1.04747	0.765759	1	UTR3	TE_up	MII_vs_1cell	FALSE
AAACCCG	2	158	1.52349	0.380162	1	UTR5	TE_down	MII_vs_1cell	FALSE
AAACCCG	3	795	0.649552	0.639079	1	CDS	TE_down	MII_vs_1cell	FALSE
AAACCCG	2	385	0.763356	1	1	UTR3	TE_down	MII_vs_1cell	FALSE
AAACCCG	2	158	2.47245	0.19643	1	UTR5	TE_up	1cell_vs_2cell	FALSE
AAACCCG	5	795	0.826742	0.825459	1	CDS	TE_up	1cell_vs_2cell	FALSE
AAACCCG	3	385	1.51261	0.456408	1	UTR3	TE_up	1cell_vs_2cell	FALSE
AAACCCG	2	158	0.975503	1	1	UTR5	TE_down	1cell_vs_2cell	FALSE
AAACCCG	18	795	1.09102	0.809279	0.956999	CDS	TE_down	1cell_vs_2cell	FALSE
AAACCCG	5	385	0.759364	0.676974	1	UTR3	TE_down	1cell_vs_2cell	FALSE
AAACCCU	5	290	0.625585	0.38466	0.785233	UTR5	TE_up	GV_vs_MII	FALSE
AAACCCU	126	3834	0.665152	2.16388e-06	5.69068e-05	CDS	TE_up	GV_vs_MII	FALSE
AAACCCU	100	3347	0.874525	0.202462	0.783497	UTR3	TE_up	GV_vs_MII	FALSE
AAACCCU	7	290	0.691088	0.417453	1	UTR5	TE_down	GV_vs_MII	FALSE
AAACCCU	119	3834	0.773724	0.00647912	0.233534	CDS	TE_down	GV_vs_MII	FALSE
AAACCCU	106	3347	0.932137	0.506185	1	UTR3	TE_down	GV_vs_MII	FALSE
AAACCCU	0	290	0	0.283176	1	UTR5	TE_up	MII_vs_1cell	FALSE
AAACCCU	36	3834	0.601724	0.00132183	0.0283838	CDS	TE_up	MII_vs_1cell	FALSE
AAACCCU	20	3347	0.803262	0.37985	1	UTR3	TE_up	MII_vs_1cell	FALSE
AAACCCU	0	290	0	0.184491	1	UTR5	TE_down	MII_vs_1cell	FALSE
AAACCCU	26	3834	1.1673	0.496043	1	CDS	TE_down	MII_vs_1cell	FALSE
AAACCCU	28	3347	1.22931	0.324703	1	UTR3	TE_down	MII_vs_1cell	FALSE
AAACCCU	4	290	2.69411	0.0648464	1	UTR5	TE_up	1cell_vs_2cell	FALSE
AAACCCU	21	3834	0.720003	0.157047	0.75997	CDS	TE_up	1cell_vs_2cell	FALSE
AAACCCU	16	3347	0.927964	0.858981	1	UTR3	TE_up	1cell_vs_2cell	FALSE
AAACCCU	5	290	1.3287	0.435418	1	UTR5	TE_down	1cell_vs_2cell	FALSE
AAACCCU	75	3834	0.942623	0.652552	0.864559	CDS	TE_down	1cell_vs_2cell	FALSE
AAACCCU	55	3347	0.960833	0.820214	1	UTR3	TE_down	1cell_vs_2cell	FALSE
AAACCGA	4	147	0.987317	1	1	UTR5	TE_up	GV_vs_MII	FALSE
AAACCGA	89	852	2.11423	1.05559e-09	8.14197e-08	CDS	TE_up	GV_vs_MII	FALSE
AAACCGA	17	396	1.25656	0.431644	0.921996	UTR3	TE_up	GV_vs_MII	FALSE
AAACCGA	7	147	1.36337	0.561022	1	UTR5	TE_down	GV_vs_MII	FALSE
AAACCGA	34	852	0.994788	1	1	CDS	TE_down	GV_vs_MII	FALSE
AAACCGA	14	396	1.04055	0.993891	1	UTR3	TE_down	GV_vs_MII	FALSE
AAACCGA	1	147	0.926572	1	1	UTR5	TE_up	MII_vs_1cell	FALSE
AAACCGA	30	852	2.25647	8.43361e-05	0.00430796	CDS	TE_up	MII_vs_1cell	FALSE
AAACCGA	6	396	2.03676	0.080022	0.733765	UTR3	TE_up	MII_vs_1cell	FALSE
AAACCGA	2	147	1.63749	0.347734	1	UTR5	TE_down	MII_vs_1cell	FALSE
AAACCGA	4	852	0.808128	1	1	CDS	TE_down	MII_vs_1cell	FALSE
AAACCGA	4	396	1.4843	0.352843	1	UTR3	TE_down	MII_vs_1cell	FALSE
AAACCGA	1	147	1.32873	0.530364	1	UTR5	TE_up	1cell_vs_2cell	FALSE
AAACCGA	13	852	2.00572	0.0190394	0.423835	CDS	TE_up	1cell_vs_2cell	FALSE
AAACCGA	5	396	2.45099	0.0572901	0.89155	UTR3	TE_up	1cell_vs_2cell	FALSE
AAACCGA	4	147	2.097	0.130012	1	UTR5	TE_down	1cell_vs_2cell	FALSE
AAACCGA	31	852	1.75328	0.00389507	0.0323287	CDS	TE_down	1cell_vs_2cell	FALSE
AAACCGA	12	396	1.77185	0.0740329	0.686093	UTR3	TE_down	1cell_vs_2cell	FALSE
AAACCGC	1	119	0.304907	0.385703	0.786382	UTR5	TE_up	GV_vs_MII	FALSE
AAACCGC	35	631	1.12264	0.565236	0.756423	CDS	TE_up	GV_vs_MII	FALSE
AAACCGC	9	284	0.927582	0.953229	1	UTR3	TE_up	GV_vs_MII	FALSE
AAACCGC	8	119	1.92476	0.0794165	0.783915	UTR5	TE_down	GV_vs_MII	FALSE
AAACCGC	19	631	0.750612	0.256624	0.801694	CDS	TE_down	GV_vs_MII	FALSE
AAACCGC	9	284	0.932726	0.966591	1	UTR3	TE_down	GV_vs_MII	FALSE
AAACCGC	0	119	0	1	1	UTR5	TE_up	MII_vs_1cell	FALSE
AAACCGC	9	631	0.914029	0.914647	1	CDS	TE_up	MII_vs_1cell	FALSE
AAACCGC	1	284	0.473331	0.729095	1	UTR3	TE_up	MII_vs_1cell	FALSE
AAACCGC	0	119	0	1	1	UTR5	TE_down	MII_vs_1cell	FALSE
AAACCGC	2	631	0.545583	0.596236	1	CDS	TE_down	MII_vs_1cell	FALSE
AAACCGC	2	284	1.03483	0.720226	1	UTR3	TE_down	MII_vs_1cell	FALSE
AAACCGC	1	119	1.64137	0.458172	1	UTR5	TE_up	1cell_vs_2cell	FALSE
AAACCGC	5	631	1.04162	0.817541	1	CDS	TE_up	1cell_vs_2cell	FALSE
AAACCGC	1	284	0.683516	1	1	UTR3	TE_up	1cell_vs_2cell	FALSE
AAACCGC	1	119	0.647603	1	1	UTR5	TE_down	1cell_vs_2cell	FALSE
AAACCGC	14	631	1.06912	0.91407	1	CDS	TE_down	1cell_vs_2cell	FALSE
AAACCGC	3	284	0.617652	0.641251	1	UTR3	TE_down	1cell_vs_2cell	FALSE
AAACCGG	6	149	1.4611	0.315978	0.730284	UTR5	TE_up	GV_vs_MII	FALSE
AAACCGG	38	793	0.969869	0.918475	0.988309	CDS	TE_up	GV_vs_MII	FALSE
AAACCGG	10	334	0.876358	0.794311	1	UTR3	TE_up	GV_vs_MII	FALSE
AAACCGG	7	149	1.34507	0.583926	1	UTR5	TE_down	GV_vs_MII	FALSE
AAACCGG	38	793	1.19454	0.326196	0.849665	CDS	TE_down	GV_vs_MII	FALSE
AAACCGG	11	334	0.96934	1	1	UTR3	TE_down	GV_vs_MII	FALSE
AAACCGG	1	149	0.914135	1	1	UTR5	TE_up	MII_vs_1cell	FALSE
AAACCGG	9	793	0.727305	0.417746	0.755613	CDS	TE_up	MII_vs_1cell	FALSE
AAACCGG	2	334	0.804946	1	1	UTR3	TE_up	MII_vs_1cell	FALSE
AAACCGG	3	149	2.42327	0.131397	1	UTR5	TE_down	MII_vs_1cell	FALSE
AAACCGG	4	793	0.868254	1	1	CDS	TE_down	MII_vs_1cell	FALSE
AAACCGG	1	334	0.439958	0.732872	1	UTR3	TE_down	MII_vs_1cell	FALSE
AAACCGG	2	149	2.62179	0.179947	1	UTR5	TE_up	1cell_vs_2cell	FALSE
AAACCGG	2	793	0.331531	0.151304	0.751201	CDS	TE_up	1cell_vs_2cell	FALSE
AAACCGG	0	334	0	0.425442	1	UTR3	TE_up	1cell_vs_2cell	FALSE
AAACCGG	4	149	2.06885	0.134522	1	UTR5	TE_down	1cell_vs_2cell	FALSE
AAACCGG	17	793	1.03301	0.993603	1	CDS	TE_down	1cell_vs_2cell	FALSE
AAACCGG	6	334	1.05038	1	1	UTR3	TE_down	1cell_vs_2cell	FALSE
AAACCGU	1	61	0.594818	1	1	UTR5	TE_up	GV_vs_MII	FALSE
AAACCGU	48	737	1.31819	0.0757019	0.208489	CDS	TE_up	GV_vs_MII	FALSE
AAACCGU	16	474	0.988029	1	1	UTR3	TE_up	GV_vs_MII	FALSE
AAACCGU	2	61	0.938715	1	1	UTR5	TE_down	GV_vs_MII	FALSE
AAACCGU	30	737	1.01472	1	1	CDS	TE_down	GV_vs_MII	FALSE
AAACCGU	13	474	0.807225	0.524693	1	UTR3	TE_down	GV_vs_MII	FALSE
AAACCGU	1	61	2.23289	0.36462	1	UTR5	TE_up	MII_vs_1cell	FALSE
AAACCGU	9	737	0.782568	0.559167	0.859075	CDS	TE_up	MII_vs_1cell	FALSE
AAACCGU	5	474	1.41799	0.412291	1	UTR3	TE_up	MII_vs_1cell	FALSE
AAACCGU	0	61	0	1	1	UTR5	TE_down	MII_vs_1cell	FALSE
AAACCGU	4	737	0.934227	1	1	CDS	TE_down	MII_vs_1cell	FALSE
AAACCGU	3	474	0.930038	1	1	UTR3	TE_down	MII_vs_1cell	FALSE
AAACCGU	0	61	0	1	1	UTR5	TE_up	1cell_vs_2cell	FALSE
AAACCGU	7	737	1.24853	0.708456	1	CDS	TE_up	1cell_vs_2cell	FALSE
AAACCGU	0	474	0	0.186608	1	UTR3	TE_up	1cell_vs_2cell	FALSE
AAACCGU	0	61	0	1	1	UTR5	TE_down	1cell_vs_2cell	FALSE
AAACCGU	19	737	1.24227	0.419873	0.691029	CDS	TE_down	1cell_vs_2cell	FALSE
AAACCGU	7	474	0.863496	0.834833	1	UTR3	TE_down	1cell_vs_2cell	FALSE
AAACCUA	2	173	0.419467	0.341358	0.750276	UTR5	TE_up	GV_vs_MII	TRUE
AAACCUA	86	1610	1.08112	0.517215	0.71741	CDS	TE_up	GV_vs_MII	TRUE
AAACCUA	67	2027	0.967496	0.83757	1	UTR3	TE_up	GV_vs_MII	TRUE
AAACCUA	10	173	1.65496	0.173602	0.879197	UTR5	TE_down	GV_vs_MII	TRUE
AAACCUA	62	1610	0.959968	0.800887	1	CDS	TE_down	GV_vs_MII	TRUE
AAACCUA	69	2027	1.0019	1	1	UTR3	TE_down	GV_vs_MII	TRUE
AAACCUA	0	173	0	0.641691	1	UTR5	TE_up	MII_vs_1cell	TRUE
AAACCUA	26	1610	1.03489	0.941815	1	CDS	TE_up	MII_vs_1cell	TRUE
AAACCUA	16	2027	1.06108	0.914744	1	UTR3	TE_up	MII_vs_1cell	TRUE
AAACCUA	1	173	0.695697	1	1	UTR5	TE_down	MII_vs_1cell	TRUE
AAACCUA	11	1610	1.17605	0.709354	1	CDS	TE_down	MII_vs_1cell	TRUE
AAACCUA	12	2027	0.869932	0.728945	1	UTR3	TE_down	MII_vs_1cell	TRUE
AAACCUA	0	173	0	1	1	UTR5	TE_up	1cell_vs_2cell	TRUE
AAACCUA	15	1610	1.22471	0.522501	0.992186	CDS	TE_up	1cell_vs_2cell	TRUE
AAACCUA	9	2027	0.861897	0.771735	1	UTR3	TE_up	1cell_vs_2cell	TRUE
AAACCUA	1	173	0.445461	0.731094	1	UTR5	TE_down	1cell_vs_2cell	TRUE
AAACCUA	46	1610	1.37677	0.0393648	0.169903	CDS	TE_down	1cell_vs_2cell	TRUE
AAACCUA	37	2027	1.06731	0.758742	1	UTR3	TE_down	1cell_vs_2cell	TRUE
AAACCUC	2	312	0.232589	0.0385858	0.34947	UTR5	TE_up	GV_vs_MII	FALSE
AAACCUC	165	2614	1.27756	0.00307952	0.0201819	CDS	TE_up	GV_vs_MII	FALSE
AAACCUC	60	1968	0.892389	0.419588	0.917507	UTR3	TE_up	GV_vs_MII	FALSE
AAACCUC	3	312	0.275296	0.0260829	0.609265	UTR5	TE_down	GV_vs_MII	FALSE
AAACCUC	86	2614	0.820132	0.0780018	0.572186	CDS	TE_down	GV_vs_MII	FALSE
AAACCUC	70	1968	1.04689	0.752993	1	UTR3	TE_down	GV_vs_MII	FALSE
AAACCUC	3	312	1.30967	0.502969	1	UTR5	TE_up	MII_vs_1cell	FALSE
AAACCUC	59	2614	1.44642	0.00612555	0.0807176	CDS	TE_up	MII_vs_1cell	FALSE
AAACCUC	14	1968	0.956282	0.97168	1	UTR3	TE_up	MII_vs_1cell	FALSE
AAACCUC	0	312	0	0.193316	1	UTR5	TE_down	MII_vs_1cell	FALSE
AAACCUC	12	2614	0.790197	0.492091	1	CDS	TE_down	MII_vs_1cell	FALSE
AAACCUC	18	1968	1.34402	0.264269	1	UTR3	TE_down	MII_vs_1cell	FALSE
AAACCUC	0	312	0	0.416832	1	UTR5	TE_up	1cell_vs_2cell	FALSE
AAACCUC	21	2614	1.05604	0.891515	1	CDS	TE_up	1cell_vs_2cell	FALSE
AAACCUC	7	1968	0.690462	0.408633	1	UTR3	TE_up	1cell_vs_2cell	FALSE
AAACCUC	2	312	0.494005	0.450322	1	UTR5	TE_down	1cell_vs_2cell	FALSE
AAACCUC	72	2614	1.32726	0.0209127	0.111136	CDS	TE_down	1cell_vs_2cell	FALSE
AAACCUC	28	1968	0.831905	0.378138	0.959152	UTR3	TE_down	1cell_vs_2cell	FALSE
AAACCUG	6	358	0.60811	0.289777	0.703155	UTR5	TE_up	GV_vs_MII	FALSE
AAACCUG	242	3608	1.35754	9.79254e-06	0.000196138	CDS	TE_up	GV_vs_MII	FALSE
AAACCUG	95	2895	0.960512	0.737417	1	UTR3	TE_up	GV_vs_MII	FALSE
AAACCUG	13	358	1.03967	1	1	UTR5	TE_down	GV_vs_MII	FALSE
AAACCUG	151	3608	1.04328	0.63992	0.980189	CDS	TE_down	GV_vs_MII	FALSE
AAACCUG	104	2895	1.05734	0.611777	1	UTR3	TE_down	GV_vs_MII	FALSE
AAACCUG	0	358	0	0.121949	1	UTR5	TE_up	MII_vs_1cell	FALSE
AAACCUG	69	3608	1.22555	0.107516	0.403375	CDS	TE_up	MII_vs_1cell	FALSE
AAACCUG	16	2895	0.742941	0.279493	0.954238	UTR3	TE_up	MII_vs_1cell	FALSE
AAACCUG	4	358	1.34476	0.549393	1	UTR5	TE_down	MII_vs_1cell	FALSE
AAACCUG	23	3608	1.09729	0.737982	1	CDS	TE_down	MII_vs_1cell	FALSE
AAACCUG	19	2895	0.964412	0.964584	1	UTR3	TE_down	MII_vs_1cell	FALSE
AAACCUG	2	358	1.09119	0.706812	1	UTR5	TE_up	1cell_vs_2cell	FALSE
AAACCUG	26	3608	0.947271	0.857584	1	CDS	TE_up	1cell_vs_2cell	FALSE
AAACCUG	15	2895	1.0058	1	1	UTR3	TE_up	1cell_vs_2cell	FALSE
AAACCUG	4	358	0.861058	1	1	UTR5	TE_down	1cell_vs_2cell	FALSE
AAACCUG	115	3608	1.53589	2.05994e-05	0.000576296	CDS	TE_down	1cell_vs_2cell	FALSE
AAACCUG	53	2895	1.07045	0.674724	1	UTR3	TE_down	1cell_vs_2cell	FALSE
AAACCUU	4	312	0.465178	0.16627	0.597571	UTR5	TE_up	GV_vs_MII	FALSE
AAACCUU	146	3291	0.897899	0.217285	0.419913	CDS	TE_up	GV_vs_MII	FALSE
AAACCUU	110	3150	1.02214	0.859684	1	UTR3	TE_up	GV_vs_MII	FALSE
AAACCUU	8	312	0.734123	0.476533	1	UTR5	TE_down	GV_vs_MII	FALSE
AAACCUU	137	3291	1.03773	0.703635	0.994595	CDS	TE_down	GV_vs_MII	FALSE
AAACCUU	107	3150	0.999777	1	1	UTR3	TE_down	GV_vs_MII	FALSE
AAACCUU	0	312	0	0.182048	1	UTR5	TE_up	MII_vs_1cell	FALSE
AAACCUU	54	3291	1.05151	0.767337	0.972466	CDS	TE_up	MII_vs_1cell	FALSE
AAACCUU	25	3150	1.06687	0.826805	1	UTR3	TE_up	MII_vs_1cell	FALSE
AAACCUU	1	312	0.385755	0.529238	1	UTR5	TE_down	MII_vs_1cell	FALSE
AAACCUU	30	3291	1.56911	0.0181371	0.711845	CDS	TE_down	MII_vs_1cell	FALSE
AAACCUU	21	3150	0.97964	1	1	UTR3	TE_down	MII_vs_1cell	FALSE
AAACCUU	0	312	0	0.416832	1	UTR5	TE_up	1cell_vs_2cell	FALSE
AAACCUU	20	3291	0.798857	0.366502	0.929414	CDS	TE_up	1cell_vs_2cell	FALSE
AAACCUU	9	3150	0.554624	0.0955025	0.96311	UTR3	TE_up	1cell_vs_2cell	FALSE
AAACCUU	4	312	0.988009	1	1	UTR5	TE_down	1cell_vs_2cell	FALSE
AAACCUU	74	3291	1.08351	0.534294	0.784889	CDS	TE_down	1cell_vs_2cell	FALSE
AAACCUU	49	3150	0.90955	0.555148	1	UTR3	TE_down	1cell_vs_2cell	FALSE
AAACGAA	1	117	0.310119	0.383055	0.784327	UTR5	TE_up	GV_vs_MII	TRUE
AAACGAA	88	1273	1.39913	0.00319592	0.0208033	CDS	TE_up	GV_vs_MII	TRUE
AAACGAA	28	633	1.29474	0.21776	0.79434	UTR3	TE_up	GV_vs_MII	TRUE
AAACGAA	3	117	0.734123	0.801359	1	UTR5	TE_down	GV_vs_MII	TRUE
AAACGAA	44	1273	0.861619	0.367753	0.873838	CDS	TE_down	GV_vs_MII	TRUE
AAACGAA	20	633	0.929942	0.833571	1	UTR3	TE_down	GV_vs_MII	TRUE
AAACGAA	2	117	2.32831	0.2154	1	UTR5	TE_up	MII_vs_1cell	TRUE
AAACGAA	21	1273	1.05715	0.888935	1	CDS	TE_up	MII_vs_1cell	TRUE
AAACGAA	4	633	0.849453	1	1	UTR3	TE_up	MII_vs_1cell	TRUE
AAACGAA	0	117	0	1	1	UTR5	TE_down	MII_vs_1cell	TRUE
AAACGAA	8	1273	1.08174	0.970297	1	CDS	TE_down	MII_vs_1cell	TRUE
AAACGAA	4	633	0.928568	1	1	UTR3	TE_down	MII_vs_1cell	TRUE
AAACGAA	1	117	1.66943	0.452609	1	UTR5	TE_up	1cell_vs_2cell	TRUE
AAACGAA	4	1273	0.413046	0.0964949	0.664074	CDS	TE_up	1cell_vs_2cell	TRUE
AAACGAA	2	633	0.613328	0.777719	1	UTR3	TE_up	1cell_vs_2cell	TRUE
AAACGAA	0	117	0	0.411273	1	UTR5	TE_down	1cell_vs_2cell	TRUE
AAACGAA	41	1273	1.55197	0.00803931	0.0584366	CDS	TE_down	1cell_vs_2cell	TRUE
AAACGAA	10	633	0.923713	0.923767	1	UTR3	TE_down	1cell_vs_2cell	TRUE
AAACGAC	3	74	1.47097	0.464461	0.836141	UTR5	TE_up	GV_vs_MII	FALSE
AAACGAC	56	772	1.46816	0.00835897	0.0436853	CDS	TE_up	GV_vs_MII	FALSE
AAACGAC	10	298	0.982227	1	1	UTR3	TE_up	GV_vs_MII	FALSE
AAACGAC	6	74	2.32142	0.0535538	0.740203	UTR5	TE_down	GV_vs_MII	FALSE
AAACGAC	36	772	1.16246	0.428155	0.901603	CDS	TE_down	GV_vs_MII	FALSE
AAACGAC	13	298	1.28398	0.468163	0.990874	UTR3	TE_down	GV_vs_MII	FALSE
AAACGAC	0	74	0	1	1	UTR5	TE_up	MII_vs_1cell	FALSE
AAACGAC	13	772	1.07913	0.898726	1	CDS	TE_up	MII_vs_1cell	FALSE
AAACGAC	3	298	1.35328	0.490999	1	UTR3	TE_up	MII_vs_1cell	FALSE
AAACGAC	0	74	0	1	1	UTR5	TE_down	MII_vs_1cell	FALSE
AAACGAC	5	772	1.11484	0.809477	1	CDS	TE_down	MII_vs_1cell	FALSE
AAACGAC	2	298	0.986215	1	1	UTR3	TE_down	MII_vs_1cell	FALSE
AAACGAC	1	74	2.6395	0.318188	1	UTR5	TE_up	1cell_vs_2cell	FALSE
AAACGAC	8	772	1.3622	0.505143	0.984178	CDS	TE_up	1cell_vs_2cell	FALSE
AAACGAC	2	298	1.30281	0.669175	1	UTR3	TE_up	1cell_vs_2cell	FALSE
AAACGAC	0	74	0	1	1	UTR5	TE_down	1cell_vs_2cell	FALSE
AAACGAC	23	772	1.43562	0.111255	0.322618	CDS	TE_down	1cell_vs_2cell	FALSE
AAACGAC	7	298	1.37348	0.54136	1	UTR3	TE_down	1cell_vs_2cell	FALSE
AAACGAG	3	87	1.25117	0.521946	0.881498	UTR5	TE_up	GV_vs_MII	FALSE
AAACGAG	85	1175	1.46414	0.00109495	0.00884599	CDS	TE_up	GV_vs_MII	FALSE
AAACGAG	17	457	1.08883	0.828864	1	UTR3	TE_up	GV_vs_MII	FALSE
AAACGAG	5	87	1.64545	0.242436	0.92346	UTR5	TE_down	GV_vs_MII	FALSE
AAACGAG	51	1175	1.08199	0.633415	0.978122	CDS	TE_down	GV_vs_MII	FALSE
AAACGAG	20	457	1.28808	0.325755	0.932535	UTR3	TE_down	GV_vs_MII	FALSE
AAACGAG	0	87	0	1	1	UTR5	TE_up	MII_vs_1cell	FALSE
AAACGAG	24	1175	1.30894	0.233182	0.58255	CDS	TE_up	MII_vs_1cell	FALSE
AAACGAG	4	457	1.17659	0.588234	1	UTR3	TE_up	MII_vs_1cell	FALSE
AAACGAG	0	87	0	1	1	UTR5	TE_down	MII_vs_1cell	FALSE
AAACGAG	7	1175	1.02546	1	1	CDS	TE_down	MII_vs_1cell	FALSE
AAACGAG	9	457	2.8939	0.0050086	0.594071	UTR3	TE_down	MII_vs_1cell	FALSE
AAACGAG	1	87	2.2451	0.361983	1	UTR5	TE_up	1cell_vs_2cell	FALSE
AAACGAG	5	1175	0.55937	0.25161	0.860623	CDS	TE_up	1cell_vs_2cell	FALSE
AAACGAG	2	457	0.849534	1	1	UTR3	TE_up	1cell_vs_2cell	FALSE
AAACGAG	1	87	0.885801	1	1	UTR5	TE_down	1cell_vs_2cell	FALSE
AAACGAG	40	1175	1.64041	0.00410749	0.0336823	CDS	TE_down	1cell_vs_2cell	FALSE
AAACGAG	9	457	1.15151	0.810857	1	UTR3	TE_down	1cell_vs_2cell	FALSE
AAACGAU	1	36	1.00789	1	1	UTR5	TE_up	GV_vs_MII	FALSE
AAACGAU	47	645	1.47483	0.0124846	0.0592375	CDS	TE_up	GV_vs_MII	FALSE
AAACGAU	10	382	0.76624	0.48872	0.947596	UTR3	TE_up	GV_vs_MII	FALSE
AAACGAU	1	36	0.7953	1	1	UTR5	TE_down	GV_vs_MII	FALSE
AAACGAU	31	645	1.1981	0.376461	0.878248	CDS	TE_down	GV_vs_MII	FALSE
AAACGAU	12	382	0.924587	0.899562	1	UTR3	TE_down	GV_vs_MII	FALSE
AAACGAU	0	36	0	1	1	UTR5	TE_up	MII_vs_1cell	FALSE
AAACGAU	12	645	1.19225	0.655781	0.912738	CDS	TE_up	MII_vs_1cell	FALSE
AAACGAU	4	382	1.4076	0.376358	1	UTR3	TE_up	MII_vs_1cell	FALSE
AAACGAU	0	36	0	1	1	UTR5	TE_down	MII_vs_1cell	FALSE
AAACGAU	3	645	0.800611	1	1	CDS	TE_down	MII_vs_1cell	FALSE
AAACGAU	4	382	1.5387	0.338633	1	UTR3	TE_down	MII_vs_1cell	FALSE
AAACGAU	0	36	0	1	1	UTR5	TE_up	1cell_vs_2cell	FALSE
AAACGAU	6	645	1.22281	0.500086	0.982916	CDS	TE_up	1cell_vs_2cell	FALSE
AAACGAU	4	382	2.03265	0.138509	1	UTR3	TE_up	1cell_vs_2cell	FALSE
AAACGAU	1	36	2.14069	0.379376	1	UTR5	TE_down	1cell_vs_2cell	FALSE
AAACGAU	8	645	0.597667	0.185403	0.438776	CDS	TE_down	1cell_vs_2cell	FALSE
AAACGAU	7	382	1.07146	1	1	UTR3	TE_down	1cell_vs_2cell	FALSE
AAACGCA	2	102	0.711449	1	1	UTR5	TE_up	GV_vs_MII	FALSE
AAACGCA	61	1039	1.18828	0.215024	0.417237	CDS	TE_up	GV_vs_MII	FALSE
AAACGCA	16	463	1.0115	1	1	UTR3	TE_up	GV_vs_MII	FALSE
AAACGCA	4	102	1.12278	0.784011	1	UTR5	TE_down	GV_vs_MII	FALSE
AAACGCA	56	1039	1.34358	0.03732	0.450271	CDS	TE_down	GV_vs_MII	FALSE
AAACGCA	14	463	0.889973	0.763018	1	UTR3	TE_down	GV_vs_MII	FALSE
AAACGCA	1	102	1.33535	0.529261	1	UTR5	TE_up	MII_vs_1cell	FALSE
AAACGCA	17	1039	1.04853	0.945202	1	CDS	TE_up	MII_vs_1cell	FALSE
AAACGCA	3	463	0.87101	1	1	UTR3	TE_up	MII_vs_1cell	FALSE
AAACGCA	0	102	0	1	1	UTR5	TE_down	MII_vs_1cell	FALSE
AAACGCA	9	1039	1.49103	0.318571	1	CDS	TE_down	MII_vs_1cell	FALSE
AAACGCA	2	463	0.634756	0.775977	1	UTR3	TE_down	MII_vs_1cell	FALSE
AAACGCA	1	102	1.91493	0.409031	1	UTR5	TE_up	1cell_vs_2cell	FALSE
AAACGCA	4	1039	0.506071	0.227381	0.832191	CDS	TE_up	1cell_vs_2cell	FALSE
AAACGCA	4	463	1.67705	0.31033	1	UTR3	TE_up	1cell_vs_2cell	FALSE
AAACGCA	0	102	0	0.644672	1	UTR5	TE_down	1cell_vs_2cell	FALSE
AAACGCA	23	1039	1.0667	0.843339	0.973186	CDS	TE_down	1cell_vs_2cell	FALSE
AAACGCA	8	463	1.0103	1	1	UTR3	TE_down	1cell_vs_2cell	FALSE
AAACGCC	4	140	1.03668	0.79656	1	UTR5	TE_up	GV_vs_MII	FALSE
AAACGCC	64	933	1.38836	0.0132865	0.061784	CDS	TE_up	GV_vs_MII	FALSE
AAACGCC	15	364	1.2062	0.569419	0.977817	UTR3	TE_up	GV_vs_MII	FALSE
AAACGCC	3	140	0.613517	0.638591	1	UTR5	TE_down	GV_vs_MII	FALSE
AAACGCC	40	933	1.06873	0.742513	1	CDS	TE_down	GV_vs_MII	FALSE
AAACGCC	13	364	1.05117	0.974187	1	UTR3	TE_down	GV_vs_MII	FALSE
AAACGCC	1	140	0.972901	1	1	UTR5	TE_up	MII_vs_1cell	FALSE
AAACGCC	18	933	1.23634	0.446416	0.779848	CDS	TE_up	MII_vs_1cell	FALSE
AAACGCC	0	364	0	0.122428	0.818129	UTR3	TE_up	MII_vs_1cell	FALSE
AAACGCC	1	140	0.859683	1	1	UTR5	TE_down	MII_vs_1cell	FALSE
AAACGCC	6	933	1.10695	0.973763	1	CDS	TE_down	MII_vs_1cell	FALSE
AAACGCC	3	364	1.21109	0.741881	1	UTR3	TE_down	MII_vs_1cell	FALSE
AAACGCC	0	140	0	1	1	UTR5	TE_up	1cell_vs_2cell	FALSE
AAACGCC	4	933	0.563567	0.331276	0.913105	CDS	TE_up	1cell_vs_2cell	FALSE
AAACGCC	1	364	0.533292	1	1	UTR3	TE_up	1cell_vs_2cell	FALSE
AAACGCC	7	140	3.85324	0.00303842	0.428914	UTR5	TE_down	1cell_vs_2cell	FALSE
AAACGCC	19	933	0.981298	1	1	CDS	TE_down	1cell_vs_2cell	FALSE
AAACGCC	13	364	2.08825	0.0135961	0.400954	UTR3	TE_down	1cell_vs_2cell	FALSE
AAACGCG	4	87	1.66823	0.312441	0.727406	UTR5	TE_up	GV_vs_MII	FALSE
AAACGCG	9	206	0.884256	0.841121	0.942286	CDS	TE_up	GV_vs_MII	FALSE
AAACGCG	0	62	0	0.273263	0.835455	UTR3	TE_up	GV_vs_MII	FALSE
AAACGCG	6	87	1.97454	0.136053	0.835963	UTR5	TE_down	GV_vs_MII	FALSE
AAACGCG	5	206	0.605054	0.345652	0.862867	CDS	TE_down	GV_vs_MII	FALSE
AAACGCG	2	62	0.949441	1	1	UTR3	TE_down	GV_vs_MII	FALSE
AAACGCG	0	87	0	1	1	UTR5	TE_up	MII_vs_1cell	FALSE
AAACGCG	3	206	0.933257	1	1	CDS	TE_up	MII_vs_1cell	FALSE
AAACGCG	0	62	0	1	1	UTR3	TE_up	MII_vs_1cell	FALSE
AAACGCG	1	87	1.3834	0.5172	1	UTR5	TE_down	MII_vs_1cell	FALSE
AAACGCG	1	206	0.835589	1	1	CDS	TE_down	MII_vs_1cell	FALSE
AAACGCG	0	62	0	1	1	UTR3	TE_down	MII_vs_1cell	FALSE
AAACGCG	0	87	0	1	1	UTR5	TE_up	1cell_vs_2cell	FALSE
AAACGCG	1	206	0.638117	1	1	CDS	TE_up	1cell_vs_2cell	FALSE
AAACGCG	0	62	0	1	1	UTR3	TE_up	1cell_vs_2cell	FALSE
AAACGCG	2	87	1.7716	0.315943	1	UTR5	TE_down	1cell_vs_2cell	FALSE
AAACGCG	4	206	0.935668	1	1	CDS	TE_down	1cell_vs_2cell	FALSE
AAACGCG	1	62	0.943081	1	1	UTR3	TE_down	1cell_vs_2cell	FALSE
AAACGCU	2	118	0.614982	0.774868	1	UTR5	TE_up	GV_vs_MII	FALSE
AAACGCU	53	924	1.16093	0.326123	0.543837	CDS	TE_up	GV_vs_MII	FALSE
AAACGCU	20	478	1.2247	0.444709	0.926062	UTR3	TE_up	GV_vs_MII	FALSE
AAACGCU	3	118	0.727902	0.801501	1	UTR5	TE_down	GV_vs_MII	FALSE
AAACGCU	49	924	1.32195	0.0677154	0.545345	CDS	TE_down	GV_vs_MII	FALSE
AAACGCU	27	478	1.66252	0.0134075	0.396032	UTR3	TE_down	GV_vs_MII	FALSE
AAACGCU	1	118	1.15429	0.581256	1	UTR5	TE_up	MII_vs_1cell	FALSE
AAACGCU	21	924	1.45645	0.113734	0.414841	CDS	TE_up	MII_vs_1cell	FALSE
AAACGCU	3	478	0.843677	1	1	UTR3	TE_up	MII_vs_1cell	FALSE
AAACGCU	0	118	0	1	1	UTR5	TE_down	MII_vs_1cell	FALSE
AAACGCU	6	924	1.11774	0.955707	1	CDS	TE_down	MII_vs_1cell	FALSE
AAACGCU	4	478	1.22967	0.57338	1	UTR3	TE_down	MII_vs_1cell	FALSE
AAACGCU	0	118	0	1	1	UTR5	TE_up	1cell_vs_2cell	FALSE
AAACGCU	7	924	0.995848	1	1	CDS	TE_up	1cell_vs_2cell	FALSE
AAACGCU	4	478	1.62442	0.319825	1	UTR3	TE_up	1cell_vs_2cell	FALSE
AAACGCU	0	118	0	0.411677	1	UTR5	TE_down	1cell_vs_2cell	FALSE
AAACGCU	23	924	1.19946	0.454684	0.719971	CDS	TE_down	1cell_vs_2cell	FALSE
AAACGCU	8	478	0.978595	1	1	UTR3	TE_down	1cell_vs_2cell	FALSE
AAACGGA	1	142	0.25552	0.192663	0.619974	UTR5	TE_up	GV_vs_MII	FALSE
AAACGGA	72	1452	1.00362	1	1	CDS	TE_up	GV_vs_MII	FALSE
AAACGGA	20	510	1.14786	0.628448	0.995234	UTR3	TE_up	GV_vs_MII	FALSE
AAACGGA	4	142	0.806501	1	1	UTR5	TE_down	GV_vs_MII	FALSE
AAACGGA	70	1452	1.20177	0.150555	0.694059	CDS	TE_down	GV_vs_MII	FALSE
AAACGGA	21	510	1.21193	0.457556	0.985508	UTR3	TE_down	GV_vs_MII	FALSE
AAACGGA	0	142	0	0.631036	1	UTR5	TE_up	MII_vs_1cell	FALSE
AAACGGA	22	1452	0.970964	0.975033	1	CDS	TE_up	MII_vs_1cell	FALSE
AAACGGA	3	510	0.790741	1	1	UTR3	TE_up	MII_vs_1cell	FALSE
AAACGGA	2	142	1.69515	0.332802	1	UTR5	TE_down	MII_vs_1cell	FALSE
AAACGGA	10	1452	1.18548	0.715636	1	CDS	TE_down	MII_vs_1cell	FALSE
AAACGGA	2	510	0.576259	0.594054	1	UTR3	TE_down	MII_vs_1cell	FALSE
AAACGGA	0	142	0	1	1	UTR5	TE_up	1cell_vs_2cell	FALSE
AAACGGA	14	1452	1.26744	0.463097	0.966669	CDS	TE_up	1cell_vs_2cell	FALSE
AAACGGA	1	510	0.380624	0.530862	1	UTR3	TE_up	1cell_vs_2cell	FALSE
AAACGGA	0	142	0	0.270822	1	UTR5	TE_down	1cell_vs_2cell	FALSE
AAACGGA	54	1452	1.79208	0.000107058	0.00223445	CDS	TE_down	1cell_vs_2cell	FALSE
AAACGGA	13	510	1.49044	0.207564	0.859273	UTR3	TE_down	1cell_vs_2cell	FALSE
AAACGGC	3	96	1.13387	0.750267	0.999786	UTR5	TE_up	GV_vs_MII	FALSE
AAACGGC	55	884	1.25925	0.112873	0.274704	CDS	TE_up	GV_vs_MII	FALSE
AAACGGC	6	311	0.564701	0.211923	0.790201	UTR3	TE_up	GV_vs_MII	FALSE
AAACGGC	4	96	1.19295	0.582593	1	UTR5	TE_down	GV_vs_MII	FALSE
AAACGGC	42	884	1.18437	0.323433	0.846182	CDS	TE_down	GV_vs_MII	FALSE
AAACGGC	7	311	0.662472	0.353536	0.946275	UTR3	TE_down	GV_vs_MII	FALSE
AAACGGC	0	96	0	1	1	UTR5	TE_up	MII_vs_1cell	FALSE
AAACGGC	15	884	1.08739	0.85222	1	CDS	TE_up	MII_vs_1cell	FALSE
AAACGGC	2	311	0.864475	1	1	UTR3	TE_up	MII_vs_1cell	FALSE
AAACGGC	1	96	1.2537	0.551848	1	UTR5	TE_down	MII_vs_1cell	FALSE
AAACGGC	7	884	1.36303	0.549558	1	CDS	TE_down	MII_vs_1cell	FALSE
AAACGGC	2	311	0.94499	1	1	UTR3	TE_down	MII_vs_1cell	FALSE
AAACGGC	1	96	2.03462	0.390643	1	UTR5	TE_up	1cell_vs_2cell	FALSE
AAACGGC	6	884	0.892208	0.932287	1	CDS	TE_up	1cell_vs_2cell	FALSE
AAACGGC	3	311	1.87253	0.218781	1	UTR3	TE_up	1cell_vs_2cell	FALSE
AAACGGC	2	96	1.60552	0.357873	1	UTR5	TE_down	1cell_vs_2cell	FALSE
AAACGGC	24	884	1.30824	0.235971	0.503586	CDS	TE_down	1cell_vs_2cell	FALSE
AAACGGC	7	311	1.31607	0.615101	1	UTR3	TE_down	1cell_vs_2cell	FALSE
AAACGGG	0	125	0	0.0854692	0.473312	UTR5	TE_up	GV_vs_MII	FALSE
AAACGGG	55	939	1.1855	0.248846	0.457563	CDS	TE_up	GV_vs_MII	FALSE
AAACGGG	11	388	0.82983	0.637701	0.996153	UTR3	TE_up	GV_vs_MII	FALSE
AAACGGG	4	125	0.916185	1	1	UTR5	TE_down	GV_vs_MII	FALSE
AAACGGG	28	939	0.743333	0.141881	0.680695	CDS	TE_down	GV_vs_MII	FALSE
AAACGGG	15	388	1.13786	0.725267	1	UTR3	TE_down	GV_vs_MII	FALSE
AAACGGG	0	125	0	1	1	UTR5	TE_up	MII_vs_1cell	FALSE
AAACGGG	17	939	1.16019	0.63389	0.903965	CDS	TE_up	MII_vs_1cell	FALSE
AAACGGG	2	388	0.692917	1	1	UTR3	TE_up	MII_vs_1cell	FALSE
AAACGGG	4	125	3.85138	0.0225413	1	UTR5	TE_down	MII_vs_1cell	FALSE
AAACGGG	7	939	1.28319	0.656704	1	CDS	TE_down	MII_vs_1cell	FALSE
AAACGGG	2	388	0.757453	1	1	UTR3	TE_down	MII_vs_1cell	FALSE
AAACGGG	0	125	0	1	1	UTR5	TE_up	1cell_vs_2cell	FALSE
AAACGGG	7	939	0.97994	1	1	CDS	TE_up	1cell_vs_2cell	FALSE
AAACGGG	5	388	2.50153	0.0534716	0.885459	UTR3	TE_up	1cell_vs_2cell	FALSE
AAACGGG	0	125	0	0.415856	1	UTR5	TE_down	1cell_vs_2cell	FALSE
AAACGGG	27	939	1.38557	0.117793	0.334253	CDS	TE_down	1cell_vs_2cell	FALSE
AAACGGG	8	388	1.20559	0.742302	1	UTR3	TE_down	1cell_vs_2cell	FALSE
AAACGGU	2	68	1.06717	0.712347	0.987988	UTR5	TE_up	GV_vs_MII	FALSE
AAACGGU	37	643	1.16464	0.416854	0.630456	CDS	TE_up	GV_vs_MII	FALSE
AAACGGU	17	442	1.12578	0.727034	1	UTR3	TE_up	GV_vs_MII	FALSE
AAACGGU	3	68	1.26312	0.518433	1	UTR5	TE_down	GV_vs_MII	FALSE
AAACGGU	26	643	1.00798	1	1	CDS	TE_down	GV_vs_MII	FALSE
AAACGGU	19	442	1.26521	0.381191	0.95686	UTR3	TE_down	GV_vs_MII	FALSE
AAACGGU	0	68	0	1	1	UTR5	TE_up	MII_vs_1cell	FALSE
AAACGGU	13	643	1.29563	0.442253	0.776954	CDS	TE_up	MII_vs_1cell	FALSE
AAACGGU	4	442	1.21652	0.576798	1	UTR3	TE_up	MII_vs_1cell	FALSE
AAACGGU	0	68	0	1	1	UTR5	TE_down	MII_vs_1cell	FALSE
AAACGGU	3	643	0.803101	1	1	CDS	TE_down	MII_vs_1cell	FALSE
AAACGGU	5	442	1.66228	0.236012	1	UTR3	TE_down	MII_vs_1cell	FALSE
AAACGGU	0	68	0	1	1	UTR5	TE_up	1cell_vs_2cell	FALSE
AAACGGU	11	643	2.24879	0.0193123	0.424145	CDS	TE_up	1cell_vs_2cell	FALSE
AAACGGU	1	442	0.439182	0.733252	1	UTR3	TE_up	1cell_vs_2cell	FALSE
AAACGGU	0	68	0	1	1	UTR5	TE_down	1cell_vs_2cell	FALSE
AAACGGU	17	643	1.27399	0.395323	0.670779	CDS	TE_down	1cell_vs_2cell	FALSE
AAACGGU	12	442	1.58745	0.158197	0.811743	UTR3	TE_down	1cell_vs_2cell	FALSE
AAACGUA	0	42	0	0.630489	0.93456	UTR5	TE_up	GV_vs_MII	TRUE
AAACGUA	22	437	1.01893	1	1	CDS	TE_up	GV_vs_MII	TRUE
AAACGUA	15	487	0.901551	0.786646	1	UTR3	TE_up	GV_vs_MII	TRUE
AAACGUA	2	42	1.36337	0.660699	1	UTR5	TE_down	GV_vs_MII	TRUE
AAACGUA	17	437	0.969747	0.998077	1	CDS	TE_down	GV_vs_MII	TRUE
AAACGUA	18	487	1.08786	0.82108	1	UTR3	TE_down	GV_vs_MII	TRUE
AAACGUA	0	42	0	1	1	UTR5	TE_up	MII_vs_1cell	TRUE
AAACGUA	7	437	1.02651	1	1	CDS	TE_up	MII_vs_1cell	TRUE
AAACGUA	4	487	1.10411	0.787886	1	UTR3	TE_up	MII_vs_1cell	TRUE
AAACGUA	0	42	0	1	1	UTR5	TE_down	MII_vs_1cell	TRUE
AAACGUA	1	437	0.393893	0.528861	1	CDS	TE_down	MII_vs_1cell	TRUE
AAACGUA	3	487	0.905211	1	1	UTR3	TE_down	MII_vs_1cell	TRUE
AAACGUA	0	42	0	1	1	UTR5	TE_up	1cell_vs_2cell	TRUE
AAACGUA	2	437	0.601611	0.77865	1	CDS	TE_up	1cell_vs_2cell	TRUE
AAACGUA	2	487	0.797201	1	1	UTR3	TE_up	1cell_vs_2cell	TRUE
AAACGUA	0	42	0	1	1	UTR5	TE_down	1cell_vs_2cell	TRUE
AAACGUA	6	437	0.661605	0.398773	0.673888	CDS	TE_down	1cell_vs_2cell	TRUE
AAACGUA	6	487	0.720383	0.530716	1	UTR3	TE_down	1cell_vs_2cell	TRUE
AAACGUC	1	86	0.421906	0.733117	0.99358	UTR5	TE_up	GV_vs_MII	FALSE
AAACGUC	46	664	1.40214	0.032441	0.115924	CDS	TE_up	GV_vs_MII	FALSE
AAACGUC	15	435	1.00932	1	1	UTR3	TE_up	GV_vs_MII	FALSE
AAACGUC	6	86	1.9975	0.133821	0.835963	UTR5	TE_down	GV_vs_MII	FALSE
AAACGUC	20	664	0.75085	0.24294	0.789279	CDS	TE_down	GV_vs_MII	FALSE
AAACGUC	15	435	1.01492	1	1	UTR3	TE_down	GV_vs_MII	FALSE
AAACGUC	1	86	1.58379	0.470811	1	UTR5	TE_up	MII_vs_1cell	FALSE
AAACGUC	12	664	1.15814	0.727728	0.95243	CDS	TE_up	MII_vs_1cell	FALSE
AAACGUC	2	435	0.61805	0.777026	1	UTR3	TE_up	MII_vs_1cell	FALSE
AAACGUC	0	86	0	1	1	UTR5	TE_down	MII_vs_1cell	FALSE
AAACGUC	2	664	0.518468	0.601749	1	CDS	TE_down	MII_vs_1cell	FALSE
AAACGUC	3	435	1.01342	0.772752	1	UTR3	TE_down	MII_vs_1cell	FALSE
AAACGUC	0	86	0	1	1	UTR5	TE_up	1cell_vs_2cell	FALSE
AAACGUC	6	664	1.18782	0.843768	1	CDS	TE_up	1cell_vs_2cell	FALSE
AAACGUC	2	435	0.892499	1	1	UTR3	TE_up	1cell_vs_2cell	FALSE
AAACGUC	1	86	0.896102	1	1	UTR5	TE_down	1cell_vs_2cell	FALSE
AAACGUC	18	664	1.30627	0.324058	0.603406	CDS	TE_down	1cell_vs_2cell	FALSE
AAACGUC	4	435	0.537665	0.284755	0.914232	UTR3	TE_down	1cell_vs_2cell	FALSE
AAACGUG	1	125	0.290271	0.269585	0.690771	UTR5	TE_up	GV_vs_MII	FALSE
AAACGUG	55	959	1.16077	0.316286	0.533405	CDS	TE_up	GV_vs_MII	FALSE
AAACGUG	31	749	1.21146	0.343109	0.877538	UTR3	TE_up	GV_vs_MII	FALSE
AAACGUG	5	125	1.14523	0.629427	1	UTR5	TE_down	GV_vs_MII	FALSE
AAACGUG	38	959	0.987771	1	1	CDS	TE_down	GV_vs_MII	FALSE
AAACGUG	20	749	0.785919	0.334703	0.93761	UTR3	TE_down	GV_vs_MII	FALSE
AAACGUG	1	125	1.08965	0.602158	1	UTR5	TE_up	MII_vs_1cell	FALSE
AAACGUG	16	959	1.06917	0.892449	1	CDS	TE_up	MII_vs_1cell	FALSE
AAACGUG	1	749	0.179474	0.0850138	0.746097	UTR3	TE_up	MII_vs_1cell	FALSE
AAACGUG	1	125	0.962845	1	1	UTR5	TE_down	MII_vs_1cell	FALSE
AAACGUG	10	959	1.7949	0.0980014	0.994791	CDS	TE_down	MII_vs_1cell	FALSE
AAACGUG	6	749	1.17714	0.860103	1	UTR3	TE_down	MII_vs_1cell	FALSE
AAACGUG	1	125	1.56259	0.474522	1	UTR5	TE_up	1cell_vs_2cell	FALSE
AAACGUG	5	959	0.68536	0.508223	0.985411	CDS	TE_up	1cell_vs_2cell	FALSE
AAACGUG	4	749	1.03668	0.797713	1	UTR3	TE_up	1cell_vs_2cell	FALSE
AAACGUG	1	125	0.616518	1	1	UTR5	TE_down	1cell_vs_2cell	FALSE
AAACGUG	23	959	1.15568	0.566451	0.809053	CDS	TE_down	1cell_vs_2cell	FALSE
AAACGUG	14	749	1.09292	0.850318	1	UTR3	TE_down	1cell_vs_2cell	FALSE
[truncated: 292,914+ more rows]
