# Supplementary material for: Single-cell quantification of ribosome occupancy in early mouse development
Source: Nature. 2023 Jun 21;618(7967):1057–64. doi: 10.1038/s41586-023-06228-9 (PMC10307641; doi:10.1038/s41586-023-06228-9)
Supplement: Supplementary file 8 — This table contains the composition of buffers used in the Ribo-ITP method. [file 41586_2023_6228_MOESM8_ESM.xlsx]

## Sheet: Description
Buffer preparation for on-chip isotachophoresis

## Sheet: Sheet1
Supplementary Table 4- Buffer preparation for on-chip isotachophoresis
Name	Contents	Notes
1 M BisTris HCl pH 7.2	1 M BisTris titrated to pH 7.2 with HCl	Check the pH of an aliquot with a pH meter (should be ~7.2 +/- ~0.02).
2.5 M BisTris	2.5 M BisTris	Prepare in advance and store at 4 ˚C. We have found the molar accuracy of this component is critical.
BisTris HCl Master Mix	2.5 M BisTris titrated to pH 7.2 with HCl	Check the pH of an aliquot with a pH meter (should be ~7.2 +/- ~0.02).
Lysis buffer stock	20 mM BisTris (titrated, pH 7.2), 1.0% Triton-X100, 5 mM MgCl2, 5 mM CaCl2, 100 mM NaCl	Prepare in advance and store at 4 ˚C
Lysis buffer - working solution	20 mM BisTris (titrated, pH 7.2), 1.0% Triton-X100, 5 mM MgCl2, 5 mM CaCl2, 100 mM NaCl, 100 µg/mL cycloheximide, 1 mM DTT	Prepare fresh for each experiment, keep on ice. Cycloheximide should be handled in a chemical hood.
Lysis buffer (for ribosome profiling by monosome isolation)	20 mM Tris HCl pH 7.4, 150 mM NaCl, 1% Triton-X 100, 5 mM CaCl2, 5 mM MgCl2, 25 U/mL Turbo DNase I, 100 µg/mL Cycloheximide, 1 mM DTT and 1X Protease Inhibitor Cocktail (EDTA-free)
Leading electrolyte pluronic solution (LEp)	25% Pluronic F-127, 50 mM HCl, 200 mM BisTris, and nuclease-free water to 25 mL	Prepare fresh, ideally before each ITP experiment. For LEp, best practice is to make a master mix of BisTris HCl and check the pH of an aliquot with a pH meter (should be ~7.2 +/- ~0.02). Add chemical components to a conical tube containing the pluronic F-127 with ~10 ml nuclease-free H2O. Let spin overnight at 4 °C as pluronic F-127 is soluble in water at cold temperatures. Spin down solutions a…
Trailing electrolyte pluronic solution (TEp)	25% Pluronic F-127; 100 mM MOPS; 200 mM BisTris, and nuclease-free water to 25 mL
5% polyacrylamide (PA) prepolymer mix	5% polyacrylamide, 130 mM BisTris, 20 mM HCl, 8 M urea, 0.5% 2,2'-Azobis[2-methyl-N-(2-hydroxyethyl)propionamide]	To dissolve urea, it is necessary to combine all components besides 2,2'-Azobis[2-methyl-N-(2-hydroxyethyl)propionamide] and heat (recommended 50 °C on a heat block) and vortex until homogenized. Add 2,2'-Azobis[2-methyl-N-(2-hydroxyethyl)propionamide], vortex to homogenize, and protect the solution from light.
10% polyacrylamide (PA) prepolymer mix	10% polyacrylamide, 130 mM BisTris, 20 mM HCl, 8 M urea, 0.5% 2,2'-Azobis[2-methyl-N-(2-hydroxyethyl)propionamide]
Running buffer (RB)	130 mM BisTris, 20 mM HCl, 0.1% PVP
Sample dilution buffer (SDB)	10.667 M Urea, 2.67% PVP, 130 mM BisTris, 20 mM HCl	Prepare fresh the day of the experiment.
LE Storage buffer	130 mM BisTris, 20 mM HCl, 0.5% PVP
10% (w/v) benzophenone in acetone	10% (w/v) benzophenone in acetone	Prepare fresh the day of the experiment.
2X denaturing gel loading dye	89 mM Tris; 89 mM Boric acid; 2 mM EDTA, pH 8.0; 12% Ficoll; 0.01% Bromophenol Blue; 7 M urea	Prepare in advance and store single use aliquots in -20°C
1X TBE buffer	89 mM tris, 89 mM borate, and 2 mM EDTA	Purchased as a 10X concentrate
Gel extraction buffer	300 mM sodium acetate (pH 5.2), 1 mM EDTA, 0.25% (wt/vol) SDS	Prepare in advance and store indefinitely at room temperature
Dephosphorylation Buffer	8:2 ratio of nuclease-free water and Dephosphorylation Buffer (Diagenode)	Dephosphorylation Buffer (DB) supplied with D-Plex Small RNA-seq Kit (Diagenode C05030001)
