# Supplementary material for: Single-cell quantification of ribosome occupancy in early mouse development
Source: Nature. 2023 Jun 21;618(7967):1057–64. doi: 10.1038/s41586-023-06228-9 (PMC10307641; doi:10.1038/s41586-023-06228-9)
Supplement: Supplementary file 9 — This table contains the sequences of RNA and fluorescent DNA markers used in the Ribo-ITP method. [file 41586_2023_6228_MOESM9_ESM.xlsx]

## Sheet: Description
Oligonucleotides

## Sheet: Sheet1
Supplementary Table 5 - Oligonucleotides
Name	Supplier	Sequence	Notes
19 nt fluorescent DNA marker	IDT	/5ATTO488N/CTGCTGGAGTTCGTGACC/3ddC/	Purchased with dual HPLC purification, then gel purified in-lab to improve purity
36 nt fluorescent DNA marker	IDT	/5ATTO488N/CCTCCTTGTATAAATCCTGGTTGCTGTCTCTTTAT/3ddC/
17 nt RNA marker	IDT	5'-/rArUrCrArGrGrGrCrCrArUrArArCrArG/3ddC/
26 nt RNA marker	BSI	5’-/rArUrGrUrUrArGrGrGrArUrArArCrArGrGrGrUrArArUrGrCrGrA/3[Phos]
34 nt RNA marker	BSI	5’-/rArUrGrUrArCrArCrUrArGrGrGrArUrArArCrArGrGrGrUrArArUrCrArArCrGrCrGrA/3[Phos]
